# Supplementary material for: Proteome stability analysis of snap frozen, RNAlater preserved, and formalin-fixed paraffin-embedded human colon mucosal biopsies
Source: Data Brief. 2016 Feb 6;6:942–7. doi: 10.1016/j.dib.2016.01.061 (PMC4753390; doi:10.1016/j.dib.2016.01.061)
Supplement: Supplementary file 1 — Supplementary material [file mmc1.zip]

Archive with 6 entries (6 files):
- coi_disclosure_KK.pdf
- coi_disclosure_MG.pdf
- coi_disclosure_SP.pdf
- coi_disclosure_TBB.pdf
- coi_disclosure_VA.pdf
- coi_disclosure_AS.pdf
