# Supplementary material for: Proteome stability analysis of snap frozen, RNAlater preserved, and formalin-fixed paraffin-embedded human colon mucosal biopsies
Source: Data Brief. 2016 Feb 6;6:942–7. doi: 10.1016/j.dib.2016.01.061 (PMC4753390; doi:10.1016/j.dib.2016.01.061)
Supplement: Supplementary file 2 — Supplementary material [file mmc2.xlsx]

## Sheet: Parameters
Proteins have been filtered by 1% FDR.
Potential contaminants as determined by the cRAP database have been removed.

## Sheet: Human Colonic Biopsies
Protein names	Gene names	Majority protein IDs		MaxQuant Score	Peptides	Razor + unique peptides	Unique peptides	Sequence coverage [%]	Mol. weight [kDa]	Sequence length [aa]	Protein IDs	Full Fasta headers
Carcinoembryonic antigen-related cell adhesion molecule 5	CEACAM5	A0A024R0K5;P06731-2;P06731;A0A087WYX0;A0A087X013;T2HUW8		138.59	5	5	4	13.1	76.795	702	A0A024R0K5;P06731-2;P06731;A0A087WYX0;A0A087X013;T2HUW8;M0QX98;M0QXV9;M0QXR5;A0A087X2E2;P40198-2;P40198-3;P40198;P31997	>tr|A0A024R0K5|A0A024R0K5_HUMAN Carcinoembryonic antigen-related cell adhesion molecule 5 OS=Homo sapiens GN=CEACAM5 PE=1 SV=1;>sp|P06731-2|CEAM5_HUMAN Isoform 2 of Carcinoembryonic antigen-related cell adhesion molecule 5 OS=Homo sapiens GN=CEACAM5;>sp|P0
Vigilin	HDLBP	A0A024R4E5;Q00341;Q00341-2;H0Y394		323.31	25	25	25	31.6	141.44	1268	A0A024R4E5;Q00341;Q00341-2;H0Y394;H7C0A4;C9JIZ1;H7C2D1;C9JZI8;C9J5E5;C9JHS7;C9JHZ8;C9JES8;H7BZC3;C9JT62;C9JK79;C9JQ82;C9JBS3;C9JEJ8;C9JHN6;C9JHS9;C9J739;C9JMQ6	>tr|A0A024R4E5|A0A024R4E5_HUMAN High density lipoprotein binding protein (Vigilin), isoform CRA_a OS=Homo sapiens GN=HDLBP PE=1 SV=1;>sp|Q00341|VIGLN_HUMAN Vigilin OS=Homo sapiens GN=HDLBP PE=1 SV=2;>sp|Q00341-2|VIGLN_HUMAN Isoform 2 of Vigilin OS=Homo sap
EH domain-containing protein 1	EHD1	A0A024R571;Q9H4M9;C9JC03;C9J2Z4		126.78	15	15	9	40	61.927	548	A0A024R571;Q9H4M9;C9JC03;C9J2Z4;C9JDQ8;C9JIJ3;C9IZH1	>tr|A0A024R571|A0A024R571_HUMAN EH domain-containing protein 1 OS=Homo sapiens GN=EHD1 PE=1 SV=1;>sp|Q9H4M9|EHD1_HUMAN EH domain-containing protein 1 OS=Homo sapiens GN=EHD1 PE=1 SV=2;>tr|C9JC03|C9JC03_HUMAN EH domain-containing protein 1 (Fragment) OS=Hom
Cocaine esterase	CES2	A0A024R6X1;O00748-2;O00748		270.43	10	10	10	30.2	68.898	623	A0A024R6X1;O00748-2;O00748;J3QSC0;J3QLP1	>tr|A0A024R6X1|A0A024R6X1_HUMAN Carboxylesterase 2 (Intestine, liver), isoform CRA_b OS=Homo sapiens GN=CES2 PE=1 SV=1;>sp|O00748-2|EST2_HUMAN Isoform 2 of Cocaine esterase OS=Homo sapiens GN=CES2;>sp|O00748|EST2_HUMAN Cocaine esterase OS=Homo sapiens GN=C
YTH domain-containing family protein 3	YTHDF3	A0A024R7W5;A0A087X0Q1;A0A087WY31;Q7Z739		1.658	1	1	1	2.8	58.311	534	A0A024R7W5;A0A087X0Q1;A0A087WY31;Q7Z739	>tr|A0A024R7W5|A0A024R7W5_HUMAN YTH domain family, member 3, isoform CRA_a OS=Homo sapiens GN=YTHDF3 PE=1 SV=1;>tr|A0A087X0Q1|A0A087X0Q1_HUMAN YTH domain-containing family protein 3 OS=Homo sapiens GN=YTHDF3 PE=1 SV=1;>tr|A0A087WY31|A0A087WY31_HUMAN YTH do
Diablo homolog, mitochondrial	hCG_1782202;DIABLO	A0A024RBT2;Q9NR28-2;Q9NR28-3;Q9NR28;F5GXT8;F5H796		3.8729	3	3	3	28.9	18.919	166	A0A024RBT2;Q9NR28-2;Q9NR28-3;Q9NR28;F5GXT8;F5H796;F5H0Q4;H7BZQ7;F5GYH3;F5GX50;H7BZK7	>tr|A0A024RBT2|A0A024RBT2_HUMAN Diablo homolog, mitochondrial OS=Homo sapiens GN=DIABLO PE=1 SV=1;>sp|Q9NR28-2|DBLOH_HUMAN Isoform 2 of Diablo homolog, mitochondrial OS=Homo sapiens GN=DIABLO;>sp|Q9NR28-3|DBLOH_HUMAN Isoform 3 of Diablo homolog, mitochondr
Uncharacterized protein LOC113230	MIR1199	A0A044PY82;Q96FF7		3.0605	2	2	2	8	39.004	361	A0A044PY82;Q96FF7	>tr|A0A044PY82|A0A044PY82_HUMAN Protein MIR1199 OS=Homo sapiens GN=MIR1199 PE=1 SV=1;>sp|Q96FF7|YS003_HUMAN Uncharacterized protein LOC113230 OS=Homo sapiens PE=2 SV=4
Nitric oxide synthase-interacting protein	NOSIP	A0A075B6F9;Q9Y314;M0R3B2;A0A075B797		21.693	4	4	4	23	33.431	304	A0A075B6F9;Q9Y314;M0R3B2;A0A075B797;M0QX85;M0R1K2	>tr|A0A075B6F9|A0A075B6F9_HUMAN Nitric oxide synthase-interacting protein OS=Homo sapiens GN=NOSIP PE=1 SV=1;>sp|Q9Y314|NOSIP_HUMAN Nitric oxide synthase-interacting protein OS=Homo sapiens GN=NOSIP PE=1 SV=1;>tr|M0R3B2|M0R3B2_HUMAN Nitric oxide synthase-i
Ig lambda chain V-VI region WLT;Ig lambda chain V-VI region EB4	IGLV6-57	A0A075B6I2;P06318;P06319		2.8261	1	1	1	13.5	15.949	148	A0A075B6I2;P06318;P06319	>tr|A0A075B6I2|A0A075B6I2_HUMAN Protein IGLV6-57 OS=Homo sapiens GN=IGLV6-57 PE=1 SV=2;>sp|P06318|LV604_HUMAN Ig lambda chain V-VI region WLT OS=Homo sapiens PE=1 SV=1;>sp|P06319|LV605_HUMAN Ig lambda chain V-VI region EB4 OS=Homo sapiens PE=2 SV=1
	IGLV3-21	A0A075B6J7		2.2899	1	1	1	25.6	12.446	117	A0A075B6J7	>tr|A0A075B6J7|A0A075B6J7_HUMAN Protein IGLV3-21 (Fragment) OS=Homo sapiens GN=IGLV3-21 PE=1 SV=1
Ig lambda-1 chain C regions;Immunoglobulin lambda-like polypeptide 5	IGLC1;IGLL5	A0A075B6K8;A0A0B4J231;A0A087WWC9;A0A087WXC3;A0A087WWU7;A0A087WYN7;A0A087WWT5;A0A087WU42;A0A087X2A1;A0A087WYR4;A0A087WX49;P0CG04;B9A064		36.4	5	1	1	69.8	11.29	106	A0A075B6K8;A0A0B4J231;A0A087WWC9;A0A087WXC3;A0A087WWU7;A0A087WYN7;A0A087WWT5;A0A087WU42;A0A087X2A1;A0A087WYR4;A0A087WX49;P0CG04;B9A064	>tr|A0A075B6K8|A0A075B6K8_HUMAN Ig lambda-1 chain C regions (Fragment) OS=Homo sapiens GN=IGLC1 PE=4 SV=1;>tr|A0A0B4J231|A0A0B4J231_HUMAN Immunoglobulin lambda-like polypeptide 5 OS=Homo sapiens GN=IGLL5 PE=1 SV=1;>tr|A0A087WWC9|A0A087WWC9_HUMAN Immunoglob
Ig lambda-3 chain C regions;Ig lambda-2 chain C regions;Ig lambda-6 chain C region	IGLC3;IGLC2;IGLC6	A0A075B6L0;A0A075B6K9;P0CG06;P0CG05;P0CF74		323.31	7	7	3	79.2	11.208	106	A0A075B6L0;A0A075B6K9;P0CG06;P0CG05;P0CF74;A0A075B6L1;A0M8Q6	>tr|A0A075B6L0|A0A075B6L0_HUMAN Ig lambda-3 chain C regions (Fragment) OS=Homo sapiens GN=IGLC3 PE=1 SV=2;>tr|A0A075B6K9|A0A075B6K9_HUMAN Ig lambda-2 chain C regions (Fragment) OS=Homo sapiens GN=IGLC2 PE=4 SV=1;>sp|P0CG06|LAC3_HUMAN Ig lambda-3 chain C re
	IGHA2	A0A075B6N7		7.5771	10	1	1	48.8	36.591	340	A0A075B6N7	>tr|A0A075B6N7|A0A075B6N7_HUMAN Ig alpha-2 chain C region (Fragment) OS=Homo sapiens GN=IGHA2 PE=1 SV=1
Ig gamma-3 chain C region	IGHG3	A0A075B6N8;A0A087WXL8;A0A087WVW2;P01860		206.85	9	3	3	32.6	41.215	377	A0A075B6N8;A0A087WXL8;A0A087WVW2;P01860	>tr|A0A075B6N8|A0A075B6N8_HUMAN Ig gamma-3 chain C region (Fragment) OS=Homo sapiens GN=IGHG3 PE=1 SV=1;>tr|A0A087WXL8|A0A087WXL8_HUMAN Ig gamma-3 chain C region OS=Homo sapiens GN=IGHG3 PE=1 SV=1;>tr|A0A087WVW2|A0A087WVW2_HUMAN Ig gamma-3 chain C region O
NADH dehydrogenase (ubiquinone) complex I, assembly factor 6	NDUFAF6	A0A075B6P0;Q330K2-2;Q330K2		4.5312	2	2	2	11.6	28.495	241	A0A075B6P0;Q330K2-2;Q330K2	>tr|A0A075B6P0|A0A075B6P0_HUMAN NADH dehydrogenase (ubiquinone) complex I, assembly factor 6 OS=Homo sapiens GN=NDUFAF6 PE=1 SV=1;>sp|Q330K2-2|NDUF6_HUMAN Isoform 2 of NADH dehydrogenase (ubiquinone) complex I, assembly factor 6 OS=Homo sapiens GN=NDUFAF6;
Formin-binding protein 1-like	FNBP1L	A0A075B6Q2;S4R347;Q5T0N5-3;Q5T0N5-4;Q5T0N5-2;Q5T0N5-5;Q5T0N5		2.3555	1	1	1	4	51.232	451	A0A075B6Q2;S4R347;Q5T0N5-3;Q5T0N5-4;Q5T0N5-2;Q5T0N5-5;Q5T0N5	>tr|A0A075B6Q2|A0A075B6Q2_HUMAN Formin-binding protein 1-like (Fragment) OS=Homo sapiens GN=FNBP1L PE=1 SV=1;>tr|S4R347|S4R347_HUMAN Formin-binding protein 1-like OS=Homo sapiens GN=FNBP1L PE=1 SV=1;>sp|Q5T0N5-3|FBP1L_HUMAN Isoform 3 of Formin-binding prot
	IGKV2D-24	A0A0C4DH68;A0A075B6R9		5.5973	1	1	1	21.7	13.079	120	A0A0C4DH68;A0A075B6R9	>tr|A0A0C4DH68|A0A0C4DH68_HUMAN Protein IGKV2-24 (Fragment) OS=Homo sapiens GN=IGKV2-24 PE=4 SV=1;>tr|A0A075B6R9|A0A075B6R9_HUMAN Protein IGKV2D-24 (Fragment) OS=Homo sapiens GN=IGKV2D-24 PE=1 SV=1
	IGKV1D-37	A0A075B6S9		2.0682	1	1	1	13.7	12.688	117	A0A075B6S9	>tr|A0A075B6S9|A0A075B6S9_HUMAN Protein IGKV1-37 (Fragment) OS=Homo sapiens GN=IGKV1D-37 PE=4 SV=3
Platelet endothelial cell adhesion molecule	PECAM1	A0A075B738;P16284-5;P16284-3;P16284-4;P16284-2;P16284-6;P16284		6.2732	3	3	3	6.9	82.521	738	A0A075B738;P16284-5;P16284-3;P16284-4;P16284-2;P16284-6;P16284	>tr|A0A075B738|A0A075B738_HUMAN Platelet endothelial cell adhesion molecule OS=Homo sapiens GN=PECAM1 PE=1 SV=1;>sp|P16284-5|PECA1_HUMAN Isoform Delta14-15 of Platelet endothelial cell adhesion molecule OS=Homo sapiens GN=PECAM1;>sp|P16284-3|PECA1_HUMAN Is
		A0A075B767		2.7972	3	1	1	29.3	18.208	164	A0A075B767	>tr|A0A075B767|A0A075B767_HUMAN Peptidyl-prolyl cis-trans isomerase A-like 4A/B/C OS=Homo sapiens GN=PPIAL4C PE=3 SV=1
GRIP1-associated protein 1	GRIPAP1	A0A087WT45;A0A075B793;Q4V328-4;Q4V328;A0A087WXA6;Q4V328-3;Q4V328-2		17.625	4	4	4	9.7	90.856	796	A0A087WT45;A0A075B793;Q4V328-4;Q4V328;A0A087WXA6;Q4V328-3;Q4V328-2;A0A087WW92	>tr|A0A087WT45|A0A087WT45_HUMAN GRIP1-associated protein 1 OS=Homo sapiens GN=GRIPAP1 PE=1 SV=1;>tr|A0A075B793|A0A075B793_HUMAN GRIP1-associated protein 1 OS=Homo sapiens GN=GRIPAP1 PE=1 SV=2;>sp|Q4V328-4|GRAP1_HUMAN Isoform 4 of GRIP1-associated protein 1
Sphingosine kinase 2	SPHK2	M0R0E9;A0A075B7A1;M0R344;Q9NRA0-4;Q9NRA0-3;Q9NRA0-2;Q9NRA0;Q9NRA0-5		1.2584	1	1	1	4.3	27.631	255	M0R0E9;A0A075B7A1;M0R344;Q9NRA0-4;Q9NRA0-3;Q9NRA0-2;Q9NRA0;Q9NRA0-5	>tr|M0R0E9|M0R0E9_HUMAN Sphingosine kinase 2 OS=Homo sapiens GN=SPHK2 PE=1 SV=1;>tr|A0A075B7A1|A0A075B7A1_HUMAN Sphingosine kinase 2 OS=Homo sapiens GN=SPHK2 PE=1 SV=1;>tr|M0R344|M0R344_HUMAN Sphingosine kinase 2 OS=Homo sapiens GN=SPHK2 PE=1 SV=1;>sp|Q9NR
TATA-binding protein-associated factor 2N	TAF15	A0A075B7D9;Q92804-2;Q92804		39.386	2	2	2	11.4	48.839	449	A0A075B7D9;Q92804-2;Q92804	>tr|A0A075B7D9|A0A075B7D9_HUMAN TATA-binding protein-associated factor 2N OS=Homo sapiens GN=TAF15 PE=1 SV=1;>sp|Q92804-2|RBP56_HUMAN Isoform Short of TATA-binding protein-associated factor 2N OS=Homo sapiens GN=TAF15;>sp|Q92804|RBP56_HUMAN TATA-binding pr
Putative nuclear envelope pore membrane protein POM 121B;Nuclear envelope pore membrane protein POM 121C;Nuclear envelope pore membrane protein POM 121	POM121C;POM121B;POM121	A0A087WY75;A0A075B7F8;A6NF01;A8CG34-2;A8CG34;Q96HA1-2;Q96HA1-3;Q96HA1		4.0811	2	2	2	3.9	99.135	987	A0A087WY75;A0A075B7F8;A6NF01;A8CG34-2;A8CG34;Q96HA1-2;Q96HA1-3;Q96HA1	>tr|A0A087WY75|A0A087WY75_HUMAN Nuclear envelope pore membrane protein POM 121C OS=Homo sapiens GN=POM121C PE=1 SV=1;>tr|A0A075B7F8|A0A075B7F8_HUMAN Nuclear envelope pore membrane protein POM 121C OS=Homo sapiens GN=POM121C PE=1 SV=2;>sp|A6NF01|P121B_HUMAN
Leukocyte immunoglobulin-like receptor subfamily B member 4;Leukocyte immunoglobulin-like receptor subfamily B member 1	LILRB4;PODNL1;LILRB1	C9JST2;A0A0A0MSZ8;A0A0A0MS20;A8MVE2;A0A0B4J1W1;D9IDM5;A0A087WSX8;A0A087WSV6;F6TER3;Q8NHJ6-2;Q8NHJ6;Q8NHJ6-3;Q8NHL6;Q8NHL6-4;Q8NHL6-2;Q8NHL6-3		-2	1	1	1	4.3	44.209	399	C9JST2;A0A0A0MSZ8;A0A0A0MS20;A8MVE2;A0A0B4J1W1;D9IDM5;A0A087WSX8;A0A087WSV6;F6TER3;Q8NHJ6-2;Q8NHJ6;Q8NHJ6-3;Q8NHL6;Q8NHL6-4;Q8NHL6-2;Q8NHL6-3	>tr|C9JST2|C9JST2_HUMAN Leukocyte immunoglobulin-like receptor subfamily B member 4 (Fragment) OS=Homo sapiens GN=LILRB4 PE=1 SV=2;>tr|A0A0A0MSZ8|A0A0A0MSZ8_HUMAN Leukocyte immunoglobulin-like receptor subfamily B member 4 OS=Homo sapiens GN=LILRB4 PE=1 SV
Nucleobindin-2;Nesfatin-1	DCAF5;HEL-S-109;NUCB2;Nucb2	E9PKG6;V9HW75;A0A087WSV8;P80303-2;P80303;Q2L696		46.071	7	7	7	31.1	40.368	338	E9PKG6;V9HW75;A0A087WSV8;P80303-2;P80303;Q2L696;E9PLR0;E9PLE9;H0YEG8;E9PJP3;H0YD18;E9PM22	>tr|E9PKG6|E9PKG6_HUMAN Nucleobindin-2 OS=Homo sapiens GN=NUCB2 PE=1 SV=2;>tr|V9HW75|V9HW75_HUMAN Epididymis secretory protein Li 109 OS=Homo sapiens GN=HEL-S-109 PE=1 SV=1;>tr|A0A087WSV8|A0A087WSV8_HUMAN Nucleobindin 2, isoform CRA_b OS=Homo sapiens GN=NU
Thioredoxin reductase 1, cytoplasmic	GML;TXNRD1	E9PIR7;F8W809;A0A087WSW9;E9PNQ6;A0A087WSY9;Q16881-5;Q16881-2;Q16881-4;Q16881-3;Q16881-6;Q16881;E2QRB9;Q16881-7		55.465	8	8	7	37.3	53.166	482	E9PIR7;F8W809;A0A087WSW9;E9PNQ6;A0A087WSY9;Q16881-5;Q16881-2;Q16881-4;Q16881-3;Q16881-6;Q16881;E2QRB9;Q16881-7;E9PKD3;E9PLT3;E9PKI4;A0A0B4J225;E9PIZ5;E9PQI3	>tr|E9PIR7|E9PIR7_HUMAN Thioredoxin reductase 1, cytoplasmic OS=Homo sapiens GN=TXNRD1 PE=1 SV=1;>tr|F8W809|F8W809_HUMAN Thioredoxin reductase 1, cytoplasmic OS=Homo sapiens GN=TXNRD1 PE=1 SV=1;>tr|A0A087WSW9|A0A087WSW9_HUMAN Thioredoxin reductase 1, cytop
cAMP-specific 3,5-cyclic phosphodiesterase 4D	DPYSL3;PDE4D	D6RHE0;A0A087WSZ7;Q08499-5;Q08499-8;Q08499-4;Q08499-3;Q08499-2;Q08499-10;Q08499-9;Q08499-6;Q08499-11;Q08499		1.2472	1	1	1	3.1	48.386	422	D6RHE0;A0A087WSZ7;Q08499-5;Q08499-8;Q08499-4;Q08499-3;Q08499-2;Q08499-10;Q08499-9;Q08499-6;Q08499-11;Q08499	>tr|D6RHE0|D6RHE0_HUMAN cAMP-specific 3,5-cyclic phosphodiesterase 4D (Fragment) OS=Homo sapiens GN=PDE4D PE=1 SV=1;>tr|A0A087WSZ7|A0A087WSZ7_HUMAN cAMP-specific 3,5-cyclic phosphodiesterase 4D OS=Homo sapiens GN=PDE4D PE=1 SV=1;>sp|Q08499-5|PDE4D_HUMA
Glutathione peroxidase;Phospholipid hydroperoxide glutathione peroxidase, mitochondrial	GPX4	A0A087X247;K7ERP4;R4GNE4;K7ENB4;K7EKX7;A0A087X2I2;A0A087WT12;K7EJ20;P36969-2;P36969		2.991	1	1	1	10.4	15.438	134	A0A087X247;K7ERP4;R4GNE4;K7ENB4;K7EKX7;A0A087X2I2;A0A087WT12;K7EJ20;P36969-2;P36969	>tr|A0A087X247|A0A087X247_HUMAN Glutathione peroxidase (Fragment) OS=Homo sapiens GN=GPX4 PE=1 SV=1;>tr|K7ERP4|K7ERP4_HUMAN Glutathione peroxidase (Fragment) OS=Homo sapiens GN=GPX4 PE=1 SV=1;>tr|R4GNE4|R4GNE4_HUMAN Glutathione peroxidase (Fragment) OS=Hom
39S ribosomal protein L46, mitochondrial	MRPL46	A0A087WT51;Q9H2W6		3.7919	2	2	2	51.1	4.8993	45	A0A087WT51;Q9H2W6	>tr|A0A087WT51|A0A087WT51_HUMAN 39S ribosomal protein L46, mitochondrial (Fragment) OS=Homo sapiens GN=MRPL46 PE=1 SV=1;>sp|Q9H2W6|RM46_HUMAN 39S ribosomal protein L46, mitochondrial OS=Homo sapiens GN=MRPL46 PE=1 SV=1
Parkin coregulated gene protein	PACRG	A0A087WT60;H0YGE0;H0YFE8;Q96M98-2;Q96M98		-2	1	1	1	8.3	13.824	120	A0A087WT60;H0YGE0;H0YFE8;Q96M98-2;Q96M98	>tr|A0A087WT60|A0A087WT60_HUMAN Parkin coregulated gene protein OS=Homo sapiens GN=PACRG PE=4 SV=1;>tr|H0YGE0|H0YGE0_HUMAN Parkin coregulated gene protein (Fragment) OS=Homo sapiens GN=PACRG PE=4 SV=1;>tr|H0YFE8|H0YFE8_HUMAN Parkin coregulated gene protein
Induced myeloid leukemia cell differentiation protein Mcl-1	MCL1	A0A087WT64;Q07820		1.9628	1	1	1	10.7	21.226	197	A0A087WT64;Q07820	>tr|A0A087WT64|A0A087WT64_HUMAN Induced myeloid leukemia cell differentiation protein Mcl-1 OS=Homo sapiens GN=MCL1 PE=1 SV=1;>sp|Q07820|MCL1_HUMAN Induced myeloid leukemia cell differentiation protein Mcl-1 OS=Homo sapiens GN=MCL1 PE=1 SV=3
TBC1 domain family member 3;TBC1 domain family member 3C;TBC1 domain family member 3G;TBC1 domain family member 3H;TBC1 domain family member 3F;TBC1 domain family member 3B	TBC1D3;TBC1D3C;TBC1D3G;TBC1D3H;TBC1D3F;TBC1D3B	A0A087WU82;A0A0C4DH92;A0A0B4J2F4;A0A087X1R0;A0A087WT91;B9A6J9;A0A087X1G2;A0A087WXS9;A0A087WWM8;A0A087WVF3;Q8IZP1-2;Q8IZP1;Q6IPX1;Q6DHY5;P0C7X1;A6NER0;A6NDS4		-2	1	1	1	28.6	5.8739	49	A0A087WU82;A0A0C4DH92;A0A0B4J2F4;A0A087X1R0;A0A087WT91;B9A6J9;A0A087X1G2;A0A087WXS9;A0A087WWM8;A0A087WVF3;Q8IZP1-2;Q8IZP1;Q6IPX1;Q6DHY5;P0C7X1;A6NER0;A6NDS4	>tr|A0A087WU82|A0A087WU82_HUMAN TBC1 domain family member 3B (Fragment) OS=Homo sapiens GN=TBC1D3B PE=4 SV=1;>tr|A0A0C4DH92|A0A0C4DH92_HUMAN TBC1 domain family member 3B OS=Homo sapiens GN=TBC1D3B PE=4 SV=1;>tr|A0A0B4J2F4|A0A0B4J2F4_HUMAN TBC1 domain famil
Acyl-coenzyme A thioesterase 1;Acyl-coenzyme A thioesterase 2, mitochondrial	ACOT1;ACOT2	G3V4F2;A0A087X0W7;A0A087WT95;Q86TX2;P49753		120.26	5	5	5	24.6	43.733	395	G3V4F2;A0A087X0W7;A0A087WT95;Q86TX2;P49753;P49753-2	>tr|G3V4F2|G3V4F2_HUMAN Acyl-coenzyme A thioesterase 1 OS=Homo sapiens GN=ACOT1 PE=1 SV=1;>tr|A0A087X0W7|A0A087X0W7_HUMAN Acyl-coenzyme A thioesterase 2, mitochondrial OS=Homo sapiens GN=ACOT2 PE=1 SV=1;>tr|A0A087WT95|A0A087WT95_HUMAN Acyl-coenzyme A thioe
Translation initiation factor eIF-2B subunit delta	EIF2B4	A0A087WTA5;E7ERK9;Q9UI10-3;Q9UI10;Q9UI10-2;A0A087WW69;F8W8L6		7.6904	3	3	3	12.3	57.495	520	A0A087WTA5;E7ERK9;Q9UI10-3;Q9UI10;Q9UI10-2;A0A087WW69;F8W8L6	>tr|A0A087WTA5|A0A087WTA5_HUMAN Translation initiation factor eIF-2B subunit delta OS=Homo sapiens GN=EIF2B4 PE=1 SV=1;>tr|E7ERK9|E7ERK9_HUMAN Translation initiation factor eIF-2B subunit delta OS=Homo sapiens GN=EIF2B4 PE=1 SV=1;>sp|Q9UI10-3|EI2BD_HUMAN I
Collagen alpha-2(I) chain	COL1A2	A0A087WTA8;P08123		11.871	7	7	7	5.8	129.15	1364	A0A087WTA8;P08123	>tr|A0A087WTA8|A0A087WTA8_HUMAN Collagen alpha-2(I) chain OS=Homo sapiens GN=COL1A2 PE=1 SV=1;>sp|P08123|CO1A2_HUMAN Collagen alpha-2(I) chain OS=Homo sapiens GN=COL1A2 PE=1 SV=7
Protein SCAF11	SCAF11	A0A087WTB7;F8VXG7;Q99590-2;Q99590		2.7955	1	1	1	8.6	15.951	152	A0A087WTB7;F8VXG7;Q99590-2;Q99590	>tr|A0A087WTB7|A0A087WTB7_HUMAN Protein SCAF11 (Fragment) OS=Homo sapiens GN=SCAF11 PE=1 SV=1;>tr|F8VXG7|F8VXG7_HUMAN Protein SCAF11 OS=Homo sapiens GN=SCAF11 PE=1 SV=1;>sp|Q99590-2|SCAFB_HUMAN Isoform 2 of Protein SCAF11 OS=Homo sapiens GN=SCAF11;>sp|Q995
Inter-alpha-trypsin inhibitor heavy chain H2	ITIH2	Q5T985;A0A087WTE1;P19823;Q5T987		65.341	5	5	5	11.9	105.21	935	Q5T985;A0A087WTE1;P19823;Q5T987;CON__Q9TRI1	>tr|Q5T985|Q5T985_HUMAN Inter-alpha-trypsin inhibitor heavy chain H2 OS=Homo sapiens GN=ITIH2 PE=1 SV=1;>tr|A0A087WTE1|A0A087WTE1_HUMAN Inter-alpha-trypsin inhibitor heavy chain H2 OS=Homo sapiens GN=ITIH2 PE=1 SV=1;>sp|P19823|ITIH2_HUMAN Inter-alpha-tryps
Neural cell adhesion molecule 1	NCAM1	H7BYX6;A0A087WTE4;A0A087WTF6;A0A087WX77;A0A087WWD4;A0A087WV75;P13591-5;P13591-4;P13591-3;P13591-1;P13591;P13591-6		24.782	4	4	4	11.3	80.282	725	H7BYX6;A0A087WTE4;A0A087WTF6;A0A087WX77;A0A087WWD4;A0A087WV75;P13591-5;P13591-4;P13591-3;P13591-1;P13591;P13591-6;A0A0C4DGS4;A0A087X1V2;A0A087WVU1;A0A087WWJ5	>tr|H7BYX6|H7BYX6_HUMAN Neural cell adhesion molecule 1 OS=Homo sapiens GN=NCAM1 PE=1 SV=2;>tr|A0A087WTE4|A0A087WTE4_HUMAN Neural cell adhesion molecule 1 OS=Homo sapiens GN=NCAM1 PE=1 SV=1;>tr|A0A087WTF6|A0A087WTF6_HUMAN Neural cell adhesion molecule 1 OS
La-related protein 4	LARP4	F8W1I4;Q8TBL5;A0A087WTL9;F8VY40;Q6P4E2;Q96J85;Q71RC2-7;Q71RC2-6;Q71RC2-5;Q71RC2-3;Q71RC2;Q71RC2-4		2.8557	1	1	1	10.4	14.143	125	F8W1I4;Q8TBL5;A0A087WTL9;F8VY40;Q6P4E2;Q96J85;Q71RC2-7;Q71RC2-6;Q71RC2-5;Q71RC2-3;Q71RC2;Q71RC2-4	>tr|F8W1I4|F8W1I4_HUMAN La-related protein 4 (Fragment) OS=Homo sapiens GN=LARP4 PE=1 SV=1;>tr|Q8TBL5|Q8TBL5_HUMAN LARP4 protein OS=Homo sapiens GN=LARP4 PE=1 SV=1;>tr|A0A087WTL9|A0A087WTL9_HUMAN La-related protein 4 OS=Homo sapiens GN=LARP4 PE=1 SV=1;>tr|
Selenoprotein T	SELT	Q6IAK0;A0A087WTN3;A0A087WVA1;P62341		5.2354	2	2	2	24.8	15.844	137	Q6IAK0;A0A087WTN3;A0A087WVA1;P62341	>tr|Q6IAK0|Q6IAK0_HUMAN SELT protein OS=Homo sapiens GN=SELT PE=1 SV=1;>tr|A0A087WTN3|A0A087WTN3_HUMAN Selenoprotein T OS=Homo sapiens GN=SELT PE=1 SV=1;>tr|A0A087WVA1|A0A087WVA1_HUMAN Selenoprotein T OS=Homo sapiens GN=SELT PE=1 SV=1;>sp|P62341|SELT_HUMAN
Glutathione peroxidase 2	GPX2	A0A087WTS0;P18283;H0YJK8		27.541	8	8	8	47.6	21.804	189	A0A087WTS0;P18283;H0YJK8;G3V4J6;G3V323	>tr|A0A087WTS0|A0A087WTS0_HUMAN Glutathione peroxidase OS=Homo sapiens GN=GPX2 PE=1 SV=1;>sp|P18283|GPX2_HUMAN Glutathione peroxidase 2 OS=Homo sapiens GN=GPX2 PE=1 SV=3;>tr|H0YJK8|H0YJK8_HUMAN Glutathione peroxidase 2 (Fragment) OS=Homo sapiens GN=GPX2 PE
Oxysterol-binding protein-related protein 2;Oxysterol-binding protein	OSBPL2	A0A087WTV1;Q9H1P3-2;Q9H1P3;E7ET92		3.4123	2	2	2	15	20.362	180	A0A087WTV1;Q9H1P3-2;Q9H1P3;E7ET92	>tr|A0A087WTV1|A0A087WTV1_HUMAN Oxysterol-binding protein-related protein 2 (Fragment) OS=Homo sapiens GN=OSBPL2 PE=1 SV=1;>sp|Q9H1P3-2|OSBL2_HUMAN Isoform 2 of Oxysterol-binding protein-related protein 2 OS=Homo sapiens GN=OSBPL2;>sp|Q9H1P3|OSBL2_HUMAN Ox
Pyrroline-5-carboxylate reductase 2	PYCR2	A0A087WTV6;J3KR12;Q96C36;A0A087WZR9		6.0148	3	2	2	21.5	25.868	246	A0A087WTV6;J3KR12;Q96C36;A0A087WZR9	>tr|A0A087WTV6|A0A087WTV6_HUMAN Pyrroline-5-carboxylate reductase 2 OS=Homo sapiens GN=PYCR2 PE=1 SV=1;>tr|J3KR12|J3KR12_HUMAN Uncharacterized protein OS=Homo sapiens PE=4 SV=1;>sp|Q96C36|P5CR2_HUMAN Pyrroline-5-carboxylate reductase 2 OS=Homo sapiens GN=P
		A0A087WTX5		19.317	9	1	1	44.9	25.624	236	A0A087WTX5;A0A0C4DH73;A0A0C4DH72;A0A0B4J2E7;A0A0B4J1Z7	>tr|A0A087WTX5|A0A087WTX5_HUMAN Ig kappa chain C region OS=Homo sapiens GN=IGKC PE=1 SV=1
UBX domain-containing protein 1	UBXN1	A0A087WTZ5;E9PRQ7;Q04323;E9PJ81;Q04323-2		117.44	3	3	3	25.6	27.015	238	A0A087WTZ5;E9PRQ7;Q04323;E9PJ81;Q04323-2	>tr|A0A087WTZ5|A0A087WTZ5_HUMAN UBX domain-containing protein 1 OS=Homo sapiens GN=UBXN1 PE=1 SV=1;>tr|E9PRQ7|E9PRQ7_HUMAN UBX domain-containing protein 1 OS=Homo sapiens GN=UBXN1 PE=1 SV=1;>sp|Q04323|UBXN1_HUMAN UBX domain-containing protein 1 OS=Homo sap
C-Maf-inducing protein	CMIP	A0A087WU05;A0A087WY48;Q8IY22-3;Q8IY22-2;Q8IY22		2.1279	1	1	1	3.2	65.284	586	A0A087WU05;A0A087WY48;Q8IY22-3;Q8IY22-2;Q8IY22	>tr|A0A087WU05|A0A087WU05_HUMAN C-Maf-inducing protein OS=Homo sapiens GN=CMIP PE=1 SV=1;>tr|A0A087WY48|A0A087WY48_HUMAN C-Maf-inducing protein OS=Homo sapiens GN=CMIP PE=1 SV=1;>sp|Q8IY22-3|CMIP_HUMAN Isoform 3 of C-Maf-inducing protein OS=Homo sapiens GN
Secretory carrier-associated membrane protein 1	SCAMP1	A0A087WU14;A0A087WXB0;O15126		32.836	1	1	1	11.2	22.911	206	A0A087WU14;A0A087WXB0;O15126	>tr|A0A087WU14|A0A087WU14_HUMAN Secretory carrier-associated membrane protein 1 (Fragment) OS=Homo sapiens GN=SCAMP1 PE=1 SV=1;>tr|A0A087WXB0|A0A087WXB0_HUMAN Secretory carrier-associated membrane protein 1 OS=Homo sapiens GN=SCAMP1 PE=1 SV=1;>sp|O15126|SC
Glycophorin-A	GPErik;GYPA	Q13030;E9PH25;E7EQF3;E9PD10;A0A087WU29;A0A0C4DFT7;P02724-3;P02724-2;P02724		10.699	2	2	2	36.5	9.3318	85	Q13030;E9PH25;E7EQF3;E9PD10;A0A087WU29;A0A0C4DFT7;P02724-3;P02724-2;P02724	>tr|Q13030|Q13030_HUMAN Glycophorin Erik I-IV OS=Homo sapiens GN=GPErik PE=1 SV=1;>tr|E9PH25|E9PH25_HUMAN Glycophorin-A OS=Homo sapiens GN=GYPA PE=1 SV=1;>tr|E7EQF3|E7EQF3_HUMAN Glycophorin-A OS=Homo sapiens GN=GYPA PE=1 SV=1;>tr|E9PD10|E9PD10_HUMAN Glycop
Magnesium transporter protein 1	MAGT1	A0A087WU53;Q9H0U3;Q9H0U3-2		9.6197	2	2	2	6.5	41.531	367	A0A087WU53;Q9H0U3;Q9H0U3-2	>tr|A0A087WU53|A0A087WU53_HUMAN Magnesium transporter protein 1 OS=Homo sapiens GN=MAGT1 PE=1 SV=1;>sp|Q9H0U3|MAGT1_HUMAN Magnesium transporter protein 1 OS=Homo sapiens GN=MAGT1 PE=1 SV=1;>sp|Q9H0U3-2|MAGT1_HUMAN Isoform 2 of Magnesium transporter protein
39S ribosomal protein L45, mitochondrial	MRPL45	A0A087WU62;A0A087X2D5;Q9BRJ2		5.4975	3	3	3	27.3	29.348	256	A0A087WU62;A0A087X2D5;Q9BRJ2	>tr|A0A087WU62|A0A087WU62_HUMAN 39S ribosomal protein L45, mitochondrial OS=Homo sapiens GN=MRPL45 PE=1 SV=1;>tr|A0A087X2D5|A0A087X2D5_HUMAN 39S ribosomal protein L45, mitochondrial OS=Homo sapiens GN=MRPL45 PE=1 SV=1;>sp|Q9BRJ2|RM45_HUMAN 39S ribosomal pr
		A0A087WU91;A0A0A0MS15		2.783	2	2	2	17.5	12.332	114	A0A087WU91;A0A0A0MS15	>tr|A0A087WU91|A0A087WU91_HUMAN Protein IGHV3-49 OS=Homo sapiens GN=IGHV3-49 PE=1 SV=1;>tr|A0A0A0MS15|A0A0A0MS15_HUMAN Protein IGHV3-49 (Fragment) OS=Homo sapiens GN=IGHV3-49 PE=1 SV=1
EH domain-containing protein 4	EHD4	A0A087WUA5;Q9H223		60.245	12	10	9	26.3	61.113	540	A0A087WUA5;Q9H223;Q9NZN3-2	>tr|A0A087WUA5|A0A087WUA5_HUMAN EH domain-containing protein 4 OS=Homo sapiens GN=EHD4 PE=1 SV=1;>sp|Q9H223|EHD4_HUMAN EH domain-containing protein 4 OS=Homo sapiens GN=EHD4 PE=1 SV=1
Coiled-coil domain-containing protein 129	CCDC129	A0A087WUB1;Q6ZRS4-2;Q6ZRS4-3;Q6ZRS4;Q6ZRS4-4		1.3713	2	2	2	2.7	116.51	1054	A0A087WUB1;Q6ZRS4-2;Q6ZRS4-3;Q6ZRS4;Q6ZRS4-4	>tr|A0A087WUB1|A0A087WUB1_HUMAN Coiled-coil domain-containing protein 129 OS=Homo sapiens GN=CCDC129 PE=4 SV=1;>sp|Q6ZRS4-2|CC129_HUMAN Isoform 2 of Coiled-coil domain-containing protein 129 OS=Homo sapiens GN=CCDC129;>sp|Q6ZRS4-3|CC129_HUMAN Isoform 3 of
Beta-catenin-like protein 1	CTNNBL1	A0A087WUB9;Q8WYA6;Q8WYA6-4;Q8WYA6-3;Q8WYA6-2		21.349	7	7	7	18.1	65.702	568	A0A087WUB9;Q8WYA6;Q8WYA6-4;Q8WYA6-3;Q8WYA6-2;A2A2P1	>tr|A0A087WUB9|A0A087WUB9_HUMAN Beta-catenin-like protein 1 OS=Homo sapiens GN=CTNNBL1 PE=1 SV=1;>sp|Q8WYA6|CTBL1_HUMAN Beta-catenin-like protein 1 OS=Homo sapiens GN=CTNNBL1 PE=1 SV=1;>sp|Q8WYA6-4|CTBL1_HUMAN Isoform 4 of Beta-catenin-like protein 1 OS=Ho
Signal peptidase complex subunit 2	SPCS2	E9PRB9;E9PL01;A0A087WUC6;E9PI68;Q15005		169.71	5	5	5	55.2	10.163	87	E9PRB9;E9PL01;A0A087WUC6;E9PI68;Q15005	>tr|E9PRB9|E9PRB9_HUMAN Signal peptidase complex subunit 2 OS=Homo sapiens GN=SPCS2 PE=1 SV=1;>tr|E9PL01|E9PL01_HUMAN Signal peptidase complex subunit 2 OS=Homo sapiens GN=SPCS2 PE=1 SV=1;>tr|A0A087WUC6|A0A087WUC6_HUMAN Signal peptidase complex subunit 2 O
Zinc finger protein 787	ZNF787	A0A087WUD1;Q6DD87		15.682	1	1	1	8.6	40.428	382	A0A087WUD1;Q6DD87	>tr|A0A087WUD1|A0A087WUD1_HUMAN Zinc finger protein 787 OS=Homo sapiens GN=ZNF787 PE=1 SV=1;>sp|Q6DD87|ZN787_HUMAN Zinc finger protein 787 OS=Homo sapiens GN=ZNF787 PE=1 SV=3
Oligosaccharyltransferase complex subunit OSTC	OSTC	A0A087WUD3;Q9NRP0;Q9NRP0-2		18.256	1	1	1	14.5	9.369	83	A0A087WUD3;Q9NRP0;Q9NRP0-2	>tr|A0A087WUD3|A0A087WUD3_HUMAN Oligosaccharyltransferase complex subunit OSTC OS=Homo sapiens GN=OSTC PE=1 SV=1;>sp|Q9NRP0|OSTC_HUMAN Oligosaccharyltransferase complex subunit OSTC OS=Homo sapiens GN=OSTC PE=1 SV=1;>sp|Q9NRP0-2|OSTC_HUMAN Isoform 2 of Oli
Tryptase alpha/beta-1;Tryptase beta-2	TPSAB1;TPSB2	J3QTS8;A0A087WUI4;A0A087X1U0;Q15661-2;Q15661;P20231;A0A0C4DGM1		109.53	8	8	7	36.9	31.282	282	J3QTS8;A0A087WUI4;A0A087X1U0;Q15661-2;Q15661;P20231;A0A0C4DGM1;A0A0C4DFZ7;Q9BZJ3-2;Q9BZJ3;A6NIE9	>tr|J3QTS8|J3QTS8_HUMAN Tryptase alpha/beta-1 OS=Homo sapiens GN=TPSAB1 PE=3 SV=1;>tr|A0A087WUI4|A0A087WUI4_HUMAN Tryptase beta-2 OS=Homo sapiens GN=TPSB2 PE=1 SV=1;>tr|A0A087X1U0|A0A087X1U0_HUMAN Tryptase beta-2 OS=Homo sapiens GN=TPSB2 PE=1 SV=1;>sp|Q156
Progesterone-induced-blocking factor 1	PIBF1	A0A087WUI6;Q8WXW3-3;Q8WXW3		1.3865	1	1	1	2	83.137	698	A0A087WUI6;Q8WXW3-3;Q8WXW3	>tr|A0A087WUI6|A0A087WUI6_HUMAN Progesterone-induced-blocking factor 1 OS=Homo sapiens GN=PIBF1 PE=1 SV=1;>sp|Q8WXW3-3|PIBF1_HUMAN Isoform 3 of Progesterone-induced-blocking factor 1 OS=Homo sapiens GN=PIBF1;>sp|Q8WXW3|PIBF1_HUMAN Progesterone-induced-bloc
Heterogeneous nuclear ribonucleoprotein D-like	HNRNPDL	A0A087WUK2;O14979-3;O14979-2;O14979		9.6872	4	3	3	19	40.04	363	A0A087WUK2;O14979-3;O14979-2;O14979	>tr|A0A087WUK2|A0A087WUK2_HUMAN Heterogeneous nuclear ribonucleoprotein D-like OS=Homo sapiens GN=HNRNPDL PE=1 SV=1;>sp|O14979-3|HNRDL_HUMAN Isoform 3 of Heterogeneous nuclear ribonucleoprotein D-like OS=Homo sapiens GN=HNRNPDL;>sp|O14979-2|HNRDL_HUMAN Iso
Bifunctional ATP-dependent dihydroxyacetone kinase/FAD-AMP lyase (cyclizing);ATP-dependent dihydroxyacetone kinase;FAD-AMP lyase (cyclizing)	DAK	A0A087WUL0;Q3LXA3;H0YCY6;Q3LXA3-2;I3L252		47.91	8	8	8	24.8	59.057	576	A0A087WUL0;Q3LXA3;H0YCY6;Q3LXA3-2;I3L252;E9PJG8;E9PQR1	>tr|A0A087WUL0|A0A087WUL0_HUMAN Bifunctional ATP-dependent dihydroxyacetone kinase/FAD-AMP lyase (cyclizing) OS=Homo sapiens GN=DAK PE=1 SV=1;>sp|Q3LXA3|DHAK_HUMAN Bifunctional ATP-dependent dihydroxyacetone kinase/FAD-AMP lyase (cyclizing) OS=Homo sapiens
26S proteasome non-ATPase regulatory subunit 13	PSMD13	A0A087WUL9;Q9UNM6;J3KNQ3;Q9UNM6-2;E9PL38;H0YD73		114.62	8	8	8	36.6	42.739	377	A0A087WUL9;Q9UNM6;J3KNQ3;Q9UNM6-2;E9PL38;H0YD73;E9PQG3;E9PPD2	>tr|A0A087WUL9|A0A087WUL9_HUMAN 26S proteasome non-ATPase regulatory subunit 13 OS=Homo sapiens GN=PSMD13 PE=1 SV=1;>sp|Q9UNM6|PSD13_HUMAN 26S proteasome non-ATPase regulatory subunit 13 OS=Homo sapiens GN=PSMD13 PE=1 SV=2;>tr|J3KNQ3|J3KNQ3_HUMAN 26S prote
Synaptojanin-2-binding protein	SYNJ2BP	A0A087X1F5;A0A087WYV9;A0A087WUM0;P57105;A0A087WTA2		11.14	2	2	2	17.1	17.188	152	A0A087X1F5;A0A087WYV9;A0A087WUM0;P57105;A0A087WTA2	>tr|A0A087X1F5|A0A087X1F5_HUMAN Protein SYNJ2BP-COX16 (Fragment) OS=Homo sapiens GN=SYNJ2BP-COX16 PE=4 SV=2;>tr|A0A087WYV9|A0A087WYV9_HUMAN Protein SYNJ2BP-COX16 OS=Homo sapiens GN=SYNJ2BP-COX16 PE=4 SV=1;>tr|A0A087WUM0|A0A087WUM0_HUMAN Protein SYNJ2BP-COX
SRA stem-loop-interacting RNA-binding protein, mitochondrial	SLIRP	H0YJW7;A0A087WUN7;H0YJ40;G3V4X6;G3V2S9;Q9GZT3-2;Q9GZT3;H0YJ07;H0YJU7		35.857	3	3	3	47.4	8.6918	76	H0YJW7;A0A087WUN7;H0YJ40;G3V4X6;G3V2S9;Q9GZT3-2;Q9GZT3;H0YJ07;H0YJU7	>tr|H0YJW7|H0YJW7_HUMAN SRA stem-loop-interacting RNA-binding protein, mitochondrial (Fragment) OS=Homo sapiens GN=SLIRP PE=1 SV=1;>tr|A0A087WUN7|A0A087WUN7_HUMAN SRA stem-loop-interacting RNA-binding protein, mitochondrial OS=Homo sapiens GN=SLIRP PE=1 SV
Rhomboid domain-containing protein 2	WUGSC:H_RG122E10.2a;RHBDD2	Q9UDT1;A0A087WUU0;A0A087WUP8;Q6NTF9;Q6NTF9-2		4.6438	1	1	1	20.3	8.3796	79	Q9UDT1;A0A087WUU0;A0A087WUP8;Q6NTF9;Q6NTF9-2	>tr|Q9UDT1|Q9UDT1_HUMAN Rhomboid domain-containing protein 2 OS=Homo sapiens GN=WUGSC:H_RG122E10.2a PE=1 SV=1;>tr|A0A087WUU0|A0A087WUU0_HUMAN Rhomboid domain-containing protein 2 OS=Homo sapiens GN=RHBDD2 PE=1 SV=1;>tr|A0A087WUP8|A0A087WUP8_HUMAN Rhomboid
Glutathione peroxidase 1	GPX1	A0A087WUQ6;P07203		78.378	9	9	9	65.3	21.938	202	A0A087WUQ6;P07203;P07203-2	>tr|A0A087WUQ6|A0A087WUQ6_HUMAN Glutathione peroxidase OS=Homo sapiens GN=GPX1 PE=1 SV=1;>sp|P07203|GPX1_HUMAN Glutathione peroxidase 1 OS=Homo sapiens GN=GPX1 PE=1 SV=4
Calcium/calmodulin-dependent protein kinase type 1D	CAMK1D	A0A087WUR6;Q8IU85;Q8IU85-2		3.3879	5	5	4	36.1	32.472	291	A0A087WUR6;Q8IU85;Q8IU85-2	>tr|A0A087WUR6|A0A087WUR6_HUMAN Calcium/calmodulin-dependent protein kinase type 1D OS=Homo sapiens GN=CAMK1D PE=1 SV=1;>sp|Q8IU85|KCC1D_HUMAN Calcium/calmodulin-dependent protein kinase type 1D OS=Homo sapiens GN=CAMK1D PE=1 SV=1;>sp|Q8IU85-2|KCC1D_HUMAN
40S ribosomal protein S24	RPS24	E7ETK0;A0A087WUS0;P62847-2;P62847-3;P62847;P62847-4		23.512	2	2	2	20.6	15.197	131	E7ETK0;A0A087WUS0;P62847-2;P62847-3;P62847;P62847-4	>tr|E7ETK0|E7ETK0_HUMAN 40S ribosomal protein S24 OS=Homo sapiens GN=RPS24 PE=1 SV=1;>tr|A0A087WUS0|A0A087WUS0_HUMAN 40S ribosomal protein S24 OS=Homo sapiens GN=RPS24 PE=1 SV=1;>sp|P62847-2|RS24_HUMAN Isoform 2 of 40S ribosomal protein S24 OS=Homo sapiens
Eukaryotic translation initiation factor 5B	EIF5B	A0A087WUT6;O60841		47.003	7	7	7	10.5	138.68	1220	A0A087WUT6;O60841	>tr|A0A087WUT6|A0A087WUT6_HUMAN Eukaryotic translation initiation factor 5B OS=Homo sapiens GN=EIF5B PE=1 SV=1;>sp|O60841|IF2P_HUMAN Eukaryotic translation initiation factor 5B OS=Homo sapiens GN=EIF5B PE=1 SV=4
Zinc finger protein 36, C3H1 type-like 2	ZFP36L2	A0A087WUU9;P47974		2.9152	1	1	1	4.1	51.047	492	A0A087WUU9;P47974	>tr|A0A087WUU9|A0A087WUU9_HUMAN Zinc finger protein 36, C3H1 type-like 2 OS=Homo sapiens GN=ZFP36L2 PE=1 SV=1;>sp|P47974|TISD_HUMAN Zinc finger protein 36, C3H1 type-like 2 OS=Homo sapiens GN=ZFP36L2 PE=1 SV=3
NF-kappa-B essential modulator	IKBKG	A0A087X0G7;A0A087WUW6;A0A087X1B1;Q9Y6K9-3;Q9Y6K9;Q9Y6K9-2;A0A087WV30;C9JH59;C9J2V2;C9JN51		6.7571	2	2	2	6.8	47.256	411	A0A087X0G7;A0A087WUW6;A0A087X1B1;Q9Y6K9-3;Q9Y6K9;Q9Y6K9-2;A0A087WV30;C9JH59;C9J2V2;C9JN51	>tr|A0A087X0G7|A0A087X0G7_HUMAN NF-kappa-B essential modulator OS=Homo sapiens GN=IKBKG PE=1 SV=1;>tr|A0A087WUW6|A0A087WUW6_HUMAN NF-kappa-B essential modulator OS=Homo sapiens GN=IKBKG PE=1 SV=1;>tr|A0A087X1B1|A0A087X1B1_HUMAN NF-kappa-B essential modulat
MICOS complex subunit MIC27	APOOL	A0A087WUX8;A0A087WYF7;Q6UXV4		9.9549	2	2	2	13.3	28.761	263	A0A087WUX8;A0A087WYF7;Q6UXV4	>tr|A0A087WUX8|A0A087WUX8_HUMAN MICOS complex subunit MIC27 OS=Homo sapiens GN=APOOL PE=1 SV=1;>tr|A0A087WYF7|A0A087WYF7_HUMAN MICOS complex subunit MIC27 OS=Homo sapiens GN=APOOL PE=1 SV=1;>sp|Q6UXV4|MIC27_HUMAN MICOS complex subunit MIC27 OS=Homo sapiens
		A0A087WV01		95.663	19	1	1	56.3	46.36	426	A0A087WV01	>tr|A0A087WV01|A0A087WV01_HUMAN Elongation factor 1-alpha OS=Homo sapiens GN=EEF1A1 PE=1 SV=1
C-Myc-binding protein	MYCBP	A0A087WV05;Q99417		13.678	1	1	1	18.2	12.755	110	A0A087WV05;Q99417	>tr|A0A087WV05|A0A087WV05_HUMAN Protein GJA9-MYCBP OS=Homo sapiens GN=GJA9-MYCBP PE=4 SV=1;>sp|Q99417|MYCBP_HUMAN C-Myc-binding protein OS=Homo sapiens GN=MYCBP PE=1 SV=3
Laminin subunit alpha-3	LAMA3	A0A0A0MSA0;A0A087WV15;Q16787-3;Q16787;A0A0A0MTS5;A0A0A6YYF2;Q16787-4;Q16787-1		84.29	13	12	12	6.1	360.18	3277	A0A0A0MSA0;A0A087WV15;Q16787-3;Q16787;A0A0A0MTS5;A0A0A6YYF2;Q16787-4;Q16787-1;K7EIP4	>tr|A0A0A0MSA0|A0A0A0MSA0_HUMAN Laminin subunit alpha-3 OS=Homo sapiens GN=LAMA3 PE=1 SV=1;>tr|A0A087WV15|A0A087WV15_HUMAN Laminin subunit alpha-3 OS=Homo sapiens GN=LAMA3 PE=1 SV=1;>sp|Q16787-3|LAMA3_HUMAN Isoform 3 of Laminin subunit alpha-3 OS=Homo sapi
SH3 domain-binding glutamic acid-rich-like protein 3	SH3BGRL3	A0A087WV23;Q9H299;Q5T123		247.3	5	5	5	27.9	23.786	226	A0A087WV23;Q9H299;Q5T123	>tr|A0A087WV23|A0A087WV23_HUMAN SH3 domain-binding glutamic acid-rich-like protein 3 OS=Homo sapiens GN=SH3BGRL3 PE=1 SV=1;>sp|Q9H299|SH3L3_HUMAN SH3 domain-binding glutamic acid-rich-like protein 3 OS=Homo sapiens GN=SH3BGRL3 PE=1 SV=1;>tr|Q5T123|Q5T123_H
Aromatic-L-amino-acid decarboxylase	DDC	F8WER1;A0A087WV24;P20711-2;P20711;A0A087WU57;P20711-3		28.052	3	3	3	32.3	24.757	229	F8WER1;A0A087WV24;P20711-2;P20711;A0A087WU57;P20711-3;P20711-4	>tr|F8WER1|F8WER1_HUMAN Aromatic-L-amino-acid decarboxylase OS=Homo sapiens GN=DDC PE=1 SV=1;>tr|A0A087WV24|A0A087WV24_HUMAN Aromatic-L-amino-acid decarboxylase OS=Homo sapiens GN=DDC PE=1 SV=1;>sp|P20711-2|DDC_HUMAN Isoform 2 of Aromatic-L-amino-acid deca
FGFR1 oncogene partner	FGFR1OP	A0A087WV25;O95684-2;O95684;Q8N103-3		109.96	2	2	2	11.4	38.099	351	A0A087WV25;O95684-2;O95684;Q8N103-3	>tr|A0A087WV25|A0A087WV25_HUMAN FGFR1 oncogene partner OS=Homo sapiens GN=FGFR1OP PE=1 SV=1;>sp|O95684-2|FR1OP_HUMAN Isoform 2 of FGFR1 oncogene partner OS=Homo sapiens GN=FGFR1OP;>sp|O95684|FR1OP_HUMAN FGFR1 oncogene partner OS=Homo sapiens GN=FGFR1OP PE=
N-acetyltransferase 10	NAT10	A0A087WV29;Q9H0A0-2;Q9H0A0		31.033	6	6	6	13.1	93.533	834	A0A087WV29;Q9H0A0-2;Q9H0A0	>tr|A0A087WV29|A0A087WV29_HUMAN N-acetyltransferase 10 OS=Homo sapiens GN=NAT10 PE=1 SV=1;>sp|Q9H0A0-2|NAT10_HUMAN Isoform 2 of N-acetyltransferase 10 OS=Homo sapiens GN=NAT10;>sp|Q9H0A0|NAT10_HUMAN N-acetyltransferase 10 OS=Homo sapiens GN=NAT10 PE=1 SV=2
Ig gamma-1 chain C region	IGHG1	A0A087WV47;A0A087X079;A0A0A0MS08;A0A087X1C7;A0A087X010;A0A087WYE1;A0A087WYC5;P01857;A0A0A0MS07		323.31	16	16	8	42.7	51.153	466	A0A087WV47;A0A087X079;A0A0A0MS08;A0A087X1C7;A0A087X010;A0A087WYE1;A0A087WYC5;P01857;A0A0A0MS07;A0A0C4DH42;A0A087WSX4;A0A0C4DH37;A0A0B4J1X5;A0A0B4J1V1;A0A0B4J1U9;A0A0B4J1U8;P01763	>tr|A0A087WV47|A0A087WV47_HUMAN Ig gamma-1 chain C region OS=Homo sapiens GN=IGHG1 PE=1 SV=1;>tr|A0A087X079|A0A087X079_HUMAN Ig gamma-1 chain C region OS=Homo sapiens GN=IGHG1 PE=1 SV=1;>tr|A0A0A0MS08|A0A0A0MS08_HUMAN Ig gamma-1 chain C region (Fragment) O
Probable 28S rRNA (cytosine(4447)-C(5))-methyltransferase	NOP2	A0A087WV73;P46087-3;P46087-2;P46087;P46087-4		3.1185	2	2	2	3.4	94.095	855	A0A087WV73;P46087-3;P46087-2;P46087;P46087-4	>tr|A0A087WV73|A0A087WV73_HUMAN Probable 28S rRNA (cytosine(4447)-C(5))-methyltransferase OS=Homo sapiens GN=NOP2 PE=1 SV=1;>sp|P46087-3|NOP2_HUMAN Isoform 3 of Probable 28S rRNA (cytosine(4447)-C(5))-methyltransferase OS=Homo sapiens GN=NOP2;>sp|P46087-2|
Mannose-P-dolichol utilization defect 1 protein	MPDU1;HBEBP2BPA	J3QS48;I3L295;J3KTK8;J3QQZ4;J3KT75;J3QW43;J3QRD5;Q9H3L2;Q1HDL3;A0A087WV81;O75352-2;O75352;J3KSI4;I3L405;I3L261;I3L1D2;I3L4E0		5.9143	2	2	2	23.8	10.978	101	J3QS48;I3L295;J3KTK8;J3QQZ4;J3KT75;J3QW43;J3QRD5;Q9H3L2;Q1HDL3;A0A087WV81;O75352-2;O75352;J3KSI4;I3L405;I3L261;I3L1D2;I3L4E0	>tr|J3QS48|J3QS48_HUMAN Mannose-P-dolichol utilization defect 1 protein OS=Homo sapiens GN=MPDU1 PE=1 SV=1;>tr|I3L295|I3L295_HUMAN Mannose-P-dolichol utilization defect 1 protein OS=Homo sapiens GN=MPDU1 PE=1 SV=1;>tr|J3KTK8|J3KTK8_HUMAN Mannose-P-dolichol
Stromal membrane-associated protein 2	SMAP2	X6RCC3;A0A087WV97;Q8WU79-3;Q8WU79-2;Q8WU79		2.2834	1	1	1	6.3	20.605	174	X6RCC3;A0A087WV97;Q8WU79-3;Q8WU79-2;Q8WU79	>tr|X6RCC3|X6RCC3_HUMAN Stromal membrane-associated protein 2 (Fragment) OS=Homo sapiens GN=SMAP2 PE=1 SV=1;>tr|A0A087WV97|A0A087WV97_HUMAN Stromal membrane-associated protein 2 OS=Homo sapiens GN=SMAP2 PE=1 SV=1;>sp|Q8WU79-3|SMAP2_HUMAN Isoform 3 of Strom
ATP-dependent RNA helicase DDX50	DDX50	A0A087WVC1;A0A087WVB0;Q9BQ39		4.4335	5	4	4	11.5	82.226	730	A0A087WVC1;A0A087WVB0;Q9BQ39	>tr|A0A087WVC1|A0A087WVC1_HUMAN ATP-dependent RNA helicase DDX50 OS=Homo sapiens GN=DDX50 PE=1 SV=1;>tr|A0A087WVB0|A0A087WVB0_HUMAN ATP-dependent RNA helicase DDX50 OS=Homo sapiens GN=DDX50 PE=1 SV=1;>sp|Q9BQ39|DDX50_HUMAN ATP-dependent RNA helicase DDX50
Leukocyte receptor cluster member 9	LENG9	A0A087WVD1;Q96B70		3.0185	2	2	2	7.5	50.766	478	A0A087WVD1;Q96B70	>tr|A0A087WVD1|A0A087WVD1_HUMAN Leukocyte receptor cluster member 9 OS=Homo sapiens GN=LENG9 PE=1 SV=1;>sp|Q96B70|LENG9_HUMAN Leukocyte receptor cluster member 9 OS=Homo sapiens GN=LENG9 PE=2 SV=2
Conserved oligomeric Golgi complex subunit 1	ADCK1;COG1	A0A087WVI0;E9PBL8;Q8WTW3		15.36	6	6	6	11.2	104.79	940	A0A087WVI0;E9PBL8;Q8WTW3;J3KRP4;J3KSY3;J3QKY9;J3QLT5	>tr|A0A087WVI0|A0A087WVI0_HUMAN Conserved oligomeric Golgi complex subunit 1 OS=Homo sapiens GN=COG1 PE=1 SV=1;>tr|E9PBL8|E9PBL8_HUMAN Conserved oligomeric Golgi complex subunit 1 (Fragment) OS=Homo sapiens GN=COG1 PE=1 SV=2;>sp|Q8WTW3|COG1_HUMAN Conserved
PDZ and LIM domain protein 2	PDLIM2	H0YBP7;C9JSR2;C9JS55;A0A087WVI1;Q96JY6-4;Q96JY6;Q96JY6-3;Q96JY6-5		2.3715	1	1	1	16.3	15.191	141	H0YBP7;C9JSR2;C9JS55;A0A087WVI1;Q96JY6-4;Q96JY6;Q96JY6-3;Q96JY6-5	>tr|H0YBP7|H0YBP7_HUMAN Uncharacterized protein (Fragment) OS=Homo sapiens PE=1 SV=1;>tr|C9JSR2|C9JSR2_HUMAN PDZ and LIM domain protein 2 (Fragment) OS=Homo sapiens GN=PDLIM2 PE=1 SV=1;>tr|C9JS55|C9JS55_HUMAN PDZ and LIM domain protein 2 (Fragment) OS=Homo
Transmembrane channel-like protein 4	TMC4	A0A087WVI4;Q7Z404-1;A0A087WT65;Q7Z404		6.7586	2	2	2	5.7	78.737	706	A0A087WVI4;Q7Z404-1;A0A087WT65;Q7Z404	>tr|A0A087WVI4|A0A087WVI4_HUMAN Transmembrane channel-like protein OS=Homo sapiens GN=TMC4 PE=1 SV=1;>sp|Q7Z404-1|TMC4_HUMAN Isoform 2 of Transmembrane channel-like protein 4 OS=Homo sapiens GN=TMC4;>tr|A0A087WT65|A0A087WT65_HUMAN Transmembrane channel-lik
Clathrin heavy chain 1	CLTC	A0A087WVQ6;Q00610-2;Q00610		323.31	60	60	47	43.7	192.06	1679	A0A087WVQ6;Q00610-2;Q00610;J3KS13;K7EJJ5;J3KSQ2;J3QL20;J3KRF5;F5H5N6;A0A087WV74;A0A087WXH4	>tr|A0A087WVQ6|A0A087WVQ6_HUMAN Clathrin heavy chain 1 OS=Homo sapiens GN=CLTC PE=1 SV=1;>sp|Q00610-2|CLH1_HUMAN Isoform 2 of Clathrin heavy chain 1 OS=Homo sapiens GN=CLTC;>sp|Q00610|CLH1_HUMAN Clathrin heavy chain 1 OS=Homo sapiens GN=CLTC PE=1 SV=5
Mitochondrial pyruvate carrier 1	BRP44L;MPC1	Q5TI65;A0A087WVZ0;Q9Y5U8		5.641	1	1	1	31.8	7.5399	66	Q5TI65;A0A087WVZ0;Q9Y5U8	>tr|Q5TI65|Q5TI65_HUMAN Brain protein 44-like, isoform CRA_a OS=Homo sapiens GN=BRP44L PE=1 SV=1;>tr|A0A087WVZ0|A0A087WVZ0_HUMAN Mitochondrial pyruvate carrier 1 OS=Homo sapiens GN=MPC1 PE=1 SV=1;>sp|Q9Y5U8|MPC1_HUMAN Mitochondrial pyruvate carrier 1 OS=Ho
DNA-directed RNA polymerases I, II, and III subunit RPABC1	POLR2E	A0A087WVZ9;A0A0A0MQR7;P19388		18.567	1	1	1	9.2	21.459	184	A0A087WVZ9;A0A0A0MQR7;P19388	>tr|A0A087WVZ9|A0A087WVZ9_HUMAN DNA-directed RNA polymerases I, II, and III subunit RPABC1 OS=Homo sapiens GN=POLR2E PE=1 SV=1;>tr|A0A0A0MQR7|A0A0A0MQR7_HUMAN DNA-directed RNA polymerases I, II, and III subunit RPABC1 OS=Homo sapiens GN=POLR2E PE=1 SV=1;>s
Protein archease	ZBTB8OS	A0A087WW18;D3DPQ2;H7C3R6;A0A087X0V4;A8K0B5;Q8IWT0-2;Q8IWT0		2.1185	1	1	1	13.9	8.1802	72	A0A087WW18;D3DPQ2;H7C3R6;A0A087X0V4;A8K0B5;Q8IWT0-2;Q8IWT0	>tr|A0A087WW18|A0A087WW18_HUMAN Protein archease (Fragment) OS=Homo sapiens GN=ZBTB8OS PE=1 SV=1;>tr|D3DPQ2|D3DPQ2_HUMAN Protein archease OS=Homo sapiens GN=ZBTB8OS PE=1 SV=1;>tr|H7C3R6|H7C3R6_HUMAN Protein archease (Fragment) OS=Homo sapiens GN=ZBTB8OS PE
Arachidonate 5-lipoxygenase-activating protein	ALOX5AP	A0A087WW23;P20292		2.6698	1	1	1	6	24.208	218	A0A087WW23;P20292	>tr|A0A087WW23|A0A087WW23_HUMAN Arachidonate 5-lipoxygenase-activating protein OS=Homo sapiens GN=ALOX5AP PE=1 SV=1;>sp|P20292|AL5AP_HUMAN Arachidonate 5-lipoxygenase-activating protein OS=Homo sapiens GN=ALOX5AP PE=1 SV=2
Endophilin-B1	SH3GLB1	A0A087WW40;Q9Y371;Q9Y371-2;Q9Y371-3		60.169	8	8	8	26.9	44.26	394	A0A087WW40;Q9Y371;Q9Y371-2;Q9Y371-3	>tr|A0A087WW40|A0A087WW40_HUMAN Endophilin-B1 OS=Homo sapiens GN=SH3GLB1 PE=1 SV=1;>sp|Q9Y371|SHLB1_HUMAN Endophilin-B1 OS=Homo sapiens GN=SH3GLB1 PE=1 SV=1;>sp|Q9Y371-2|SHLB1_HUMAN Isoform 2 of Endophilin-B1 OS=Homo sapiens GN=SH3GLB1;>sp|Q9Y371-3|SHLB1_H
Nodal modulator 2;Nodal modulator 1;Nodal modulator 3	NOMO3;NOMO2;NOMO1	A0A087WW46;J3KN36;A0A087X117;Q5JPE7-3;Q5JPE7-2;Q15155;P69849;Q5JPE7		43.74	12	12	12	19.2	122.11	1100	A0A087WW46;J3KN36;A0A087X117;Q5JPE7-3;Q5JPE7-2;Q15155;P69849;Q5JPE7;A0A087WTD5;H3BUC9;H3BPS9	>tr|A0A087WW46|A0A087WW46_HUMAN Nodal modulator 1 OS=Homo sapiens GN=NOMO1 PE=1 SV=1;>tr|J3KN36|J3KN36_HUMAN Nodal modulator 3 OS=Homo sapiens GN=NOMO3 PE=1 SV=1;>tr|A0A087X117|A0A087X117_HUMAN Nodal modulator 1 OS=Homo sapiens GN=NOMO1 PE=1 SV=1;>sp|Q5JPE
Ethanolaminephosphotransferase 1	EPT1	C9JAG1;A0A087WW58;Q9C0D9		-2	2	2	2	22.8	20.557	180	C9JAG1;A0A087WW58;Q9C0D9	>tr|C9JAG1|C9JAG1_HUMAN Ethanolaminephosphotransferase 1 (Fragment) OS=Homo sapiens GN=EPT1 PE=1 SV=1;>tr|A0A087WW58|A0A087WW58_HUMAN Ethanolaminephosphotransferase 1 OS=Homo sapiens GN=EPT1 PE=1 SV=1;>sp|Q9C0D9|EPT1_HUMAN Ethanolaminephosphotransferase 1
WAS/WASL-interacting protein family member 1	WIPF1	C9JTB9;B8ZZ90;C9JB04;E9PB87;A0A087WW70;O43516-4;O43516-2;O43516;O43516-3		3.8523	1	1	1	26.3	9.1872	99	C9JTB9;B8ZZ90;C9JB04;E9PB87;A0A087WW70;O43516-4;O43516-2;O43516;O43516-3	>tr|C9JTB9|C9JTB9_HUMAN WAS/WASL-interacting protein family member 1 (Fragment) OS=Homo sapiens GN=WIPF1 PE=1 SV=4;>tr|B8ZZ90|B8ZZ90_HUMAN WAS/WASL-interacting protein family member 1 OS=Homo sapiens GN=WIPF1 PE=1 SV=1;>tr|C9JB04|C9JB04_HUMAN WAS/WASL-inte
Ig heavy chain V-III region TEI	IGHV3OR16-9	A0A087WW89;S4R460;A0A0B4J2B5;A0A0B4J1Y9;P01777		-2	2	1	1	37.6	11.167	101	A0A087WW89;S4R460;A0A0B4J2B5;A0A0B4J1Y9;P01777	>tr|A0A087WW89|A0A087WW89_HUMAN Protein IGHV3-72 OS=Homo sapiens GN=IGHV3-72 PE=1 SV=1;>tr|S4R460|S4R460_HUMAN Protein IGHV3OR16-9 OS=Homo sapiens GN=IGHV3OR16-9 PE=1 SV=2;>tr|A0A0B4J2B5|A0A0B4J2B5_HUMAN Protein IGHV3OR16-9 (Fragment) OS=Homo sapiens GN=IG
Transgelin-3	TAGLN3	H7C5N2;C9J5W6;A0A087WWB6;Q9UI15		1.6889	1	1	1	17.9	8.8801	78	H7C5N2;C9J5W6;A0A087WWB6;Q9UI15	>tr|H7C5N2|H7C5N2_HUMAN Transgelin-3 (Fragment) OS=Homo sapiens GN=TAGLN3 PE=1 SV=1;>tr|C9J5W6|C9J5W6_HUMAN Transgelin-3 OS=Homo sapiens GN=TAGLN3 PE=1 SV=1;>tr|A0A087WWB6|A0A087WWB6_HUMAN Transgelin OS=Homo sapiens GN=TAGLN3 PE=1 SV=1;>sp|Q9UI15|TAGL3_HUM
DNA-directed RNA polymerase II subunit RPB1	POLR2A	A0A0C4DGZ0;A0A087WWE2;P24928;P24928-2		9.43	8	8	8	7	217.2	1970	A0A0C4DGZ0;A0A087WWE2;P24928;P24928-2	>tr|A0A0C4DGZ0|A0A0C4DGZ0_HUMAN DNA-directed RNA polymerase II subunit RPB1 OS=Homo sapiens GN=POLR2A PE=4 SV=1;>tr|A0A087WWE2|A0A087WWE2_HUMAN DNA-directed RNA polymerase OS=Homo sapiens GN=POLR2A PE=1 SV=1;>sp|P24928|RPB1_HUMAN DNA-directed RNA polymeras
DNA polymerase delta subunit 2	POLD2	H7C1B3;F8W8R3;A0A087WWF6;P49005		3.1136	1	1	1	16.9	9.2495	83	H7C1B3;F8W8R3;A0A087WWF6;P49005	>tr|H7C1B3|H7C1B3_HUMAN DNA polymerase delta subunit 2 (Fragment) OS=Homo sapiens GN=POLD2 PE=1 SV=1;>tr|F8W8R3|F8W8R3_HUMAN DNA polymerase delta subunit 2 OS=Homo sapiens GN=POLD2 PE=1 SV=1;>tr|A0A087WWF6|A0A087WWF6_HUMAN DNA polymerase delta subunit 2 OS
IQ motif and SEC7 domain-containing protein 1	IQSEC1	A0A0C4DGT3;A0A087WWK8;Q6DN90-2;Q6DN90		2.0642	1	1	1	2.1	91.997	814	A0A0C4DGT3;A0A087WWK8;Q6DN90-2;Q6DN90	>tr|A0A0C4DGT3|A0A0C4DGT3_HUMAN IQ motif and SEC7 domain-containing protein 1 OS=Homo sapiens GN=IQSEC1 PE=4 SV=1;>tr|A0A087WWK8|A0A087WWK8_HUMAN IQ motif and SEC7 domain-containing protein 1 OS=Homo sapiens GN=IQSEC1 PE=1 SV=1;>sp|Q6DN90-2|IQEC1_HUMAN Iso
HLA class I histocompatibility antigen, B-7 alpha chain;HLA class I histocompatibility antigen, B-14 alpha chain	HLA-B	A0A087WWL9;F6U0H7;P01889;P30462		143.1	5	2	0	22.8	36.534	325	A0A087WWL9;F6U0H7;P01889;P30462;Q29718;P30466	>tr|A0A087WWL9|A0A087WWL9_HUMAN HLA class I histocompatibility antigen, Cw-6 alpha chain OS=Homo sapiens GN=HLA-C PE=1 SV=1;>tr|F6U0H7|F6U0H7_HUMAN HLA class I histocompatibility antigen, B-46 alpha chain (Fragment) OS=Homo sapiens GN=HLA-B PE=1 SV=1;>sp|P
Mucin-1;Mucin-1 subunit alpha;Mucin-1 subunit beta	MUC1	A0A087WWM1;A0A087X061;A0A087WZZ6;Q7Z536;A0A087WVJ0;A0A0A0MSH4;A0A0C4DGW3;A0A087X2A4;P15941-13;P15941-7;P15941-17;P15941-11;P15941-8;P15941-4;P15941-3;P15941;P15941-2		2.6628	2	2	2	2.9	123.01	1262	A0A087WWM1;A0A087X061;A0A087WZZ6;Q7Z536;A0A087WVJ0;A0A0A0MSH4;A0A0C4DGW3;A0A087X2A4;P15941-13;P15941-7;P15941-17;P15941-11;P15941-8;P15941-4;P15941-3;P15941;P15941-2	>tr|A0A087WWM1|A0A087WWM1_HUMAN Mucin-1 OS=Homo sapiens GN=MUC1 PE=1 SV=1;>tr|A0A087X061|A0A087X061_HUMAN Mucin-1 OS=Homo sapiens GN=MUC1 PE=1 SV=1;>tr|A0A087WZZ6|A0A087WZZ6_HUMAN Mucin-1 OS=Homo sapiens GN=MUC1 PE=1 SV=1;>tr|Q7Z536|Q7Z536_HUMAN Mucin shor
GMP reductase;GMP reductase 2	GMPR2	H0YMB3;H0YLV5;A0A087WWM4;F8WAN9;H0YNJ6;Q9P2T1-3;Q9P2T1;Q9P2T1-2;A0A0B4J281;H0YKK3;H0YNS9;H0YMR9;H0YLB8;H0YNH0		2.7042	2	2	2	15.6	33.921	315	H0YMB3;H0YLV5;A0A087WWM4;F8WAN9;H0YNJ6;Q9P2T1-3;Q9P2T1;Q9P2T1-2;A0A0B4J281;H0YKK3;H0YNS9;H0YMR9;H0YLB8;H0YNH0	>tr|H0YMB3|H0YMB3_HUMAN GMP reductase 2 OS=Homo sapiens GN=GMPR2 PE=1 SV=1;>tr|H0YLV5|H0YLV5_HUMAN GMP reductase 2 OS=Homo sapiens GN=GMPR2 PE=1 SV=1;>tr|A0A087WWM4|A0A087WWM4_HUMAN GMP reductase OS=Homo sapiens GN=GMPR2 PE=1 SV=1;>tr|F8WAN9|F8WAN9_HUMAN G
Roundabout homolog 2	ROBO2	F8WBR3;R4GMM8;A0A087WWM5;F8W703;Q9HCK4-2;Q9HCK4;Q9HCK4-3		1.4849	1	1	1	3.2	62.523	564	F8WBR3;R4GMM8;A0A087WWM5;F8W703;Q9HCK4-2;Q9HCK4;Q9HCK4-3	>tr|F8WBR3|F8WBR3_HUMAN Roundabout homolog 2 OS=Homo sapiens GN=ROBO2 PE=1 SV=1;>tr|R4GMM8|R4GMM8_HUMAN Roundabout homolog 2 (Fragment) OS=Homo sapiens GN=ROBO2 PE=1 SV=1;>tr|A0A087WWM5|A0A087WWM5_HUMAN Roundabout homolog 2 OS=Homo sapiens GN=ROBO2 PE=1 SV
Putative RNA-binding protein 15	RBM15	A0A087WWP4;Q96T37-4;Q96T37-2;Q96T37-3;Q96T37		3.7565	1	1	1	2.6	102.13	933	A0A087WWP4;Q96T37-4;Q96T37-2;Q96T37-3;Q96T37	>tr|A0A087WWP4|A0A087WWP4_HUMAN Putative RNA-binding protein 15 OS=Homo sapiens GN=RBM15 PE=1 SV=1;>sp|Q96T37-4|RBM15_HUMAN Isoform 4 of Putative RNA-binding protein 15 OS=Homo sapiens GN=RBM15;>sp|Q96T37-2|RBM15_HUMAN Isoform 2 of Putative RNA-binding pro
Receptor-type tyrosine-protein phosphatase gamma	PTPRG	A0A087WWP7;A0A087X1P0;P23470-2;P23470		1.5461	1	1	1	0.7	151.54	1354	A0A087WWP7;A0A087X1P0;P23470-2;P23470	>tr|A0A087WWP7|A0A087WWP7_HUMAN Protein-tyrosine-phosphatase OS=Homo sapiens GN=PTPRG PE=1 SV=1;>tr|A0A087X1P0|A0A087X1P0_HUMAN Protein-tyrosine-phosphatase OS=Homo sapiens GN=PTPRG PE=1 SV=1;>sp|P23470-2|PTPRG_HUMAN Isoform 2 of Receptor-type tyrosine-pro
Fragile X mental retardation protein 1	FMR1	A0A087WWR6;Q8IXW7;A0A087WXI3;G8JLE9;R9WNI0;A8MQB8;G3V0J0;Q06787-8;Q06787-6;Q06787-2;Q06787-4;Q06787-5;Q06787-9;Q06787-7;Q06787-3;Q06787		8.4137	1	1	1	13.7	11.356	102	A0A087WWR6;Q8IXW7;A0A087WXI3;G8JLE9;R9WNI0;A8MQB8;G3V0J0;Q06787-8;Q06787-6;Q06787-2;Q06787-4;Q06787-5;Q06787-9;Q06787-7;Q06787-3;Q06787	>tr|A0A087WWR6|A0A087WWR6_HUMAN Fragile X mental retardation protein 1 (Fragment) OS=Homo sapiens GN=FMR1 PE=1 SV=1;>tr|Q8IXW7|Q8IXW7_HUMAN FMR1 protein OS=Homo sapiens GN=FMR1 PE=1 SV=1;>tr|A0A087WXI3|A0A087WXI3_HUMAN Fragile X mental retardation protein
THO complex subunit 1	THOC1	A0A087WWS1;Q96FV9		3.5827	2	2	2	8.8	75.651	657	A0A087WWS1;Q96FV9	>tr|A0A087WWS1|A0A087WWS1_HUMAN THO complex subunit 1 OS=Homo sapiens GN=THOC1 PE=1 SV=1;>sp|Q96FV9|THOC1_HUMAN THO complex subunit 1 OS=Homo sapiens GN=THOC1 PE=1 SV=1
Tropomyosin alpha-3 chain	TPM3;DKFZp686J1372	A0A087WWU8;P06753-5;P06753-2;P06753-4;P06753-3;P06753-6;Q5HYB6;Q5VU61;J3KN67;P06753;D6R904		181.44	19	19	13	56.8	26.42	227	A0A087WWU8;P06753-5;P06753-2;P06753-4;P06753-3;P06753-6;Q5HYB6;Q5VU61;J3KN67;P06753;D6R904;P06753-7;K7EP68;H0YKP3;D6RFM2	>tr|A0A087WWU8|A0A087WWU8_HUMAN Tropomyosin alpha-3 chain OS=Homo sapiens GN=TPM3 PE=1 SV=1;>sp|P06753-5|TPM3_HUMAN Isoform 5 of Tropomyosin alpha-3 chain OS=Homo sapiens GN=TPM3;>sp|P06753-2|TPM3_HUMAN Isoform 2 of Tropomyosin alpha-3 chain OS=Homo sapien
Ig kappa chain C region	IGKC	A0A087WYL9;A0A087WWV8;P01834;A0A075B6H6		2.7946	9	1	0	45.3	25.631	234	A0A087WYL9;A0A087WWV8;P01834;A0A075B6H6;A0A0C4DH67;A0A0C4DH69;A0A075B6S5	>tr|A0A087WYL9|A0A087WYL9_HUMAN Ig kappa chain C region OS=Homo sapiens GN=IGKC PE=1 SV=1;>tr|A0A087WWV8|A0A087WWV8_HUMAN Protein IGKV1-8 OS=Homo sapiens GN=IGKV1-8 PE=4 SV=1;>sp|P01834|IGKC_HUMAN Ig kappa chain C region OS=Homo sapiens GN=IGKC PE=1 SV=1;>
B-cell lymphoma/leukemia 10	BCL10	A0A087WWW9;O95999		3.0369	1	1	1	11.5	18.073	156	A0A087WWW9;O95999	>tr|A0A087WWW9|A0A087WWW9_HUMAN B-cell lymphoma/leukemia 10 OS=Homo sapiens GN=BCL10 PE=1 SV=1;>sp|O95999|BCL10_HUMAN B-cell lymphoma/leukemia 10 OS=Homo sapiens GN=BCL10 PE=1 SV=1
Apolipoprotein(a)	LPA	A0A087WWY0;P08519		20.483	1	1	1	11.2	62.553	571	A0A087WWY0;P08519	>tr|A0A087WWY0|A0A087WWY0_HUMAN Apolipoprotein(a) OS=Homo sapiens GN=LPA PE=1 SV=1;>sp|P08519|APOA_HUMAN Apolipoprotein(a) OS=Homo sapiens GN=LPA PE=1 SV=1
PR domain-containing protein 11	PRDM11	E9PJ09;H3BSZ2;A0A087WWZ6;Q9NQV5-2;Q9NQV5		1.2855	1	1	1	6.5	20.53	184	E9PJ09;H3BSZ2;A0A087WWZ6;Q9NQV5-2;Q9NQV5	>tr|E9PJ09|E9PJ09_HUMAN PR domain-containing protein 11 (Fragment) OS=Homo sapiens GN=PRDM11 PE=1 SV=1;>tr|H3BSZ2|H3BSZ2_HUMAN PR domain-containing protein 11 (Fragment) OS=Homo sapiens GN=PRDM11 PE=1 SV=1;>tr|A0A087WWZ6|A0A087WWZ6_HUMAN PR domain-containi
TAR DNA-binding protein 43	TARDBP	A0A087WX29;B1AKP7;G3V162;A0A087X260;A0A087WYY0;Q13148;A0A087WXQ5;K7EJM5;A0A087WV68;K7EN94		54.8	3	3	3	19.8	26.743	243	A0A087WX29;B1AKP7;G3V162;A0A087X260;A0A087WYY0;Q13148;A0A087WXQ5;K7EJM5;A0A087WV68;K7EN94;A0A087WTZ4;K7EL26;K7EJ99;A0A0A0MSV7;A0A087WYE7;A0A087WZC9;A0A087WW61;A0A087WX67;A0A087WXV3;Q13148-4	>tr|A0A087WX29|A0A087WX29_HUMAN TAR DNA-binding protein 43 (Fragment) OS=Homo sapiens GN=TARDBP PE=1 SV=1;>tr|B1AKP7|B1AKP7_HUMAN TAR DNA-binding protein 43 OS=Homo sapiens GN=TARDBP PE=1 SV=1;>tr|G3V162|G3V162_HUMAN TAR DNA binding protein, isoform CRA_d
Integrin beta;Integrin beta-2	ITGB2	A0A087WX36;D3DSM0;P05107		32.678	3	3	3	13.2	41.744	378	A0A087WX36;D3DSM0;P05107;J3KNI6	>tr|A0A087WX36|A0A087WX36_HUMAN Integrin beta OS=Homo sapiens GN=ITGB2 PE=1 SV=1;>tr|D3DSM0|D3DSM0_HUMAN Integrin beta-2 OS=Homo sapiens GN=ITGB2 PE=1 SV=1;>sp|P05107|ITB2_HUMAN Integrin beta-2 OS=Homo sapiens GN=ITGB2 PE=1 SV=2
Integrin alpha-4	ITGA4	A0A087WX37;P13612		4.8911	4	4	4	5.2	115.35	1038	A0A087WX37;P13612;E7EP60	>tr|A0A087WX37|A0A087WX37_HUMAN Integrin alpha-4 OS=Homo sapiens GN=ITGA4 PE=1 SV=1;>sp|P13612|ITA4_HUMAN Integrin alpha-4 OS=Homo sapiens GN=ITGA4 PE=1 SV=3
Caspase;Caspase-9;Caspase-9 subunit p35;Caspase-9 subunit p10	CASP9	A0A087WX72;H0Y3S8;Q5JRU8;Q5JRU2;F8VVS7;P55211-3;P55211-2;P55211-4;P55211		1.9783	1	1	1	40.4	5.3793	47	A0A087WX72;H0Y3S8;Q5JRU8;Q5JRU2;F8VVS7;P55211-3;P55211-2;P55211-4;P55211	>tr|A0A087WX72|A0A087WX72_HUMAN Caspase-9 (Fragment) OS=Homo sapiens GN=CASP9 PE=1 SV=1;>tr|H0Y3S8|H0Y3S8_HUMAN Caspase-9 (Fragment) OS=Homo sapiens GN=CASP9 PE=1 SV=1;>tr|Q5JRU8|Q5JRU8_HUMAN Caspase-9 (Fragment) OS=Homo sapiens GN=CASP9 PE=1 SV=1;>tr|Q5JR
Laminin subunit alpha-2	LAMA2	A0A087WYF1;A0A087WX80;P24043		6.8476	7	7	7	3.3	343.41	3118	A0A087WYF1;A0A087WX80;P24043	>tr|A0A087WYF1|A0A087WYF1_HUMAN Laminin subunit alpha-2 OS=Homo sapiens GN=LAMA2 PE=1 SV=1;>tr|A0A087WX80|A0A087WX80_HUMAN Laminin subunit alpha-2 OS=Homo sapiens GN=LAMA2 PE=1 SV=1;>sp|P24043|LAMA2_HUMAN Laminin subunit alpha-2 OS=Homo sapiens GN=LAMA2 PE
NADH dehydrogenase [ubiquinone] 1 alpha subcomplex subunit 10, mitochondrial	NDUFA10	A0A087WXC5;E7ESZ7;O95299;O95299-2;C9J6X0		146.18	10	10	10	36.1	40.836	355	A0A087WXC5;E7ESZ7;O95299;O95299-2;C9J6X0;Q8N1B9;H7C2W5;H7C1Y7;H7C2X4	>tr|A0A087WXC5|A0A087WXC5_HUMAN NADH dehydrogenase [ubiquinone] 1 alpha subcomplex subunit 10, mitochondrial OS=Homo sapiens GN=NDUFA10 PE=1 SV=1;>tr|E7ESZ7|E7ESZ7_HUMAN NADH dehydrogenase [ubiquinone] 1 alpha subcomplex subunit 10, mitochondrial OS=Homo s
Methyl-CpG-binding protein 2	MECP2	A0A087X1U4;A0A087WXF0;P51608;P51608-2;A0A087WVW7		20.336	3	3	3	13.9	34.897	324	A0A087X1U4;A0A087WXF0;P51608;P51608-2;A0A087WVW7;B5MCB4	>tr|A0A087X1U4|A0A087X1U4_HUMAN Methyl-CpG-binding protein 2 OS=Homo sapiens GN=MECP2 PE=1 SV=1;>tr|A0A087WXF0|A0A087WXF0_HUMAN Methyl-CpG-binding protein 2 OS=Homo sapiens GN=MECP2 PE=1 SV=1;>sp|P51608|MECP2_HUMAN Methyl-CpG-binding protein 2 OS=Homo sapi
Cadherin-1;E-Cad/CTF1;E-Cad/CTF2;E-Cad/CTF3	CDH1	A0A087WXI5;P12830;P12830-2;A0A087WX17;A0A087WU43		323.31	11	11	11	19.2	100.03	903	A0A087WXI5;P12830;P12830-2;A0A087WX17;A0A087WU43;H3BNC6;H3BVI7;J3QKP1	>tr|A0A087WXI5|A0A087WXI5_HUMAN Cadherin-1 OS=Homo sapiens GN=CDH1 PE=1 SV=1;>sp|P12830|CADH1_HUMAN Cadherin-1 OS=Homo sapiens GN=CDH1 PE=1 SV=3;>sp|P12830-2|CADH1_HUMAN Isoform 2 of Cadherin-1 OS=Homo sapiens GN=CDH1;>tr|A0A087WX17|A0A087WX17_HUMAN Cadher
Thyroid receptor-interacting protein 11	TRIP11	H0YJ97;A0A087WXK9;Q15643;H0YJI2		4.9639	2	2	2	2.2	195.7	1695	H0YJ97;A0A087WXK9;Q15643;H0YJI2	>tr|H0YJ97|H0YJ97_HUMAN Thyroid receptor-interacting protein 11 (Fragment) OS=Homo sapiens GN=TRIP11 PE=1 SV=1;>tr|A0A087WXK9|A0A087WXK9_HUMAN Thyroid receptor-interacting protein 11 OS=Homo sapiens GN=TRIP11 PE=1 SV=1;>sp|Q15643|TRIPB_HUMAN Thyroid recept
Vacuolar protein sorting-associated protein 11 homolog	VPS11	B7Z879;A0A087WXL6;Q9H270		6.0133	3	3	3	6.4	107.37	931	B7Z879;A0A087WXL6;Q9H270	>tr|B7Z879|B7Z879_HUMAN Vacuolar protein sorting-associated protein 11 homolog OS=Homo sapiens GN=VPS11 PE=1 SV=1;>tr|A0A087WXL6|A0A087WXL6_HUMAN Vacuolar protein sorting 11 (Yeast), isoform CRA_a OS=Homo sapiens GN=VPS11 PE=1 SV=1;>sp|Q9H270|VPS11_HUMAN V
60S ribosomal protein L17	RPL17	A0A087WXM6;J3QQT2;J3QLC8;J3KRX5;A0A0A0MRF8;A0A0A6YYL6;P18621-2;P18621;P18621-3;J3KRB3;A0A087WWH0;J3QS96		165.32	4	4	4	28.4	19.586	169	A0A087WXM6;J3QQT2;J3QLC8;J3KRX5;A0A0A0MRF8;A0A0A6YYL6;P18621-2;P18621;P18621-3;J3KRB3;A0A087WWH0;J3QS96;A0A087WY81	>tr|A0A087WXM6|A0A087WXM6_HUMAN 60S ribosomal protein L17 (Fragment) OS=Homo sapiens GN=RPL17 PE=1 SV=1;>tr|J3QQT2|J3QQT2_HUMAN 60S ribosomal protein L17 (Fragment) OS=Homo sapiens GN=RPL17 PE=1 SV=1;>tr|J3QLC8|J3QLC8_HUMAN 60S ribosomal protein L17 OS=Hom
Basal cell adhesion molecule	BCAM	A0A087WXM8;P50895;K7ENU8		9.7822	5	5	5	12.2	63.693	588	A0A087WXM8;P50895;K7ENU8	>tr|A0A087WXM8|A0A087WXM8_HUMAN Basal cell adhesion molecule OS=Homo sapiens GN=BCAM PE=1 SV=1;>sp|P50895|BCAM_HUMAN Basal cell adhesion molecule OS=Homo sapiens GN=BCAM PE=1 SV=2;>tr|K7ENU8|K7ENU8_HUMAN Basal cell adhesion molecule (Fragment) OS=Homo sapi
Integrin beta;Integrin beta-6	ITGB6	A0A087WXP3;E9PEE8;P18564-2;P18564		1.431	1	1	1	2.3	75.849	693	A0A087WXP3;E9PEE8;P18564-2;P18564	>tr|A0A087WXP3|A0A087WXP3_HUMAN Integrin beta OS=Homo sapiens GN=ITGB6 PE=1 SV=1;>tr|E9PEE8|E9PEE8_HUMAN Integrin beta OS=Homo sapiens GN=ITGB6 PE=1 SV=1;>sp|P18564-2|ITB6_HUMAN Isoform 2 of Integrin beta-6 OS=Homo sapiens GN=ITGB6;>sp|P18564|ITB6_HUMAN In
PCTP-like protein	STARD10	F5H1Z6;A0A087WXR2;Q9Y365;H0YGA9;H0YFF3;F5H8G1;F5GY11;F5H8H3;F5H0V7;H0YH17		42.642	7	7	7	36.1	29.043	252	F5H1Z6;A0A087WXR2;Q9Y365;H0YGA9;H0YFF3;F5H8G1;F5GY11;F5H8H3;F5H0V7;H0YH17;F5GWK5;H0YGN8;F5GY07;F5H5A8;F5H3G8	>tr|F5H1Z6|F5H1Z6_HUMAN PCTP-like protein (Fragment) OS=Homo sapiens GN=STARD10 PE=1 SV=1;>tr|A0A087WXR2|A0A087WXR2_HUMAN PCTP-like protein OS=Homo sapiens GN=STARD10 PE=1 SV=1;>sp|Q9Y365|PCTL_HUMAN PCTP-like protein OS=Homo sapiens GN=STARD10 PE=1 SV=2;>t
		A0A087WXR5		-2	4	1	1	79.2	8.8391	77	A0A087WXR5	>tr|A0A087WXR5|A0A087WXR5_HUMAN NADH dehydrogenase [ubiquinone] 1 alpha subcomplex subunit 5 OS=Homo sapiens GN=NDUFA5 PE=1 SV=1
Hepatocyte nuclear factor 4-alpha	HNF4A	A0A087WXV4;P41235-6;P41235-5;P41235-2;P41235;P41235-4;P41235-7;P41235-3		6.0105	3	3	3	12	49.99	449	A0A087WXV4;P41235-6;P41235-5;P41235-2;P41235;P41235-4;P41235-7;P41235-3;Q14541;Q14541-2	>tr|A0A087WXV4|A0A087WXV4_HUMAN Hepatocyte nuclear factor 4-alpha OS=Homo sapiens GN=HNF4A PE=1 SV=1;>sp|P41235-6|HNF4A_HUMAN Isoform HNF4-Alpha-8 of Hepatocyte nuclear factor 4-alpha OS=Homo sapiens GN=HNF4A;>sp|P41235-5|HNF4A_HUMAN Isoform HNF4-Alpha-7 o
Collagen alpha-1(V) chain	COL5A1	A0A087WXW9;P20908		9.7069	1	1	1	1.6	183.65	1838	A0A087WXW9;P20908	>tr|A0A087WXW9|A0A087WXW9_HUMAN Collagen alpha-1(V) chain OS=Homo sapiens GN=COL5A1 PE=1 SV=1;>sp|P20908|CO5A1_HUMAN Collagen alpha-1(V) chain OS=Homo sapiens GN=COL5A1 PE=1 SV=3
Ataxin-3	ATXN3	G3V526;E9PJN5;G3V2G1;G3V3T6;G3V328;G3V4U9;A0A087WXY4;C9JQV6;D3VVH9;A0A0A0MS38;A0A087X1A8;G3V3R7;F5H211;P54252-3;P54252-4;P54252-2;P54252		1.3453	1	1	1	8	23.047	200	G3V526;E9PJN5;G3V2G1;G3V3T6;G3V328;G3V4U9;A0A087WXY4;C9JQV6;D3VVH9;A0A0A0MS38;A0A087X1A8;G3V3R7;F5H211;P54252-3;P54252-4;P54252-2;P54252	>tr|G3V526|G3V526_HUMAN Ataxin-3 OS=Homo sapiens GN=ATXN3 PE=1 SV=1;>tr|E9PJN5|E9PJN5_HUMAN Ataxin-3 (Fragment) OS=Homo sapiens GN=ATXN3 PE=1 SV=1;>tr|G3V2G1|G3V2G1_HUMAN Ataxin-3 (Fragment) OS=Homo sapiens GN=ATXN3 PE=1 SV=1;>tr|G3V3T6|G3V3T6_HUMAN Ataxin
von Willebrand factor D and EGF domain-containing protein	VWDE	A0A087WXZ2;J3KQJ9;Q8N2E2-3;Q8N2E2		-2	1	1	1	1.7	104.8	944	A0A087WXZ2;J3KQJ9;Q8N2E2-3;Q8N2E2	>tr|A0A087WXZ2|A0A087WXZ2_HUMAN von Willebrand factor D and EGF domain-containing protein OS=Homo sapiens GN=VWDE PE=1 SV=1;>tr|J3KQJ9|J3KQJ9_HUMAN von Willebrand factor D and EGF domain-containing protein OS=Homo sapiens GN=VWDE PE=1 SV=1;>sp|Q8N2E2-3|VWD
Unconventional myosin-Va	MYO5A	A0A087WY00;G3V394;F8WE88;F8W6H6;Q9Y4I1-2;Q9Y4I1;Q9Y4I1-3		2.6574	5	2	2	3.9	212.2	1828	A0A087WY00;G3V394;F8WE88;F8W6H6;Q9Y4I1-2;Q9Y4I1;Q9Y4I1-3;E7ERV5	>tr|A0A087WY00|A0A087WY00_HUMAN Unconventional myosin-Va OS=Homo sapiens GN=MYO5A PE=1 SV=1;>tr|G3V394|G3V394_HUMAN Unconventional myosin-Va OS=Homo sapiens GN=MYO5A PE=1 SV=1;>tr|F8WE88|F8WE88_HUMAN Unconventional myosin-Va OS=Homo sapiens GN=MYO5A PE=1 S
Optineurin	OPTN	A0A087WY28;Q96CV9-3;Q96CV9-2;Q96CV9		3.3158	1	1	1	12.1	11.523	107	A0A087WY28;Q96CV9-3;Q96CV9-2;Q96CV9	>tr|A0A087WY28|A0A087WY28_HUMAN Optineurin (Fragment) OS=Homo sapiens GN=OPTN PE=1 SV=1;>sp|Q96CV9-3|OPTN_HUMAN Isoform 3 of Optineurin OS=Homo sapiens GN=OPTN;>sp|Q96CV9-2|OPTN_HUMAN Isoform 2 of Optineurin OS=Homo sapiens GN=OPTN;>sp|Q96CV9|OPTN_HUMAN Op
Vacuolar protein sorting-associated protein VTA1 homolog	VTA1	A0A087WY55;Q9NP79;Q5TGM0;Q9NP79-2		69.057	3	3	3	20.7	31.102	280	A0A087WY55;Q9NP79;Q5TGM0;Q9NP79-2	>tr|A0A087WY55|A0A087WY55_HUMAN Chromosome 6 open reading frame 55, isoform CRA_b OS=Homo sapiens GN=VTA1 PE=1 SV=1;>sp|Q9NP79|VTA1_HUMAN Vacuolar protein sorting-associated protein VTA1 homolog OS=Homo sapiens GN=VTA1 PE=1 SV=1;>tr|Q5TGM0|Q5TGM0_HUMAN Vac
Glutathione S-transferase theta-2B;Glutathione S-transferase theta-2	Em:AP000351.3;GSTT2B;GSTT2	Q6ICJ4;A0A087WY67;P0CG30;P0CG29		1.6536	2	2	2	12.6	25.948	230	Q6ICJ4;A0A087WY67;P0CG30;P0CG29	>tr|Q6ICJ4|Q6ICJ4_HUMAN Em:AP000351.3 protein OS=Homo sapiens GN=Em:AP000351.3 PE=1 SV=1;>tr|A0A087WY67|A0A087WY67_HUMAN Glutathione S-transferase theta-2 OS=Homo sapiens GN=GSTT2 PE=3 SV=1;>sp|P0CG30|GSTT2_HUMAN Glutathione S-transferase theta-2B OS=Homo
AP-2 complex subunit mu	AP2M1	A0A087WY71;E9PFW3;Q96CW1-2;Q96CW1		48.852	5	5	5	19.4	49.526	434	A0A087WY71;E9PFW3;Q96CW1-2;Q96CW1;H7C4C3;C9JJ47	>tr|A0A087WY71|A0A087WY71_HUMAN AP-2 complex subunit mu OS=Homo sapiens GN=AP2M1 PE=1 SV=1;>tr|E9PFW3|E9PFW3_HUMAN AP-2 complex subunit mu OS=Homo sapiens GN=AP2M1 PE=1 SV=1;>sp|Q96CW1-2|AP2M1_HUMAN Isoform 2 of AP-2 complex subunit mu OS=Homo sapiens GN=A
Junctional adhesion molecule A	F11R	A0A087WY82;Q9Y624		71.104	3	3	3	19.4	30.197	279	A0A087WY82;Q9Y624;Q9Y624-2	>tr|A0A087WY82|A0A087WY82_HUMAN Junctional adhesion molecule A OS=Homo sapiens GN=F11R PE=1 SV=1;>sp|Q9Y624|JAM1_HUMAN Junctional adhesion molecule A OS=Homo sapiens GN=F11R PE=1 SV=1
Ubiquitin-conjugating enzyme E2 D2;Ubiquitin-conjugating enzyme E2 D3;Ubiquitin-conjugating enzyme E2 D4;Ubiquitin-conjugating enzyme E2 D1	UBE2D2;UBE2D3;UBE2D4;UBE2D1	D6RFM0;D6RAH7;H9KV45;A0A0A0MQU3;A0A087WY85;P62837-2;P62837;P61077;P61077-2;P61077-3;D6RAW0;D6RA11;A0A087WW00;C9J9H9;Q9Y2X8;P51668		259.66	2	2	2	42.9	11.065	98	D6RFM0;D6RAH7;H9KV45;A0A0A0MQU3;A0A087WY85;P62837-2;P62837;P61077;P61077-2;P61077-3;D6RAW0;D6RA11;A0A087WW00;C9J9H9;Q9Y2X8;P51668	>tr|D6RFM0|D6RFM0_HUMAN Ubiquitin-conjugating enzyme E2 D2 (Fragment) OS=Homo sapiens GN=UBE2D2 PE=3 SV=1;>tr|D6RAH7|D6RAH7_HUMAN Ubiquitin-conjugating enzyme E2 D3 OS=Homo sapiens GN=UBE2D3 PE=1 SV=1;>tr|H9KV45|H9KV45_HUMAN Ubiquitin-conjugating enzyme E2
Antigen peptide transporter 2	TAP2	A0A087WYD6;E7ENX8;Q03519-2;Q03519		6.1163	4	4	4	7.8	77.596	702	A0A087WYD6;E7ENX8;Q03519-2;Q03519	>tr|A0A087WYD6|A0A087WYD6_HUMAN Antigen peptide transporter 2 OS=Homo sapiens GN=TAP2 PE=1 SV=1;>tr|E7ENX8|E7ENX8_HUMAN Uncharacterized protein (Fragment) OS=Homo sapiens PE=4 SV=1;>sp|Q03519-2|TAP2_HUMAN Isoform 2 of Antigen peptide transporter 2 OS=Homo
Probable ATP-dependent RNA helicase DDX27	DDX27	A0A087WYH5;B7Z6D5;Q96GQ7		1.6621	1	1	1	7.7	18.735	169	A0A087WYH5;B7Z6D5;Q96GQ7	>tr|A0A087WYH5|A0A087WYH5_HUMAN Probable ATP-dependent RNA helicase DDX27 OS=Homo sapiens GN=DDX27 PE=1 SV=1;>tr|B7Z6D5|B7Z6D5_HUMAN Probable ATP-dependent RNA helicase DDX27 OS=Homo sapiens GN=DDX27 PE=1 SV=1;>sp|Q96GQ7|DDX27_HUMAN Probable ATP-dependent
Integrator complex subunit 11	CPSF3L	C9J979;C9IYS7;A0A087WYI0;Q5TA45-2;Q5TA45-4;Q5TA45-3;Q5TA45;Q5TA45-5		1.4873	1	1	1	2.9	38.987	344	C9J979;C9IYS7;A0A087WYI0;Q5TA45-2;Q5TA45-4;Q5TA45-3;Q5TA45;Q5TA45-5	>tr|C9J979|C9J979_HUMAN Integrator complex subunit 11 (Fragment) OS=Homo sapiens GN=CPSF3L PE=1 SV=2;>tr|C9IYS7|C9IYS7_HUMAN Cleavage and polyadenylation specific factor 3-like, isoform CRA_i OS=Homo sapiens GN=CPSF3L PE=1 SV=1;>tr|A0A087WYI0|A0A087WYI0_HU
ATP-dependent RNA helicase DHX29	DHX29	A0A087WYN9;Q7Z478		2.0918	3	3	3	3.7	155.29	1370	A0A087WYN9;Q7Z478	>tr|A0A087WYN9|A0A087WYN9_HUMAN ATP-dependent RNA helicase DHX29 OS=Homo sapiens GN=DHX29 PE=1 SV=1;>sp|Q7Z478|DHX29_HUMAN ATP-dependent RNA helicase DHX29 OS=Homo sapiens GN=DHX29 PE=1 SV=2
Selenoprotein H	SELH;C11orf31	A0A087WYP2;Q8IZQ5;H0YE28		6.9424	4	4	4	22.3	13.303	121	A0A087WYP2;Q8IZQ5;H0YE28;H3BV83	>tr|A0A087WYP2|A0A087WYP2_HUMAN Selenoprotein H OS=Homo sapiens GN=C11orf31 PE=1 SV=1;>sp|Q8IZQ5|SELH_HUMAN Selenoprotein H OS=Homo sapiens GN=SELH PE=1 SV=2;>tr|H0YE28|H0YE28_HUMAN Selenoprotein H (Fragment) OS=Homo sapiens GN=C11orf31 PE=1 SV=1
Signal recognition particle 19 kDa protein	SRP19	A0A087WYR0;P09132;D6RBG4;A0A087WWU9;P09132-2		3.7613	2	2	2	20	13.654	120	A0A087WYR0;P09132;D6RBG4;A0A087WWU9;P09132-2	>tr|A0A087WYR0|A0A087WYR0_HUMAN Signal recognition particle 19 kDa protein OS=Homo sapiens GN=SRP19 PE=1 SV=1;>sp|P09132|SRP19_HUMAN Signal recognition particle 19 kDa protein OS=Homo sapiens GN=SRP19 PE=1 SV=3;>tr|D6RBG4|D6RBG4_HUMAN Uncharacterized prote
UTP--glucose-1-phosphate uridylyltransferase	UGP2	A0A087WYS1;E7EUC7;Q16851-2;Q16851		323.31	13	13	13	37.8	56.967	508	A0A087WYS1;E7EUC7;Q16851-2;Q16851;C9JVG3;C9JQU9;C9JNZ1;C9JWG0;F2Z3H1;C9JTZ5;C9JUW1;C9J3M0;F2Z3P4;C9J6Q0;F8WC70	>tr|A0A087WYS1|A0A087WYS1_HUMAN UTP--glucose-1-phosphate uridylyltransferase OS=Homo sapiens GN=UGP2 PE=1 SV=1;>tr|E7EUC7|E7EUC7_HUMAN UTP--glucose-1-phosphate uridylyltransferase OS=Homo sapiens GN=UGP2 PE=1 SV=1;>sp|Q16851-2|UGPA_HUMAN Isoform 2 of UTP--
Prostaglandin E synthase 3	PTGES3	A0A087WYT3;Q15185-4;Q15185;B4DDC6;Q15185-3		25.95	2	2	2	17.7	19.155	164	A0A087WYT3;Q15185-4;Q15185;B4DDC6;Q15185-3	>tr|A0A087WYT3|A0A087WYT3_HUMAN Prostaglandin E synthase 3 OS=Homo sapiens GN=PTGES3 PE=1 SV=1;>sp|Q15185-4|TEBP_HUMAN Isoform 4 of Prostaglandin E synthase 3 OS=Homo sapiens GN=PTGES3;>sp|Q15185|TEBP_HUMAN Prostaglandin E synthase 3 OS=Homo sapiens GN=PTG
Sorting nexin-9	SNX9	A0A087WYU1;Q9Y5X1		24.829	7	7	7	21.2	66.476	594	A0A087WYU1;Q9Y5X1;A0A087WVE4;A0A087WZW2	>tr|A0A087WYU1|A0A087WYU1_HUMAN Sorting nexin OS=Homo sapiens GN=SNX9 PE=1 SV=1;>sp|Q9Y5X1|SNX9_HUMAN Sorting nexin-9 OS=Homo sapiens GN=SNX9 PE=1 SV=1
UPF0585 protein C16orf13	C16orf13	A0A087WYU2;Q96S19;H3BS73;H3BRT2;H3BQ55;H3BNT3;H3BNB2;H3BMF3;Q96S19-3;Q96S19-5;Q96S19-2;Q96S19-6;Q96S19-4		1.2687	2	2	2	15.8	20.428	184	A0A087WYU2;Q96S19;H3BS73;H3BRT2;H3BQ55;H3BNT3;H3BNB2;H3BMF3;Q96S19-3;Q96S19-5;Q96S19-2;Q96S19-6;Q96S19-4	>tr|A0A087WYU2|A0A087WYU2_HUMAN UPF0585 protein C16orf13 OS=Homo sapiens GN=C16orf13 PE=1 SV=1;>sp|Q96S19|CP013_HUMAN UPF0585 protein C16orf13 OS=Homo sapiens GN=C16orf13 PE=1 SV=2;>tr|H3BS73|H3BS73_HUMAN UPF0585 protein C16orf13 OS=Homo sapiens GN=C16orf1
Tetraspanin-6	TSPAN6	A0A087WYV6;A0A087WZU5;O43657		9.9438	1	1	1	19.4	14.958	129	A0A087WYV6;A0A087WZU5;O43657	>tr|A0A087WYV6|A0A087WYV6_HUMAN Tetraspanin-6 OS=Homo sapiens GN=TSPAN6 PE=1 SV=1;>tr|A0A087WZU5|A0A087WZU5_HUMAN Tetraspanin-6 OS=Homo sapiens GN=TSPAN6 PE=1 SV=1;>sp|O43657|TSN6_HUMAN Tetraspanin-6 OS=Homo sapiens GN=TSPAN6 PE=1 SV=1
Fibrillin-2	FBN2	A0A087WYV8;P35556;D6RJI3;P35556-2		7.6251	8	7	7	4.7	314.67	2911	A0A087WYV8;P35556;D6RJI3;P35556-2;A0A087WV40;E9PHW4	>tr|A0A087WYV8|A0A087WYV8_HUMAN Fibrillin-2 OS=Homo sapiens GN=FBN2 PE=1 SV=1;>sp|P35556|FBN2_HUMAN Fibrillin-2 OS=Homo sapiens GN=FBN2 PE=1 SV=3;>tr|D6RJI3|D6RJI3_HUMAN Fibrillin-2 OS=Homo sapiens GN=FBN2 PE=1 SV=1;>sp|P35556-2|FBN2_HUMAN Isoform 2 of Fib
Carboxypeptidase Q	CPQ	A0A087WYY1;Q9Y646		6.2889	1	1	1	4.3	59.744	540	A0A087WYY1;Q9Y646	>tr|A0A087WYY1|A0A087WYY1_HUMAN Carboxypeptidase Q OS=Homo sapiens GN=CPQ PE=1 SV=1;>sp|Q9Y646|CBPQ_HUMAN Carboxypeptidase Q OS=Homo sapiens GN=CPQ PE=1 SV=1
Plakophilin-1	PKP1	A0A087WYY6;Q13835-2;Q13835		1.8098	1	1	1	2.2	80.532	725	A0A087WYY6;Q13835-2;Q13835	>tr|A0A087WYY6|A0A087WYY6_HUMAN Plakophilin-1 OS=Homo sapiens GN=PKP1 PE=1 SV=1;>sp|Q13835-2|PKP1_HUMAN Isoform 1 of Plakophilin-1 OS=Homo sapiens GN=PKP1;>sp|Q13835|PKP1_HUMAN Plakophilin-1 OS=Homo sapiens GN=PKP1 PE=1 SV=2
Ribonucleoprotein PTB-binding 1	RAVER1	A0A087WZ13;E9PAU2;Q8IY67-2;Q8IY67		42.689	10	10	10	27.6	77.843	739	A0A087WZ13;E9PAU2;Q8IY67-2;Q8IY67;K7EKR9;K7EQG2;Q8IY67-3	>tr|A0A087WZ13|A0A087WZ13_HUMAN Ribonucleoprotein PTB-binding 1 OS=Homo sapiens GN=RAVER1 PE=1 SV=1;>tr|E9PAU2|E9PAU2_HUMAN Ribonucleoprotein PTB-binding 1 OS=Homo sapiens GN=RAVER1 PE=1 SV=1;>sp|Q8IY67-2|RAVR1_HUMAN Isoform 2 of Ribonucleoprotein PTB-bind
		A0A087WZ95		-2	1	1	1	6.5	22.638	199	A0A087WZ95	>tr|A0A087WZ95|A0A087WZ95_HUMAN Zinc finger protein 664 OS=Homo sapiens GN=ZNF664 PE=1 SV=1
Spectrin alpha chain, erythrocytic 1	SPTA1	A0A087WZE4;P02549-2;P02549		209.33	19	19	19	14.8	281.11	2430	A0A087WZE4;P02549-2;P02549	>tr|A0A087WZE4|A0A087WZE4_HUMAN Spectrin alpha chain, erythrocytic 1 OS=Homo sapiens GN=SPTA1 PE=1 SV=1;>sp|P02549-2|SPTA1_HUMAN Isoform 2 of Spectrin alpha chain, erythrocytic 1 OS=Homo sapiens GN=SPTA1;>sp|P02549|SPTA1_HUMAN Spectrin alpha chain, erythro
Lipoma-preferred partner	LPP	A0A087WZF1;Q93052		323.31	10	10	10	30.3	63.382	590	A0A087WZF1;Q93052;C9JXK9;C9JUT4	>tr|A0A087WZF1|A0A087WZF1_HUMAN Lipoma-preferred partner OS=Homo sapiens GN=LPP PE=1 SV=1;>sp|Q93052|LPP_HUMAN Lipoma-preferred partner OS=Homo sapiens GN=LPP PE=1 SV=1
Myristoylated alanine-rich C-kinase substrate	MARCKS	A0A087WZH7;P29966		11.176	2	2	2	15.2	31.595	330	A0A087WZH7;P29966	>tr|A0A087WZH7|A0A087WZH7_HUMAN Myristoylated alanine-rich C-kinase substrate OS=Homo sapiens GN=MARCKS PE=1 SV=1;>sp|P29966|MARCS_HUMAN Myristoylated alanine-rich C-kinase substrate OS=Homo sapiens GN=MARCKS PE=1 SV=4
		A0A087WZH9		1.8974	2	1	0	31.5	11.842	108	A0A087WZH9	>tr|A0A087WZH9|A0A087WZH9_HUMAN Protein IGKV1-33 OS=Homo sapiens GN=IGKV1D-33 PE=4 SV=1
Isocitrate dehydrogenase [NAD] subunit beta, mitochondrial	IDH3B	A0A087X2E5;A0A087WZN1;O43837-2;O43837;O43837-3		29.438	4	4	4	24.7	41.219	376	A0A087X2E5;A0A087WZN1;O43837-2;O43837;O43837-3	>tr|A0A087X2E5|A0A087X2E5_HUMAN Isocitrate dehydrogenase [NAD] subunit, mitochondrial OS=Homo sapiens GN=IDH3B PE=1 SV=1;>tr|A0A087WZN1|A0A087WZN1_HUMAN Isocitrate dehydrogenase [NAD] subunit, mitochondrial OS=Homo sapiens GN=IDH3B PE=1 SV=1;>sp|O43837-2|I
Nidogen-2	NID2	A0A087WZP6;A0A0A0MTL9;Q14112;Q14112-2;H0YJV3		250.03	10	10	10	22.1	107.04	969	A0A087WZP6;A0A0A0MTL9;Q14112;Q14112-2;H0YJV3	>tr|A0A087WZP6|A0A087WZP6_HUMAN Nidogen-2 OS=Homo sapiens GN=NID2 PE=1 SV=1;>tr|A0A0A0MTL9|A0A0A0MTL9_HUMAN Nidogen-2 OS=Homo sapiens GN=NID2 PE=1 SV=1;>sp|Q14112|NID2_HUMAN Nidogen-2 OS=Homo sapiens GN=NID2 PE=1 SV=3;>sp|Q14112-2|NID2_HUMAN Isoform 2 of N
Lys-63-specific deubiquitinase BRCC36	BRCC3	X6RJS7;A0A087WZR3;H9KVA9;P46736-2;P46736-3;P46736;P46736-4;P46736-5		3.7231	3	3	3	20.8	25.756	226	X6RJS7;A0A087WZR3;H9KVA9;P46736-2;P46736-3;P46736;P46736-4;P46736-5;A0A0A0MS96	>tr|X6RJS7|X6RJS7_HUMAN Lys-63-specific deubiquitinase BRCC36 (Fragment) OS=Homo sapiens GN=BRCC3 PE=1 SV=1;>tr|A0A087WZR3|A0A087WZR3_HUMAN Lys-63-specific deubiquitinase BRCC36 OS=Homo sapiens GN=BRCC3 PE=1 SV=1;>tr|H9KVA9|H9KVA9_HUMAN Lys-63-specific deu
Methyltransferase-like protein 7B	METTL7B	A0A087WZT2;Q6UX53		1.6227	1	1	1	4.7	31.288	276	A0A087WZT2;Q6UX53	>tr|A0A087WZT2|A0A087WZT2_HUMAN Methyltransferase-like protein 7B OS=Homo sapiens GN=METTL7B PE=1 SV=1;>sp|Q6UX53|MET7B_HUMAN Methyltransferase-like protein 7B OS=Homo sapiens GN=METTL7B PE=1 SV=2
Inositol hexakisphosphate and diphosphoinositol-pentakisphosphate kinase 2	PPIP5K2	D6RFG4;A0A087WZV0;O43314-2;O43314		1.628	1	1	1	27.6	6.6512	58	D6RFG4;A0A087WZV0;O43314-2;O43314	>tr|D6RFG4|D6RFG4_HUMAN Inositol hexakisphosphate and diphosphoinositol-pentakisphosphate kinase 2 (Fragment) OS=Homo sapiens GN=PPIP5K2 PE=1 SV=1;>tr|A0A087WZV0|A0A087WZV0_HUMAN Inositol hexakisphosphate and diphosphoinositol-pentakisphosphate kinase 2 OS
Heterogeneous nuclear ribonucleoprotein A/B	HNRNPAB	D6R9P3;D6RD18;D6RBZ0;A0A087WZV1;Q99729-3;Q99729-2;Q99729-4;Q99729		38.04	10	10	10	27.9	30.302	280	D6R9P3;D6RD18;D6RBZ0;A0A087WZV1;Q99729-3;Q99729-2;Q99729-4;Q99729	>tr|D6R9P3|D6R9P3_HUMAN Heterogeneous nuclear ribonucleoprotein A/B OS=Homo sapiens GN=HNRNPAB PE=1 SV=1;>tr|D6RD18|D6RD18_HUMAN Heterogeneous nuclear ribonucleoprotein A/B OS=Homo sapiens GN=HNRNPAB PE=1 SV=1;>tr|D6RBZ0|D6RBZ0_HUMAN Heterogeneous nuclear
		A0A087WZW8		323.31	10	10	2	51.5	25.6	233	A0A087WZW8;A0A087WUS2;A0A0A0MRZ8;P04433	>tr|A0A087WZW8|A0A087WZW8_HUMAN Protein IGKV3-11 OS=Homo sapiens GN=IGKV3-11 PE=4 SV=1
NADH dehydrogenase [ubiquinone] 1 beta subcomplex subunit 6	NDUFB6	A0A087WZX2;O95139		11.177	2	2	2	25.8	11.716	97	A0A087WZX2;O95139	>tr|A0A087WZX2|A0A087WZX2_HUMAN NADH dehydrogenase [ubiquinone] 1 beta subcomplex subunit 6 OS=Homo sapiens GN=NDUFB6 PE=1 SV=1;>sp|O95139|NDUB6_HUMAN NADH dehydrogenase [ubiquinone] 1 beta subcomplex subunit 6 OS=Homo sapiens GN=NDUFB6 PE=1 SV=3
Collagen alpha-6(IV) chain	COL4A6	F5H3Q5;A0A087WZY5;F5H851;A8MXH5;Q14031-2;Q14031		10.686	2	2	2	1.8	158.12	1633	F5H3Q5;A0A087WZY5;F5H851;A8MXH5;Q14031-2;Q14031	>tr|F5H3Q5|F5H3Q5_HUMAN Collagen alpha-6(IV) chain OS=Homo sapiens GN=COL4A6 PE=1 SV=1;>tr|A0A087WZY5|A0A087WZY5_HUMAN Collagen alpha-6(IV) chain OS=Homo sapiens GN=COL4A6 PE=1 SV=1;>tr|F5H851|F5H851_HUMAN Collagen alpha-6(IV) chain OS=Homo sapiens GN=COL4
Protein SETSIP	SETSIP	A0A087X027;P0DME0		1.5551	4	1	1	15.1	33.645	292	A0A087X027;P0DME0	>tr|A0A087X027|A0A087X027_HUMAN Protein SETSIP OS=Homo sapiens GN=SETSIP PE=3 SV=1;>sp|P0DME0|SETLP_HUMAN Protein SETSIP OS=Homo sapiens GN=SETSIP PE=1 SV=1
Opioid growth factor receptor	OGFR	A0A087X028;A0A0A0MRN5;Q9NZT2-2;Q9NZT2		5.3136	2	2	2	6.4	44.756	390	A0A087X028;A0A0A0MRN5;Q9NZT2-2;Q9NZT2	>tr|A0A087X028|A0A087X028_HUMAN Opioid growth factor receptor OS=Homo sapiens GN=OGFR PE=1 SV=1;>tr|A0A0A0MRN5|A0A0A0MRN5_HUMAN Opioid growth factor receptor OS=Homo sapiens GN=OGFR PE=1 SV=1;>sp|Q9NZT2-2|OGFR_HUMAN Isoform 2 of Opioid growth factor recept
Hypoxia up-regulated protein 1	HYOU1	A0A087X054;Q9Y4L1;E9PJ21;A0A087WWI4;K7EQK2;Q9Y4L1-2		323.31	23	23	23	37.5	104.78	937	A0A087X054;Q9Y4L1;E9PJ21;A0A087WWI4;K7EQK2;Q9Y4L1-2;J3KTF1;J3QL06;Q9BST8;J3QQH7;J3QLE9;A0A087X214;A0A087WW13	>tr|A0A087X054|A0A087X054_HUMAN Hypoxia up-regulated protein 1 OS=Homo sapiens GN=HYOU1 PE=1 SV=1;>sp|Q9Y4L1|HYOU1_HUMAN Hypoxia up-regulated protein 1 OS=Homo sapiens GN=HYOU1 PE=1 SV=1;>tr|E9PJ21|E9PJ21_HUMAN Hypoxia up-regulated protein 1 (Fragment) OS=
Caprin-1	CAPRIN1	G3V153;A0A087X082;Q14444-2;Q14444;E9PLA9		64.297	5	5	5	9.7	70.353	628	G3V153;A0A087X082;Q14444-2;Q14444;E9PLA9	>tr|G3V153|G3V153_HUMAN Caprin-1 OS=Homo sapiens GN=CAPRIN1 PE=1 SV=1;>tr|A0A087X082|A0A087X082_HUMAN Caprin-1 OS=Homo sapiens GN=CAPRIN1 PE=1 SV=1;>sp|Q14444-2|CAPR1_HUMAN Isoform 2 of Caprin-1 OS=Homo sapiens GN=CAPRIN1;>sp|Q14444|CAPR1_HUMAN Caprin-1 OS
Lysophosphatidylcholine acyltransferase 2	LPCAT2	A0A087X0A3;Q7L5N7-2;Q7L5N7		2.0949	2	2	2	13.5	28.329	252	A0A087X0A3;Q7L5N7-2;Q7L5N7	>tr|A0A087X0A3|A0A087X0A3_HUMAN Lysophosphatidylcholine acyltransferase 2 OS=Homo sapiens GN=LPCAT2 PE=1 SV=1;>sp|Q7L5N7-2|PCAT2_HUMAN Isoform 2 of Lysophosphatidylcholine acyltransferase 2 OS=Homo sapiens GN=LPCAT2;>sp|Q7L5N7|PCAT2_HUMAN Lysophosphatidylc
Calpain-5	ASB2;CAPN5	A0A087X0C8;E7EV01;O15484		34.596	6	6	6	12.5	72.984	639	A0A087X0C8;E7EV01;O15484;K7EP62;E9PS73	>tr|A0A087X0C8|A0A087X0C8_HUMAN Calpain-5 OS=Homo sapiens GN=CAPN5 PE=1 SV=1;>tr|E7EV01|E7EV01_HUMAN Calpain-5 OS=Homo sapiens GN=CAPN5 PE=1 SV=2;>sp|O15484|CAN5_HUMAN Calpain-5 OS=Homo sapiens GN=CAPN5 PE=1 SV=2
Pro-cathepsin H;Cathepsin H mini chain;Cathepsin H;Cathepsin H heavy chain;Cathepsin H light chain	CTSH	A0A087X0D5;P09668		5.0843	5	5	5	24.5	36.269	323	A0A087X0D5;P09668;E9PKT6	>tr|A0A087X0D5|A0A087X0D5_HUMAN Pro-cathepsin H OS=Homo sapiens GN=CTSH PE=1 SV=1;>sp|P09668|CATH_HUMAN Pro-cathepsin H OS=Homo sapiens GN=CTSH PE=1 SV=4
RNA-binding protein 26	RBM26	A0A087X0H9;Q5T8P6-6;Q5T8P6-3;Q5T8P6-2;Q5T8P6		2.8317	1	1	1	1.3	113.79	1009	A0A087X0H9;Q5T8P6-6;Q5T8P6-3;Q5T8P6-2;Q5T8P6	>tr|A0A087X0H9|A0A087X0H9_HUMAN RNA-binding protein 26 OS=Homo sapiens GN=RBM26 PE=1 SV=1;>sp|Q5T8P6-6|RBM26_HUMAN Isoform 6 of RNA-binding protein 26 OS=Homo sapiens GN=RBM26;>sp|Q5T8P6-3|RBM26_HUMAN Isoform 3 of RNA-binding protein 26 OS=Homo sapiens GN=
Adenosine deaminase CECR1	CECR1	A0A087X0I3;B4E3Q4;Q9NZK5;Q9NZK5-2		21.463	3	3	3	13.6	45.361	391	A0A087X0I3;B4E3Q4;Q9NZK5;Q9NZK5-2	>tr|A0A087X0I3|A0A087X0I3_HUMAN Adenosine deaminase CECR1 OS=Homo sapiens GN=CECR1 PE=1 SV=1;>tr|B4E3Q4|B4E3Q4_HUMAN Adenosine deaminase CECR1 OS=Homo sapiens GN=CECR1 PE=1 SV=1;>sp|Q9NZK5|CECR1_HUMAN Adenosine deaminase CECR1 OS=Homo sapiens GN=CECR1 PE=1
Collagen alpha-1(XV) chain;Restin;Restin-2;Restin-3;Restin-4	COL15A1	A0A087X0K0;P39059		30.05	6	6	6	6.8	140.06	1374	A0A087X0K0;P39059	>tr|A0A087X0K0|A0A087X0K0_HUMAN Collagen alpha-1(XV) chain OS=Homo sapiens GN=COL15A1 PE=1 SV=1;>sp|P39059|COFA1_HUMAN Collagen alpha-1(XV) chain OS=Homo sapiens GN=COL15A1 PE=1 SV=2
Tight junction protein ZO-1	TJP1	A0A087X0K9;G5E9E7;G3V1L9;Q07157-2;Q07157		14.327	5	5	5	6.1	187.85	1676	A0A087X0K9;G5E9E7;G3V1L9;Q07157-2;Q07157;H0Y3R8;H0YLT6;H0YKB1	>tr|A0A087X0K9|A0A087X0K9_HUMAN Tight junction protein ZO-1 OS=Homo sapiens GN=TJP1 PE=1 SV=1;>tr|G5E9E7|G5E9E7_HUMAN Tight junction protein 1 (Zona occludens 1), isoform CRA_e OS=Homo sapiens GN=TJP1 PE=1 SV=1;>tr|G3V1L9|G3V1L9_HUMAN Tight junction protei
Neural cell adhesion molecule L1-like protein;Processed neural cell adhesion molecule L1-like protein	CHL1	A0A087X0M8;O00533;O00533-2		7.7728	4	4	4	6.6	130.79	1171	A0A087X0M8;O00533;O00533-2;C9JEY3;C9JH37;C9JW79;C9J905	>tr|A0A087X0M8|A0A087X0M8_HUMAN Neural cell adhesion molecule L1-like protein OS=Homo sapiens GN=CHL1 PE=1 SV=1;>sp|O00533|NCHL1_HUMAN Neural cell adhesion molecule L1-like protein OS=Homo sapiens GN=CHL1 PE=1 SV=4;>sp|O00533-2|NCHL1_HUMAN Isoform 2 of Neu
		A0A087X0P6		6.1426	2	1	1	36.3	11.192	102	A0A087X0P6	>tr|A0A087X0P6|A0A087X0P6_HUMAN Protein IGKV2D-29 OS=Homo sapiens GN=IGKV2D-29 PE=1 SV=1
Sorting nexin-12	SNX12	A0A087X0R6;Q9UMY4-3;Q9UMY4-2;Q9UMY4		7.1972	5	5	5	45.3	19.825	172	A0A087X0R6;Q9UMY4-3;Q9UMY4-2;Q9UMY4	>tr|A0A087X0R6|A0A087X0R6_HUMAN Sorting nexin-12 OS=Homo sapiens GN=SNX12 PE=1 SV=1;>sp|Q9UMY4-3|SNX12_HUMAN Isoform 3 of Sorting nexin-12 OS=Homo sapiens GN=SNX12;>sp|Q9UMY4-2|SNX12_HUMAN Isoform 2 of Sorting nexin-12 OS=Homo sapiens GN=SNX12;>sp|Q9UMY4|S
Collagen alpha-1(VI) chain	COL6A1	A0A087X0S5;P12109		323.31	22	22	22	35.3	108.34	1026	A0A087X0S5;P12109	>tr|A0A087X0S5|A0A087X0S5_HUMAN Collagen alpha-1(VI) chain OS=Homo sapiens GN=COL6A1 PE=1 SV=1;>sp|P12109|CO6A1_HUMAN Collagen alpha-1(VI) chain OS=Homo sapiens GN=COL6A1 PE=1 SV=3
Transcription factor p65	RELA	Q2TAM5;E9PKH5;A0A087X0W8;Q04206-3;Q04206-4;Q04206;E9PM47;E9PNK5;E9PN69;E9PNV4;E9PMD5;E9PKV4;A0A087WVP0;Q04206-2		10.083	2	2	2	11.1	42.868	377	Q2TAM5;E9PKH5;A0A087X0W8;Q04206-3;Q04206-4;Q04206;E9PM47;E9PNK5;E9PN69;E9PNV4;E9PMD5;E9PKV4;A0A087WVP0;Q04206-2	>tr|Q2TAM5|Q2TAM5_HUMAN RELA protein OS=Homo sapiens GN=RELA PE=1 SV=1;>tr|E9PKH5|E9PKH5_HUMAN Transcription factor p65 (Fragment) OS=Homo sapiens GN=RELA PE=1 SV=1;>tr|A0A087X0W8|A0A087X0W8_HUMAN Transcription factor p65 OS=Homo sapiens GN=RELA PE=1 SV=1;
Dehydrogenase/reductase SDR family member 7	DHRS7	A0A087X0Z7;H0YJ66;Q9Y394;Q9Y394-2;H0YJE4		79.357	6	6	6	27.7	42.619	376	A0A087X0Z7;H0YJ66;Q9Y394;Q9Y394-2;H0YJE4;H0YJR8;G3V5J0	>tr|A0A087X0Z7|A0A087X0Z7_HUMAN Dehydrogenase/reductase SDR family member 7 OS=Homo sapiens GN=DHRS7 PE=1 SV=1;>tr|H0YJ66|H0YJ66_HUMAN Dehydrogenase/reductase SDR family member 7 (Fragment) OS=Homo sapiens GN=DHRS7 PE=1 SV=1;>sp|Q9Y394|DHRS7_HUMAN Dehydrog
		A0A087X130		-2	8	1	0	45	25.136	231	A0A087X130;A0A0B4J1T9;A0A087WSY6	>tr|A0A087X130|A0A087X130_HUMAN Ig kappa chain C region OS=Homo sapiens GN=IGKC PE=1 SV=1
Septin-8	2015-09-08	A0A087X142;A6NMH6;A6NFQ9;F8W8I8;Q92599-2;Q92599-4;Q92599		28.623	3	2	2	15	49.355	426	A0A087X142;A6NMH6;A6NFQ9;F8W8I8;Q92599-2;Q92599-4;Q92599	>tr|A0A087X142|A0A087X142_HUMAN Septin-8 OS=Homo sapiens GN=SEPT8 PE=1 SV=1;>tr|A6NMH6|A6NMH6_HUMAN Septin-8 OS=Homo sapiens GN=SEPT8 PE=1 SV=1;>tr|A6NFQ9|A6NFQ9_HUMAN Septin-8 OS=Homo sapiens GN=SEPT8 PE=1 SV=1;>tr|F8W8I8|F8W8I8_HUMAN Septin-8 OS=Homo sap
Sulfhydryl oxidase 2;Sulfhydryl oxidase	QSOX2	A0A087X176;Q6ZRP7;H0Y430		2.4023	2	2	2	3.9	77.249	696	A0A087X176;Q6ZRP7;H0Y430	>tr|A0A087X176|A0A087X176_HUMAN Sulfhydryl oxidase OS=Homo sapiens GN=QSOX2 PE=1 SV=1;>sp|Q6ZRP7|QSOX2_HUMAN Sulfhydryl oxidase 2 OS=Homo sapiens GN=QSOX2 PE=1 SV=3;>tr|H0Y430|H0Y430_HUMAN Sulfhydryl oxidase (Fragment) OS=Homo sapiens GN=QSOX2 PE=1 SV=1
Bridging integrator 2	BIN2	S4R418;F5H0W4;A0A0A0MT10;A0A087X188;Q9UBW5-2;Q9UBW5		3.0215	1	1	1	3.7	58.913	536	S4R418;F5H0W4;A0A0A0MT10;A0A087X188;Q9UBW5-2;Q9UBW5	>tr|S4R418|S4R418_HUMAN Bridging integrator 2 (Fragment) OS=Homo sapiens GN=BIN2 PE=1 SV=2;>tr|F5H0W4|F5H0W4_HUMAN Bridging integrator 2 OS=Homo sapiens GN=BIN2 PE=1 SV=1;>tr|A0A0A0MT10|A0A0A0MT10_HUMAN Bridging integrator 2 (Fragment) OS=Homo sapiens GN=B
Tripartite motif-containing protein 15	TRIM15	A0A087X199;Q9C019		1.6243	1	1	1	4.3	44.766	396	A0A087X199;Q9C019	>tr|A0A087X199|A0A087X199_HUMAN Tripartite motif-containing protein 15 OS=Homo sapiens GN=TRIM15 PE=1 SV=1;>sp|Q9C019|TRI15_HUMAN Tripartite motif-containing protein 15 OS=Homo sapiens GN=TRIM15 PE=2 SV=1
Double-stranded RNA-binding protein Staufen homolog 1	STAU1	A0A087X1A5;Q5JW30;O95793-2;O95793-3;O95793		17.824	3	3	3	11	54.945	493	A0A087X1A5;Q5JW30;O95793-2;O95793-3;O95793	>tr|A0A087X1A5|A0A087X1A5_HUMAN Double-stranded RNA-binding protein Staufen homolog 1 OS=Homo sapiens GN=STAU1 PE=1 SV=1;>tr|Q5JW30|Q5JW30_HUMAN Double-stranded RNA-binding protein Staufen homolog 1 OS=Homo sapiens GN=STAU1 PE=1 SV=1;>sp|O95793-2|STAU1_HUM
U4/U6.U5 tri-snRNP-associated protein 2	USP39	A0A087X1B2;B9A018;Q53GS9-2;Q53GS9;Q53GS9-3		29.125	6	6	6	20.5	56.399	487	A0A087X1B2;B9A018;Q53GS9-2;Q53GS9;Q53GS9-3;A0A087WW31	>tr|A0A087X1B2|A0A087X1B2_HUMAN U4/U6.U5 tri-snRNP-associated protein 2 OS=Homo sapiens GN=USP39 PE=1 SV=1;>tr|B9A018|B9A018_HUMAN U4/U6.U5 tri-snRNP-associated protein 2 OS=Homo sapiens GN=USP39 PE=1 SV=1;>sp|Q53GS9-2|SNUT2_HUMAN Isoform 2 of U4/U6.U5 tri
Ras-related GTP-binding protein C	RRAGC	A0A087X1E9;Q9HB90		1.3591	2	2	2	8.4	36.604	321	A0A087X1E9;Q9HB90	>tr|A0A087X1E9|A0A087X1E9_HUMAN Uncharacterized protein OS=Homo sapiens PE=4 SV=1;>sp|Q9HB90|RRAGC_HUMAN Ras-related GTP-binding protein C OS=Homo sapiens GN=RRAGC PE=1 SV=1
15 kDa selenoprotein	2015-09-15	A0A087X1G7;A0A0B4J1S4;O60613		32.127	2	2	2	17.7	17.942	164	A0A087X1G7;A0A0B4J1S4;O60613	>tr|A0A087X1G7|A0A087X1G7_HUMAN 15 kDa selenoprotein OS=Homo sapiens GN=SEP15 PE=1 SV=1;>tr|A0A0B4J1S4|A0A0B4J1S4_HUMAN 15 kDa selenoprotein OS=Homo sapiens GN=SEP15 PE=1 SV=1;>sp|O60613|SEP15_HUMAN 15 kDa selenoprotein OS=Homo sapiens GN=SEP15 PE=1 SV=3
Arf-GAP with coiled-coil, ANK repeat and PH domain-containing protein 2	ACAP2	A0A087X1H5;Q15057;C9J8L1		4.8421	2	2	2	4.9	88.02	777	A0A087X1H5;Q15057;C9J8L1	>tr|A0A087X1H5|A0A087X1H5_HUMAN Arf-GAP with coiled-coil, ANK repeat and PH domain-containing protein 2 OS=Homo sapiens GN=ACAP2 PE=1 SV=1;>sp|Q15057|ACAP2_HUMAN Arf-GAP with coiled-coil, ANK repeat and PH domain-containing protein 2 OS=Homo sapiens GN=ACA
Hsc70-interacting protein;Putative protein FAM10A4;Putative protein FAM10A5	ST13;ST13P4;ST13P5	H7C3I1;A0A087X1H6;P50502;Q8IZP2;F6VDH7;Q3KNR6;Q8NFI4		63.309	4	4	4	36.3	16.219	146	H7C3I1;A0A087X1H6;P50502;Q8IZP2;F6VDH7;Q3KNR6;Q8NFI4	>tr|H7C3I1|H7C3I1_HUMAN Hsc70-interacting protein (Fragment) OS=Homo sapiens GN=ST13 PE=1 SV=1;>tr|A0A087X1H6|A0A087X1H6_HUMAN Hsc70-interacting protein OS=Homo sapiens GN=ST13 PE=1 SV=1;>sp|P50502|F10A1_HUMAN Hsc70-interacting protein OS=Homo sapiens GN=S
LisH domain-containing protein ARMC9	ARMC9	C9JW07;A0A087X1I8;Q7Z3E5-2;Q7Z3E5		2.2561	1	1	1	9	19.051	166	C9JW07;A0A087X1I8;Q7Z3E5-2;Q7Z3E5	>tr|C9JW07|C9JW07_HUMAN LisH domain-containing protein ARMC9 (Fragment) OS=Homo sapiens GN=ARMC9 PE=1 SV=1;>tr|A0A087X1I8|A0A087X1I8_HUMAN LisH domain-containing protein ARMC9 OS=Homo sapiens GN=ARMC9 PE=1 SV=1;>sp|Q7Z3E5-2|ARMC9_HUMAN Isoform 2 of LisH do
Glutathione peroxidase 3	GPX3	A0A087X1J7;P22352;H0YBE4		14.442	4	4	4	16.4	25.402	225	A0A087X1J7;P22352;H0YBE4	>tr|A0A087X1J7|A0A087X1J7_HUMAN Glutathione peroxidase OS=Homo sapiens GN=GPX3 PE=1 SV=1;>sp|P22352|GPX3_HUMAN Glutathione peroxidase 3 OS=Homo sapiens GN=GPX3 PE=1 SV=2;>tr|H0YBE4|H0YBE4_HUMAN Glutathione peroxidase 3 (Fragment) OS=Homo sapiens GN=GPX3 PE
C-C motif chemokine 15;CCL15(22-92);CCL15(25-92);CCL15(29-92)	CCL15	A0A087X1J9;A0A0B4J2E2;Q16663		3.9242	1	1	1	31.1	6.5677	61	A0A087X1J9;A0A0B4J2E2;Q16663	>tr|A0A087X1J9|A0A087X1J9_HUMAN C-C motif chemokine 15 (Fragment) OS=Homo sapiens GN=CCL15 PE=4 SV=1;>tr|A0A0B4J2E2|A0A0B4J2E2_HUMAN Protein CCL15-CCL14 OS=Homo sapiens GN=CCL15-CCL14 PE=4 SV=1;>sp|Q16663|CCL15_HUMAN C-C motif chemokine 15 OS=Homo sapiens
Acyl-protein thioesterase 1	LYPLA1	A0A087X1K9;E5RGR0;O75608-2;O75608;E5RJ48;B4DP64		52.062	2	2	2	24.1	17.981	166	A0A087X1K9;E5RGR0;O75608-2;O75608;E5RJ48;B4DP64	>tr|A0A087X1K9|A0A087X1K9_HUMAN Acyl-protein thioesterase 1 OS=Homo sapiens GN=LYPLA1 PE=1 SV=1;>tr|E5RGR0|E5RGR0_HUMAN Acyl-protein thioesterase 1 (Fragment) OS=Homo sapiens GN=LYPLA1 PE=1 SV=1;>sp|O75608-2|LYPA1_HUMAN Isoform 2 of Acyl-protein thioestera
CCAAT/enhancer-binding protein zeta	CEBPZ	A0A087X1N2;Q03701		3.4901	2	2	2	2.6	114.16	998	A0A087X1N2;Q03701	>tr|A0A087X1N2|A0A087X1N2_HUMAN CCAAT/enhancer-binding protein zeta OS=Homo sapiens GN=CEBPZ PE=1 SV=1;>sp|Q03701|CEBPZ_HUMAN CCAAT/enhancer-binding protein zeta OS=Homo sapiens GN=CEBPZ PE=1 SV=3
COP9 signalosome complex subunit 7b	COPS7B	J3QT95;A0A087X1P5;J3KQ41;Q9H9Q2;Q9H9Q2-3;J3KQV6;J3QT67;J3QT66;J3QT69;J3QT50;J3QT43;J3KQ34;Q9H9Q2-2		13.222	2	2	2	24.7	16.956	150	J3QT95;A0A087X1P5;J3KQ41;Q9H9Q2;Q9H9Q2-3;J3KQV6;J3QT67;J3QT66;J3QT69;J3QT50;J3QT43;J3KQ34;Q9H9Q2-2	>tr|J3QT95|J3QT95_HUMAN COP9 signalosome complex subunit 7b (Fragment) OS=Homo sapiens GN=COPS7B PE=1 SV=1;>tr|A0A087X1P5|A0A087X1P5_HUMAN COP9 signalosome complex subunit 7b OS=Homo sapiens GN=COPS7B PE=1 SV=1;>tr|J3KQ41|J3KQ41_HUMAN COP9 signalosome comp
Pre-mRNA-splicing regulator WTAP	WTAP	A0A087X1R4;Q15007-2;Q15007		1.5321	1	1	1	8.2	19.891	170	A0A087X1R4;Q15007-2;Q15007	>tr|A0A087X1R4|A0A087X1R4_HUMAN Pre-mRNA-splicing regulator WTAP OS=Homo sapiens GN=WTAP PE=1 SV=1;>sp|Q15007-2|FL2D_HUMAN Isoform 2 of Pre-mRNA-splicing regulator WTAP OS=Homo sapiens GN=WTAP;>sp|Q15007|FL2D_HUMAN Pre-mRNA-splicing regulator WTAP OS=Homo
Protein Red	IK	A0A087X1R5;Q13123;D6RCQ4;D6RAY9;D6REL4;Q9H4P6;E7EQZ7		2.067	2	2	2	4.1	65.654	557	A0A087X1R5;Q13123;D6RCQ4;D6RAY9;D6REL4;Q9H4P6;E7EQZ7	>tr|A0A087X1R5|A0A087X1R5_HUMAN IK cytokine, down-regulator of HLA II, isoform CRA_a OS=Homo sapiens GN=IK PE=1 SV=1;>sp|Q13123|RED_HUMAN Protein Red OS=Homo sapiens GN=IK PE=1 SV=3;>tr|D6RCQ4|D6RCQ4_HUMAN Protein Red (Fragment) OS=Homo sapiens GN=IK PE=1
CD48 antigen	CD48	A0A087X1S7;P09326-2;P09326		2.3768	1	1	1	4.4	28.855	252	A0A087X1S7;P09326-2;P09326	>tr|A0A087X1S7|A0A087X1S7_HUMAN CD48 antigen OS=Homo sapiens GN=CD48 PE=1 SV=1;>sp|P09326-2|CD48_HUMAN Isoform 2 of CD48 antigen OS=Homo sapiens GN=CD48;>sp|P09326|CD48_HUMAN CD48 antigen OS=Homo sapiens GN=CD48 PE=1 SV=2
	EPPK1	A0A087X1U6;A0A075B730		323.31	46	43	3	38.7	555.65	5088	A0A087X1U6;A0A075B730	>tr|A0A087X1U6|A0A087X1U6_HUMAN Epiplakin OS=Homo sapiens GN=EPPK1 PE=1 SV=1;>tr|A0A075B730|A0A075B730_HUMAN Epiplakin OS=Homo sapiens GN=EPPK1 PE=1 SV=2
Ig kappa chain V-II region TEW;Ig kappa chain V-II region Cum;Ig kappa chain V-II region GM607;Ig kappa chain V-II region RPMI 6410	IGKV2D-40;IGKV2D-30;IGKV2-30;IGKV2D-29;IGKV2D-28	A0A087X1V9;P01617;A0A087X0Q4;A0A087WW87;A0A075B6R1;A0A0A0MRZ7;A0A075B6S6;A0A075B6S3;A0A075B6S2;A0A075B6P5;P01614;P06309;P06310		99.726	2	2	1	36.3	11.043	102	A0A087X1V9;P01617;A0A087X0Q4;A0A087WW87;A0A075B6R1;A0A0A0MRZ7;A0A075B6S6;A0A075B6S3;A0A075B6S2;A0A075B6P5;P01614;P06309;P06310	>tr|A0A087X1V9|A0A087X1V9_HUMAN Protein IGKV2-28 OS=Homo sapiens GN=IGKV2-28 PE=1 SV=1;>sp|P01617|KV204_HUMAN Ig kappa chain V-II region TEW OS=Homo sapiens PE=1 SV=1;>tr|A0A087X0Q4|A0A087X0Q4_HUMAN Protein IGKV2-40 OS=Homo sapiens GN=IGKV2-40 PE=1 SV=1;>t
Proteasome activator complex subunit 2	PSME2	A0A087X1Z3;Q9UL46;H0YM70		323.31	9	9	9	57.5	29.126	254	A0A087X1Z3;Q9UL46;H0YM70;H0YKU2	>tr|A0A087X1Z3|A0A087X1Z3_HUMAN Proteasome activator complex subunit 2 OS=Homo sapiens GN=PSME2 PE=1 SV=1;>sp|Q9UL46|PSME2_HUMAN Proteasome activator complex subunit 2 OS=Homo sapiens GN=PSME2 PE=1 SV=4;>tr|H0YM70|H0YM70_HUMAN Proteasome activator complex
Tumor necrosis factor receptor superfamily member 6	FAS	A0A087X1Z7;P25445-6;P25445		7.8009	1	1	1	10.6	28.534	254	A0A087X1Z7;P25445-6;P25445	>tr|A0A087X1Z7|A0A087X1Z7_HUMAN Tumor necrosis factor receptor superfamily member 6 OS=Homo sapiens GN=FAS PE=1 SV=1;>sp|P25445-6|TNR6_HUMAN Isoform 6 of Tumor necrosis factor receptor superfamily member 6 OS=Homo sapiens GN=FAS;>sp|P25445|TNR6_HUMAN Tumor
Complement C1s subcomponent;Complement C1s subcomponent heavy chain;Complement C1s subcomponent light chain	C1S	F8WCZ6;A0A087X232;P09871;F5H7T4;H0Y5D1		7.0358	3	3	3	11.3	57.519	521	F8WCZ6;A0A087X232;P09871;F5H7T4;H0Y5D1	>tr|F8WCZ6|F8WCZ6_HUMAN Complement C1s subcomponent OS=Homo sapiens GN=C1S PE=1 SV=1;>tr|A0A087X232|A0A087X232_HUMAN Complement C1s subcomponent OS=Homo sapiens GN=C1S PE=1 SV=1;>sp|P09871|C1S_HUMAN Complement C1s subcomponent OS=Homo sapiens GN=C1S PE=1 S
AP-2 complex subunit beta	AP2B1	A0A087X253;P63010-3;P63010;P63010-2;A0A087WYD1;A0A087WU93;A0A087WZQ6		152.22	18	13	13	26.5	101.33	913	A0A087X253;P63010-3;P63010;P63010-2;A0A087WYD1;A0A087WU93;A0A087WZQ6;K7EJ01;K7EN71;K7ERB2	>tr|A0A087X253|A0A087X253_HUMAN AP-2 complex subunit beta OS=Homo sapiens GN=AP2B1 PE=1 SV=1;>sp|P63010-3|AP2B1_HUMAN Isoform 3 of AP-2 complex subunit beta OS=Homo sapiens GN=AP2B1;>sp|P63010|AP2B1_HUMAN AP-2 complex subunit beta OS=Homo sapiens GN=AP2B1
WASH complex subunit 7	KIAA1033	A0A087X256;Q2M389;Q2M389-2		11.22	4	4	4	5.5	136.5	1174	A0A087X256;Q2M389;Q2M389-2;F8W1W1;F8VYH7	>tr|A0A087X256|A0A087X256_HUMAN WASH complex subunit 7 OS=Homo sapiens GN=KIAA1033 PE=1 SV=1;>sp|Q2M389|WASH7_HUMAN WASH complex subunit 7 OS=Homo sapiens GN=KIAA1033 PE=1 SV=2;>sp|Q2M389-2|WASH7_HUMAN Isoform 2 of WASH complex subunit 7 OS=Homo sapiens GN
Calponin-2	CNN2	K7ES69;A0A087X271;B4DDF4;B4DUT8;Q99439-2;Q99439		84.819	3	2	2	29.7	16.498	148	K7ES69;A0A087X271;B4DDF4;B4DUT8;Q99439-2;Q99439;A0A087WV51;H3BQH0;A0A087X1X5;H3BVI6	>tr|K7ES69|K7ES69_HUMAN Calponin-2 OS=Homo sapiens GN=CNN2 PE=1 SV=1;>tr|A0A087X271|A0A087X271_HUMAN Calponin (Fragment) OS=Homo sapiens GN=CNN2 PE=1 SV=1;>tr|B4DDF4|B4DDF4_HUMAN Calponin-2 OS=Homo sapiens GN=CNN2 PE=1 SV=1;>tr|B4DUT8|B4DUT8_HUMAN Calponin
Prostaglandin G/H synthase 1	PTGS1	A0A087X296;P23219-4;P23219-3;P23219-2;P23219;P23219-6;P23219-5		4.8255	3	3	3	10	63.286	551	A0A087X296;P23219-4;P23219-3;P23219-2;P23219;P23219-6;P23219-5	>tr|A0A087X296|A0A087X296_HUMAN Prostaglandin G/H synthase 1 OS=Homo sapiens GN=PTGS1 PE=1 SV=1;>sp|P23219-4|PGH1_HUMAN Isoform 4 of Prostaglandin G/H synthase 1 OS=Homo sapiens GN=PTGS1;>sp|P23219-3|PGH1_HUMAN Isoform 3 of Prostaglandin G/H synthase 1 OS=
Basigin	BSG	A0A087X2B5;P35613-4;P35613-2;P35613;I3L192;A0A087WUV8;P35613-3;R4GMX5		38.48	5	5	5	39.8	23.896	221	A0A087X2B5;P35613-4;P35613-2;P35613;I3L192;A0A087WUV8;P35613-3;R4GMX5;R4GN83	>tr|A0A087X2B5|A0A087X2B5_HUMAN Basigin (Fragment) OS=Homo sapiens GN=BSG PE=1 SV=1;>sp|P35613-4|BASI_HUMAN Isoform 4 of Basigin OS=Homo sapiens GN=BSG;>sp|P35613-2|BASI_HUMAN Isoform 2 of Basigin OS=Homo sapiens GN=BSG;>sp|P35613|BASI_HUMAN Basigin OS=Hom
NHL repeat-containing protein 3	NHLRC3	A0A087X2B8;Q5JS37-2;Q5JS37		2.366	1	1	1	7.8	17.294	153	A0A087X2B8;Q5JS37-2;Q5JS37	>tr|A0A087X2B8|A0A087X2B8_HUMAN NHL repeat-containing protein 3 OS=Homo sapiens GN=NHLRC3 PE=1 SV=1;>sp|Q5JS37-2|NHLC3_HUMAN Isoform 2 of NHL repeat-containing protein 3 OS=Homo sapiens GN=NHLRC3;>sp|Q5JS37|NHLC3_HUMAN NHL repeat-containing protein 3 OS=Ho
Ig mu chain C region;Ig mu heavy chain disease protein	IGHM	A0A087X2C0;A0A075B6N9;A0A087WYJ9;P01871;P01871-2;P04220		66.298	10	9	9	28.6	64.106	588	A0A087X2C0;A0A075B6N9;A0A087WYJ9;P01871;P01871-2;P04220	>tr|A0A087X2C0|A0A087X2C0_HUMAN Ig mu chain C region OS=Homo sapiens GN=IGHM PE=1 SV=1;>tr|A0A075B6N9|A0A075B6N9_HUMAN Ig mu chain C region (Fragment) OS=Homo sapiens GN=IGHM PE=1 SV=2;>tr|A0A087WYJ9|A0A087WYJ9_HUMAN Ig mu chain C region OS=Homo sapiens GN
Ras-related protein Rap-2c	RAP2C	A0A087X2C3;Q9Y3L5		1.3648	1	1	1	10.3	13.512	117	A0A087X2C3;Q9Y3L5	>tr|A0A087X2C3|A0A087X2C3_HUMAN RAP2C, member of RAS oncogene family, isoform CRA_b OS=Homo sapiens GN=RAP2C PE=1 SV=1;>sp|Q9Y3L5|RAP2C_HUMAN Ras-related protein Rap-2c OS=Homo sapiens GN=RAP2C PE=1 SV=1
Serine/arginine-rich splicing factor 3	SRSF3	A0A087X2D0;P84103-2;P84103		130.76	2	1	1	22.1	10.32	95	A0A087X2D0;P84103-2;P84103	>tr|A0A087X2D0|A0A087X2D0_HUMAN Serine/arginine-rich-splicing factor 3 OS=Homo sapiens GN=SRSF3 PE=1 SV=1;>sp|P84103-2|SRSF3_HUMAN Isoform 2 of Serine/arginine-rich splicing factor 3 OS=Homo sapiens GN=SRSF3;>sp|P84103|SRSF3_HUMAN Serine/arginine-rich spli
26S protease regulatory subunit 10B	PSMC6	A0A087X2I1;P62333;H0YJC0		101.54	7	7	6	31.3	45.796	403	A0A087X2I1;P62333;H0YJC0;H0YJS8;H0YJE9;H0YJT1	>tr|A0A087X2I1|A0A087X2I1_HUMAN 26S protease regulatory subunit 10B OS=Homo sapiens GN=PSMC6 PE=1 SV=1;>sp|P62333|PRS10_HUMAN 26S protease regulatory subunit 10B OS=Homo sapiens GN=PSMC6 PE=1 SV=1;>tr|H0YJC0|H0YJC0_HUMAN 26S protease regulatory subunit 10B
Putative WAS protein family homolog 3;WAS protein family homolog 2;WAS protein family homolog 1;WAS protein family homolog 6	WASH3P;WASH2P;WASH1;WASH6P	A0A096LNU2;A0A096LP26;A0A096LP75;C4AMC7;Q6VEQ5;A8K0Z3;Q9NQA3		8.2772	3	3	3	13.4	39.227	359	A0A096LNU2;A0A096LP26;A0A096LP75;C4AMC7;Q6VEQ5;A8K0Z3;Q9NQA3;H3BV49;A8MWX3	>tr|A0A096LNU2|A0A096LNU2_HUMAN Uncharacterized protein OS=Homo sapiens PE=4 SV=1;>tr|A0A096LP26|A0A096LP26_HUMAN Uncharacterized protein OS=Homo sapiens PE=4 SV=1;>tr|A0A096LP75|A0A096LP75_HUMAN Uncharacterized protein OS=Homo sapiens PE=4 SV=1;>sp|C4AMC7
Ubiquitin-like protein ISG15	ISG15	A0A096LNZ9;A0A096LPJ4;P05161		4.2068	1	1	1	14	15.562	143	A0A096LNZ9;A0A096LPJ4;P05161	>tr|A0A096LNZ9|A0A096LNZ9_HUMAN Ubiquitin-like protein ISG15 (Fragment) OS=Homo sapiens GN=ISG15 PE=1 SV=2;>tr|A0A096LPJ4|A0A096LPJ4_HUMAN Ubiquitin-like protein ISG15 OS=Homo sapiens GN=ISG15 PE=1 SV=1;>sp|P05161|ISG15_HUMAN Ubiquitin-like protein ISG15 O
COP9 signalosome complex subunit 1	GPS1	C9JFE4;A0A096LP07;A0A096LPJ3;A8K070;Q13098-5;Q13098;Q13098-7;Q13098-6		19.056	5	5	5	21.7	53.371	471	C9JFE4;A0A096LP07;A0A096LPJ3;A8K070;Q13098-5;Q13098;Q13098-7;Q13098-6;J3QQX0;J3QLT0;J3KSA5;J3KRJ4;J3QS88;J3KTB0	>tr|C9JFE4|C9JFE4_HUMAN COP9 signalosome complex subunit 1 OS=Homo sapiens GN=GPS1 PE=1 SV=2;>tr|A0A096LP07|A0A096LP07_HUMAN COP9 signalosome complex subunit 1 OS=Homo sapiens GN=GPS1 PE=1 SV=1;>tr|A0A096LPJ3|A0A096LPJ3_HUMAN COP9 signalosome complex subun
Uncharacterized protein FLJ45252		A0A096LP25;Q6ZSR9		1.882	1	1	1	3.5	54.448	511	A0A096LP25;Q6ZSR9	>tr|A0A096LP25|A0A096LP25_HUMAN AP2-associated protein kinase 1 (Fragment) OS=Homo sapiens GN=AAK1 PE=1 SV=1;>sp|Q6ZSR9|YJ005_HUMAN Uncharacterized protein FLJ45252 OS=Homo sapiens PE=2 SV=2
Hemicentin-2	HMCN2	A0A096LP30;Q8NDA2-2;Q8NDA2-3;Q8NDA2;A0A096LPG1		2.1005	2	2	2	0.8	541.97	5059	A0A096LP30;Q8NDA2-2;Q8NDA2-3;Q8NDA2;A0A096LPG1	>tr|A0A096LP30|A0A096LP30_HUMAN Hemicentin-2 OS=Homo sapiens GN=HMCN2 PE=1 SV=1;>sp|Q8NDA2-2|HMCN2_HUMAN Isoform 2 of Hemicentin-2 OS=Homo sapiens GN=HMCN2;>sp|Q8NDA2-3|HMCN2_HUMAN Isoform 3 of Hemicentin-2 OS=Homo sapiens GN=HMCN2;>sp|Q8NDA2|HMCN2_HUMAN H
Inter-alpha-trypsin inhibitor heavy chain H5	ITIH5	G5E9D8;A0A096LP62;C9J2H1;Q86UX2-2;Q86UX2-3;Q86UX2		6.235	2	2	2	5	78.437	702	G5E9D8;A0A096LP62;C9J2H1;Q86UX2-2;Q86UX2-3;Q86UX2	>tr|G5E9D8|G5E9D8_HUMAN Inter-alpha (Globulin) inhibitor H5, isoform CRA_e OS=Homo sapiens GN=ITIH5 PE=1 SV=1;>tr|A0A096LP62|A0A096LP62_HUMAN Inter-alpha-trypsin inhibitor heavy chain H5 OS=Homo sapiens GN=ITIH5 PE=1 SV=1;>tr|C9J2H1|C9J2H1_HUMAN Inter-alph
WASH complex subunit FAM21B;WASH complex subunit FAM21A;WASH complex subunit FAM21C	FAM21C;FAM21A;FAM21B	J3KP36;F8W7U3;A0A0A0MR88;A0A096LPC5;Q5SNT6;Q641Q2;A0A087WYF6;E7ESD2;Q9Y4E1-5;Q9Y4E1-3;Q9Y4E1-6;Q9Y4E1-2;Q9Y4E1;Q9Y4E1-4;Q641Q2-2		15.683	7	7	7	11.5	136.7	1253	J3KP36;F8W7U3;A0A0A0MR88;A0A096LPC5;Q5SNT6;Q641Q2;A0A087WYF6;E7ESD2;Q9Y4E1-5;Q9Y4E1-3;Q9Y4E1-6;Q9Y4E1-2;Q9Y4E1;Q9Y4E1-4;Q641Q2-2;B1AP61;A0A0A0MT65	>tr|J3KP36|J3KP36_HUMAN WASH complex subunit FAM21C OS=Homo sapiens GN=FAM21C PE=1 SV=2;>tr|F8W7U3|F8W7U3_HUMAN WASH complex subunit FAM21A OS=Homo sapiens GN=FAM21A PE=1 SV=1;>tr|A0A0A0MR88|A0A0A0MR88_HUMAN WASH complex subunit FAM21C OS=Homo sapiens GN=F
ES1 protein homolog, mitochondrial	C21orf33	A0A096LPI6;H7C1F6;A0A0B4J2D5;P30042;A0A096LNH5;H7C2G3;A0A0B4J2H4;P30042-2		220.16	10	10	9	60.9	25.64	238	A0A096LPI6;H7C1F6;A0A0B4J2D5;P30042;A0A096LNH5;H7C2G3;A0A0B4J2H4;P30042-2;A0A096LNJ1;A0A096LP73;F2Z2Q0;H7BYH1;A0A096LP12	>tr|A0A096LPI6|A0A096LPI6_HUMAN Uncharacterized protein OS=Homo sapiens PE=4 SV=1;>tr|H7C1F6|H7C1F6_HUMAN ES1 protein homolog, mitochondrial (Fragment) OS=Homo sapiens GN=C21orf33 PE=4 SV=1;>tr|A0A0B4J2D5|A0A0B4J2D5_HUMAN Protein LOC102724023 OS=Homo sapie
Protein RTF2 homolog	RTFDC1	A2A2L6;A2A2L5;A0A0A0MQR2;Q9BY42		2.5593	2	2	2	10	26.074	230	A2A2L6;A2A2L5;A0A0A0MQR2;Q9BY42	>tr|A2A2L6|A2A2L6_HUMAN Protein RTF2 homolog OS=Homo sapiens GN=RTFDC1 PE=1 SV=1;>tr|A2A2L5|A2A2L5_HUMAN Protein RTF2 homolog (Fragment) OS=Homo sapiens GN=RTFDC1 PE=1 SV=1;>tr|A0A0A0MQR2|A0A0A0MQR2_HUMAN Protein RTF2 homolog OS=Homo sapiens GN=RTFDC1 PE=1
Pyrroline-5-carboxylate reductase 3	PYCRL	B5MD87;A0A0A0MQS1;Q53H96-2;Q53H96		4.272	1	1	1	16.8	14.341	137	B5MD87;A0A0A0MQS1;Q53H96-2;Q53H96	>tr|B5MD87|B5MD87_HUMAN Pyrroline-5-carboxylate reductase 3 OS=Homo sapiens GN=PYCRL PE=1 SV=2;>tr|A0A0A0MQS1|A0A0A0MQS1_HUMAN Pyrroline-5-carboxylate reductase 3 OS=Homo sapiens GN=PYCRL PE=1 SV=1;>sp|Q53H96-2|P5CR3_HUMAN Isoform 2 of Pyrroline-5-carboxyl
Laminin subunit alpha-4	LAMA4	A0A0A0MTC7;A0A0A0MQS9;Q16363-2;Q16363		150.04	19	19	19	16.9	201.82	1816	A0A0A0MTC7;A0A0A0MQS9;Q16363-2;Q16363;H0Y351;H0YAQ5;E5RFQ2;H0YAP9	>tr|A0A0A0MTC7|A0A0A0MTC7_HUMAN Laminin subunit alpha-4 OS=Homo sapiens GN=LAMA4 PE=1 SV=1;>tr|A0A0A0MQS9|A0A0A0MQS9_HUMAN Laminin subunit alpha-4 OS=Homo sapiens GN=LAMA4 PE=1 SV=1;>sp|Q16363-2|LAMA4_HUMAN Isoform 2 of Laminin subunit alpha-4 OS=Homo sapi
Retinol-binding protein 1	RBP1	A0A0A0MQT0;P09455;A0A0A0MTB9;H0YAK8;P09455-2;P09455-3		29.254	4	4	4	29.4	22.31	197	A0A0A0MQT0;P09455;A0A0A0MTB9;H0YAK8;P09455-2;P09455-3	>tr|A0A0A0MQT0|A0A0A0MQT0_HUMAN Retinol binding protein 1, cellular OS=Homo sapiens GN=RBP1 PE=1 SV=1;>sp|P09455|RET1_HUMAN Retinol-binding protein 1 OS=Homo sapiens GN=RBP1 PE=1 SV=2;>tr|A0A0A0MTB9|A0A0A0MTB9_HUMAN Retinol-binding protein 1 OS=Homo sapien
Selenocysteine lyase	SCLY	A0A0A0MQU4;Q96I15;H7C3V9;Q96I15-2;H7C277;H7C1S7		9.7728	7	7	7	25.4	48.793	453	A0A0A0MQU4;Q96I15;H7C3V9;Q96I15-2;H7C277;H7C1S7;H7C1N7;C9JNL5	>tr|A0A0A0MQU4|A0A0A0MQU4_HUMAN Selenocysteine lyase OS=Homo sapiens GN=SCLY PE=1 SV=1;>sp|Q96I15|SCLY_HUMAN Selenocysteine lyase OS=Homo sapiens GN=SCLY PE=1 SV=4;>tr|H7C3V9|H7C3V9_HUMAN Selenocysteine lyase (Fragment) OS=Homo sapiens GN=SCLY PE=1 SV=1;>s
Galactocerebrosidase	GALC	A0A0A0MS42;E7EPA4;A0A0A0MQV0;P54803-4;P54803-3;P54803		2.0982	1	1	1	1.8	74.763	659	A0A0A0MS42;E7EPA4;A0A0A0MQV0;P54803-4;P54803-3;P54803	>tr|A0A0A0MS42|A0A0A0MS42_HUMAN Galactocerebrosidase OS=Homo sapiens GN=GALC PE=1 SV=1;>tr|E7EPA4|E7EPA4_HUMAN Galactocerebrosidase OS=Homo sapiens GN=GALC PE=1 SV=2;>tr|A0A0A0MQV0|A0A0A0MQV0_HUMAN Galactocerebrosidase OS=Homo sapiens GN=GALC PE=1 SV=1;>sp
Ribosomal protein S6 kinase alpha-5	RPS6KA5	A0A0A0MQV2;O75582-3;O75582		2.6542	1	1	1	1.7	90.507	807	A0A0A0MQV2;O75582-3;O75582	>tr|A0A0A0MQV2|A0A0A0MQV2_HUMAN Ribosomal protein S6 kinase alpha-5 OS=Homo sapiens GN=RPS6KA5 PE=1 SV=1;>sp|O75582-3|KS6A5_HUMAN Isoform 3 of Ribosomal protein S6 kinase alpha-5 OS=Homo sapiens GN=RPS6KA5;>sp|O75582|KS6A5_HUMAN Ribosomal protein S6 kinase
Unconventional myosin-X	MYO10	E9PEW5;A0A0A0MQX1;Q9HD67-3;Q9HD67		-2	1	1	1	1.3	161.49	1397	E9PEW5;A0A0A0MQX1;Q9HD67-3;Q9HD67	>tr|E9PEW5|E9PEW5_HUMAN Unconventional myosin-X OS=Homo sapiens GN=MYO10 PE=1 SV=1;>tr|A0A0A0MQX1|A0A0A0MQX1_HUMAN Unconventional myosin-X OS=Homo sapiens GN=MYO10 PE=1 SV=1;>sp|Q9HD67-3|MYO10_HUMAN Isoform Headless of Unconventional myosin-X OS=Homo sapie
Muscleblind-like protein 1	MBNL1	Q86VM6;C9JP00;A0A0A0MQX8;Q9NR56		7.2025	3	3	3	21.3	36.551	343	Q86VM6;C9JP00;A0A0A0MQX8;Q9NR56;C9JCX1;H7C4Y1;H7C4T5;Q9NR56-3;Q9NR56-4;Q9NR56-7;Q9NR56-6;Q9NR56-2;Q9NR56-5	>tr|Q86VM6|Q86VM6_HUMAN MBNL1 protein OS=Homo sapiens GN=MBNL1 PE=1 SV=1;>tr|C9JP00|C9JP00_HUMAN Muscleblind-like protein 1 OS=Homo sapiens GN=MBNL1 PE=1 SV=1;>tr|A0A0A0MQX8|A0A0A0MQX8_HUMAN Muscleblind-like protein 1 OS=Homo sapiens GN=MBNL1 PE=1 SV=1;>sp
Rap1 GTPase-activating protein 1	RAP1GAP	F2Z357;A0A0A0MQY8;J3KPC5;X6R8W7;P47736;P47736-2;P47736-3;P47736-4		1.3102	1	1	1	2.8	66.98	602	F2Z357;A0A0A0MQY8;J3KPC5;X6R8W7;P47736;P47736-2;P47736-3;P47736-4	>tr|F2Z357|F2Z357_HUMAN Rap1 GTPase-activating protein 1 OS=Homo sapiens GN=RAP1GAP PE=1 SV=1;>tr|A0A0A0MQY8|A0A0A0MQY8_HUMAN Rap1 GTPase-activating protein 1 OS=Homo sapiens GN=RAP1GAP PE=1 SV=1;>tr|J3KPC5|J3KPC5_HUMAN RAP1, GTPase activating protein 1, i
Tyrosine-protein phosphatase non-receptor type 9	PTPN9	A0A0A0MR09;P43378		1.2585	1	1	1	1.9	66.953	583	A0A0A0MR09;P43378	>tr|A0A0A0MR09|A0A0A0MR09_HUMAN Tyrosine-protein phosphatase non-receptor type 9 OS=Homo sapiens GN=PTPN9 PE=1 SV=1;>sp|P43378|PTN9_HUMAN Tyrosine-protein phosphatase non-receptor type 9 OS=Homo sapiens GN=PTPN9 PE=1 SV=1
RNA-binding protein 10	RBM10	A0A0A0MR66;P98175-4;P98175-3;P98175-2;P98175		5.3788	1	1	1	1.5	110.36	995	A0A0A0MR66;P98175-4;P98175-3;P98175-2;P98175	>tr|A0A0A0MR66|A0A0A0MR66_HUMAN RNA binding motif protein 10, isoform CRA_d OS=Homo sapiens GN=RBM10 PE=1 SV=1;>sp|P98175-4|RBM10_HUMAN Isoform 4 of RNA-binding protein 10 OS=Homo sapiens GN=RBM10;>sp|P98175-3|RBM10_HUMAN Isoform 3 of RNA-binding protein 1
Diacylglycerol O-acyltransferase 1	DGAT1	A0A0A0MR74;O75907		3.6651	2	2	2	16.2	33.529	315	A0A0A0MR74;O75907	>tr|A0A0A0MR74|A0A0A0MR74_HUMAN Diacylglycerol O-acyltransferase 1 OS=Homo sapiens GN=DGAT1 PE=1 SV=1;>sp|O75907|DGAT1_HUMAN Diacylglycerol O-acyltransferase 1 OS=Homo sapiens GN=DGAT1 PE=1 SV=2
Glutathione S-transferase Mu 4	GSTM4	A0A0A0MR85;Q03013-2;Q03013;A6NNT0;Q03013-3		101.02	9	9	6	54.6	25.563	218	A0A0A0MR85;Q03013-2;Q03013;A6NNT0;Q03013-3;H3BRM6;Q5T8R1;P46439	>tr|A0A0A0MR85|A0A0A0MR85_HUMAN Glutathione S-transferase Mu 4 OS=Homo sapiens GN=GSTM4 PE=1 SV=1;>sp|Q03013-2|GSTM4_HUMAN Isoform 2 of Glutathione S-transferase Mu 4 OS=Homo sapiens GN=GSTM4;>sp|Q03013|GSTM4_HUMAN Glutathione S-transferase Mu 4 OS=Homo sa
Titin	TTN	A0A0A0MRA3;A0A0A0MTS7;Q8WZ42-3;Q8WZ42-10;Q8WZ42-9;Q8WZ42-5;Q8WZ42-2;Q8WZ42;Q8WZ42-8;Q8WZ42-13;Q8WZ42-12;Q8WZ42-11;Q8WZ42-4;Q8WZ42-7		2.3146	10	10	8	0.5	3014	27118	A0A0A0MRA3;A0A0A0MTS7;Q8WZ42-3;Q8WZ42-10;Q8WZ42-9;Q8WZ42-5;Q8WZ42-2;Q8WZ42;Q8WZ42-8;Q8WZ42-13;Q8WZ42-12;Q8WZ42-11;Q8WZ42-4;Q8WZ42-7	>tr|A0A0A0MRA3|A0A0A0MRA3_HUMAN Titin OS=Homo sapiens GN=TTN PE=1 SV=1;>tr|A0A0A0MTS7|A0A0A0MTS7_HUMAN Titin OS=Homo sapiens GN=TTN PE=1 SV=1;>sp|Q8WZ42-3|TITIN_HUMAN Isoform 3 of Titin OS=Homo sapiens GN=TTN;>sp|Q8WZ42-10|TITIN_HUMAN Isoform 10 of Titin O
Heterogeneous nuclear ribonucleoprotein U-like protein 1	HNRNPUL1	M0R3F1;A0A0A0MRA5;B7Z4B8;Q9BUJ2-3;Q9BUJ2-4;Q9BUJ2-2;Q9BUJ2;M0QYZ0		46.842	7	7	7	19.7	71.611	641	M0R3F1;A0A0A0MRA5;B7Z4B8;Q9BUJ2-3;Q9BUJ2-4;Q9BUJ2-2;Q9BUJ2;M0QYZ0;M0R0K8;M0QYI8	>tr|M0R3F1|M0R3F1_HUMAN Heterogeneous nuclear ribonucleoprotein U-like protein 1 (Fragment) OS=Homo sapiens GN=HNRNPUL1 PE=1 SV=1;>tr|A0A0A0MRA5|A0A0A0MRA5_HUMAN Heterogeneous nuclear ribonucleoprotein U-like protein 1 OS=Homo sapiens GN=HNRNPUL1 PE=1 SV=1
Arf-GAP with SH3 domain, ANK repeat and PH domain-containing protein 1	ASAP1	H0YBM4;H0YBF7;A0A0A0MRE5;Q9ULH1;Q9ULH1-2		1.4451	1	1	1	4.1	52.787	483	H0YBM4;H0YBF7;A0A0A0MRE5;Q9ULH1;Q9ULH1-2	>tr|H0YBM4|H0YBM4_HUMAN Arf-GAP with SH3 domain, ANK repeat and PH domain-containing protein 1 (Fragment) OS=Homo sapiens GN=ASAP1 PE=1 SV=4;>tr|H0YBF7|H0YBF7_HUMAN Arf-GAP with SH3 domain, ANK repeat and PH domain-containing protein 1 (Fragment) OS=Homo s
A-kinase anchor protein 9	AKAP9	A0A0A0MRF6;Q99996-5;Q99996-2;Q99996;Q99996-3;Q99996-6;A0A0A0MRE9		7.3779	9	9	9	4.2	453.49	3910	A0A0A0MRF6;Q99996-5;Q99996-2;Q99996;Q99996-3;Q99996-6;A0A0A0MRE9;H7BYL6;A0A087WX84;Q99996-4;H7BZV6;Q6PJH3;H0Y6Q0	>tr|A0A0A0MRF6|A0A0A0MRF6_HUMAN A-kinase anchor protein 9 OS=Homo sapiens GN=AKAP9 PE=1 SV=1;>sp|Q99996-5|AKAP9_HUMAN Isoform 5 of A-kinase anchor protein 9 OS=Homo sapiens GN=AKAP9;>sp|Q99996-2|AKAP9_HUMAN Isoform 2 of A-kinase anchor protein 9 OS=Homo sa
1-phosphatidylinositol 4,5-bisphosphate phosphodiesterase gamma-2	PLCG2	A0A0A0MRF9;P16885		31.589	9	9	9	11.8	146.06	1252	A0A0A0MRF9;P16885	>tr|A0A0A0MRF9|A0A0A0MRF9_HUMAN 1-phosphatidylinositol 4,5-bisphosphate phosphodiesterase gamma-2 OS=Homo sapiens GN=PLCG2 PE=1 SV=1;>sp|P16885|PLCG2_HUMAN 1-phosphatidylinositol 4,5-bisphosphate phosphodiesterase gamma-2 OS=Homo sapiens GN=PLCG2 PE=1 SV=4
Chromodomain-helicase-DNA-binding protein 1-like	CHD1L	A0A0A0MRH8;A0A0A0MSH9;Q86WJ1-5;Q86WJ1-3;Q86WJ1-4;Q86WJ1-2;Q86WJ1		3.9405	2	2	2	6.7	69.154	616	A0A0A0MRH8;A0A0A0MSH9;Q86WJ1-5;Q86WJ1-3;Q86WJ1-4;Q86WJ1-2;Q86WJ1	>tr|A0A0A0MRH8|A0A0A0MRH8_HUMAN Chromodomain-helicase-DNA-binding protein 1-like OS=Homo sapiens GN=CHD1L PE=1 SV=1;>tr|A0A0A0MSH9|A0A0A0MSH9_HUMAN Chromodomain-helicase-DNA-binding protein 1-like OS=Homo sapiens GN=CHD1L PE=1 SV=1;>sp|Q86WJ1-5|CHD1L_HUMAN
Sorting nexin-6;Sorting nexin-6, N-terminally processed	SNX6	A0A0A0MRI2;Q9UNH7-2;Q9UNH7		45.106	6	6	6	22.7	47.804	418	A0A0A0MRI2;Q9UNH7-2;Q9UNH7;G3V5X9;Q86XE0-2;Q86XE0	>tr|A0A0A0MRI2|A0A0A0MRI2_HUMAN Sorting nexin 6, isoform CRA_b OS=Homo sapiens GN=SNX6 PE=1 SV=1;>sp|Q9UNH7-2|SNX6_HUMAN Isoform 2 of Sorting nexin-6 OS=Homo sapiens GN=SNX6;>sp|Q9UNH7|SNX6_HUMAN Sorting nexin-6 OS=Homo sapiens GN=SNX6 PE=1 SV=1
Protein-L-isoaspartate O-methyltransferase;Protein-L-isoaspartate(D-aspartate) O-methyltransferase	PCMT1	A0A0A0MRJ6;H7BY58;P22061;P22061-2;F6S8N6		85.436	6	6	6	36.5	30.315	285	A0A0A0MRJ6;H7BY58;P22061;P22061-2;F6S8N6;C9J0F2;F8WDT3;F8WAV5;F8WAX2	>tr|A0A0A0MRJ6|A0A0A0MRJ6_HUMAN Protein-L-isoaspartate(D-aspartate) O-methyltransferase OS=Homo sapiens GN=PCMT1 PE=1 SV=1;>tr|H7BY58|H7BY58_HUMAN Protein-L-isoaspartate O-methyltransferase OS=Homo sapiens GN=PCMT1 PE=1 SV=1;>sp|P22061|PIMT_HUMAN Protein-L
Metaxin-1	MTX1	A0A0A0MRK6;Q13505-3;Q13505;A0A0C4DFQ1;Q13505-2		61.649	4	4	4	14.4	51.462	466	A0A0A0MRK6;Q13505-3;Q13505;A0A0C4DFQ1;Q13505-2	>tr|A0A0A0MRK6|A0A0A0MRK6_HUMAN Metaxin 1, isoform CRA_b OS=Homo sapiens GN=MTX1 PE=1 SV=1;>sp|Q13505-3|MTX1_HUMAN Isoform 3 of Metaxin-1 OS=Homo sapiens GN=MTX1;>sp|Q13505|MTX1_HUMAN Metaxin-1 OS=Homo sapiens GN=MTX1 PE=1 SV=2;>tr|A0A0C4DFQ1|A0A0C4DFQ1_HU
Actin-binding LIM protein 1	ABLIM1	J3QSX6;F8W8M4;A0A0A0MRL6;O14639-4;O14639-3;O14639-5;O14639-2;O14639-6;O14639;H0Y3K7		1.4268	3	3	3	12	46.07	401	J3QSX6;F8W8M4;A0A0A0MRL6;O14639-4;O14639-3;O14639-5;O14639-2;O14639-6;O14639;H0Y3K7	>tr|J3QSX6|J3QSX6_HUMAN Actin-binding LIM protein 1 OS=Homo sapiens GN=ABLIM1 PE=1 SV=2;>tr|F8W8M4|F8W8M4_HUMAN Actin-binding LIM protein 1 OS=Homo sapiens GN=ABLIM1 PE=1 SV=1;>tr|A0A0A0MRL6|A0A0A0MRL6_HUMAN Actin-binding LIM protein 1 OS=Homo sapiens GN=A
Caspase-7;Caspase-7 subunit p20;Caspase-7 subunit p11	CASP7	A0A0A0MRL7;P55210-4;P55210;P55210-3;Q5SVL2		6.226	4	4	4	17.8	43.728	388	A0A0A0MRL7;P55210-4;P55210;P55210-3;Q5SVL2;P55210-2	>tr|A0A0A0MRL7|A0A0A0MRL7_HUMAN Caspase-7 OS=Homo sapiens GN=CASP7 PE=1 SV=1;>sp|P55210-4|CASP7_HUMAN Isoform 4 of Caspase-7 OS=Homo sapiens GN=CASP7;>sp|P55210|CASP7_HUMAN Caspase-7 OS=Homo sapiens GN=CASP7 PE=1 SV=1;>sp|P55210-3|CASP7_HUMAN Isoform Alpha
Unconventional myosin-VI	MYO6	A0A0A0MRM8;E7EW20;Q9UM54-5;Q9UM54-2;Q9UM54-6;Q9UM54-4;Q9UM54-1;Q9UM54		81.821	10	10	10	12.5	145.01	1253	A0A0A0MRM8;E7EW20;Q9UM54-5;Q9UM54-2;Q9UM54-6;Q9UM54-4;Q9UM54-1;Q9UM54;Q5JVM0	>tr|A0A0A0MRM8|A0A0A0MRM8_HUMAN Unconventional myosin-VI OS=Homo sapiens GN=MYO6 PE=1 SV=1;>tr|E7EW20|E7EW20_HUMAN Unconventional myosin-VI OS=Homo sapiens GN=MYO6 PE=1 SV=2;>sp|Q9UM54-5|MYO6_HUMAN Isoform 5 of Unconventional myosin-VI OS=Homo sapiens GN=M
Nucleolar and coiled-body phosphoprotein 1	NOLC1	A0A0A0MRM9;Q14978;Q14978-3;Q14978-2;S4R402;S4R341;S4R349		5.879	3	3	3	3.8	74.543	708	A0A0A0MRM9;Q14978;Q14978-3;Q14978-2;S4R402;S4R341;S4R349	>tr|A0A0A0MRM9|A0A0A0MRM9_HUMAN Nucleolar and coiled-body phosphoprotein 1 (Fragment) OS=Homo sapiens GN=NOLC1 PE=1 SV=1;>sp|Q14978|NOLC1_HUMAN Nucleolar and coiled-body phosphoprotein 1 OS=Homo sapiens GN=NOLC1 PE=1 SV=2;>sp|Q14978-3|NOLC1_HUMAN Isoform 3
DBIRD complex subunit ZNF326	ZNF326	A0A0A0MRN4;Q5BKZ1-3;Q5BKZ1		3.7598	1	1	1	3.2	55.57	493	A0A0A0MRN4;Q5BKZ1-3;Q5BKZ1	>tr|A0A0A0MRN4|A0A0A0MRN4_HUMAN DBIRD complex subunit ZNF326 OS=Homo sapiens GN=ZNF326 PE=1 SV=1;>sp|Q5BKZ1-3|ZN326_HUMAN Isoform 3 of DBIRD complex subunit ZNF326 OS=Homo sapiens GN=ZNF326;>sp|Q5BKZ1|ZN326_HUMAN DBIRD complex subunit ZNF326 OS=Homo sapien
Uracil phosphoribosyltransferase homolog	UPRT	F8W6E9;A0A0A0MRR5;Q96BW1-2;Q96BW1		2.9093	1	1	1	11.3	15.206	142	F8W6E9;A0A0A0MRR5;Q96BW1-2;Q96BW1	>tr|F8W6E9|F8W6E9_HUMAN Uracil phosphoribosyltransferase homolog OS=Homo sapiens GN=UPRT PE=4 SV=1;>tr|A0A0A0MRR5|A0A0A0MRR5_HUMAN Uncharacterized protein OS=Homo sapiens GN=UPRT PE=1 SV=1;>sp|Q96BW1-2|UPP_HUMAN Isoform 2 of Uracil phosphoribosyltransferas
Abl interactor 1	ABI1	B6VEX4;A0A0A0MRT6;Q8IZP0-11;Q8IZP0-10;Q8IZP0-8;Q8IZP0-7;Q8IZP0-2;Q8IZP0-4;Q8IZP0-3;Q8IZP0-5;Q8IZP0-6;Q8IZP0-9;Q8IZP0-12;Q8IZP0		10.319	3	3	3	8.7	43.294	393	B6VEX4;A0A0A0MRT6;Q8IZP0-11;Q8IZP0-10;Q8IZP0-8;Q8IZP0-7;Q8IZP0-2;Q8IZP0-4;Q8IZP0-3;Q8IZP0-5;Q8IZP0-6;Q8IZP0-9;Q8IZP0-12;Q8IZP0	>tr|B6VEX4|B6VEX4_HUMAN Abl interactor 1 OS=Homo sapiens GN=ABI1 PE=1 SV=1;>tr|A0A0A0MRT6|A0A0A0MRT6_HUMAN Abl interactor 1 OS=Homo sapiens GN=ABI1 PE=1 SV=1;>sp|Q8IZP0-11|ABI1_HUMAN Isoform 11 of Abl interactor 1 OS=Homo sapiens GN=ABI1;>sp|Q8IZP0-10|ABI1
Ribosome-binding protein 1	RRBP1	A0A0A0MRV0;Q9P2E9;Q9P2E9-2;Q9P2E9-3;A0A087WVV2;F8W7S5		323.31	18	18	18	20.4	152.45	1410	A0A0A0MRV0;Q9P2E9;Q9P2E9-2;Q9P2E9-3;A0A087WVV2;F8W7S5;A0A087WU26;A2A2S5	>tr|A0A0A0MRV0|A0A0A0MRV0_HUMAN Ribosome-binding protein 1 OS=Homo sapiens GN=RRBP1 PE=1 SV=1;>sp|Q9P2E9|RRBP1_HUMAN Ribosome-binding protein 1 OS=Homo sapiens GN=RRBP1 PE=1 SV=4;>sp|Q9P2E9-2|RRBP1_HUMAN Isoform 1 of Ribosome-binding protein 1 OS=Homo sapi
Prostamide/prostaglandin F synthase	FAM213B	J3QKK8;A0A0A0MRV4;J3KRV9;J3KPF6;J3KPF5;A0A0A0MT35;Q8TBF2-4;Q8TBF2-2;Q8TBF2-5;Q8TBF2;Q8TBF2-7;Q8TBF2-3;Q8TBF2-6;Q8TBF2-8		1.7427	1	1	1	12.3	16.549	154	J3QKK8;A0A0A0MRV4;J3KRV9;J3KPF6;J3KPF5;A0A0A0MT35;Q8TBF2-4;Q8TBF2-2;Q8TBF2-5;Q8TBF2;Q8TBF2-7;Q8TBF2-3;Q8TBF2-6;Q8TBF2-8	>tr|J3QKK8|J3QKK8_HUMAN Prostamide/prostaglandin F synthase (Fragment) OS=Homo sapiens GN=FAM213B PE=1 SV=1;>tr|A0A0A0MRV4|A0A0A0MRV4_HUMAN Prostamide/prostaglandin F synthase OS=Homo sapiens GN=FAM213B PE=1 SV=1;>tr|J3KRV9|J3KRV9_HUMAN Prostamide/prostagl
TBC1 domain family member 22A	TBC1D22A	F8WDP1;A0A0A0MRY0;Q8WUA7-3;Q8WUA7-4;Q8WUA7		14.481	1	1	1	12.2	25.766	237	F8WDP1;A0A0A0MRY0;Q8WUA7-3;Q8WUA7-4;Q8WUA7	>tr|F8WDP1|F8WDP1_HUMAN TBC1 domain family member 22A OS=Homo sapiens GN=TBC1D22A PE=1 SV=1;>tr|A0A0A0MRY0|A0A0A0MRY0_HUMAN TBC1 domain family member 22A OS=Homo sapiens GN=TBC1D22A PE=1 SV=1;>sp|Q8WUA7-3|TB22A_HUMAN Isoform 3 of TBC1 domain family member
Structural maintenance of chromosomes protein 6	SMC6	A0A0A0MRY1;C9JMN1;Q96SB8;Q96SB8-2		-2	1	1	1	3.6	50.946	445	A0A0A0MRY1;C9JMN1;Q96SB8;Q96SB8-2	>tr|A0A0A0MRY1|A0A0A0MRY1_HUMAN Structural maintenance of chromosomes protein 6 (Fragment) OS=Homo sapiens GN=SMC6 PE=1 SV=2;>tr|C9JMN1|C9JMN1_HUMAN Structural maintenance of chromosomes protein 6 (Fragment) OS=Homo sapiens GN=SMC6 PE=1 SV=1;>sp|Q96SB8|SMC
		A0A0A0MS12;A0A0C4DH40;A0A0C4DH41;A0A0A0MS13		5.7928	3	3	3	37.4	13.815	123	A0A0A0MS12;A0A0C4DH40;A0A0C4DH41;A0A0A0MS13;A0A087WW49;A0A075B6R2;A0A087WSY4;P01825;P06331	>tr|A0A0A0MS12|A0A0A0MS12_HUMAN Protein IGHV4-34 (Fragment) OS=Homo sapiens GN=IGHV4-34 PE=1 SV=1;>tr|A0A0C4DH40|A0A0C4DH40_HUMAN Protein IGHV4-59 (Fragment) OS=Homo sapiens GN=IGHV4-59 PE=4 SV=1;>tr|A0A0C4DH41|A0A0C4DH41_HUMAN Protein IGHV4-61 (Fragment)
Spermatogenesis-associated protein 20	SPATA20	A0A0A0MS37;Q8TB22-3;Q8TB22;Q8TB22-2		2.1005	2	2	2	5.4	89.237	799	A0A0A0MS37;Q8TB22-3;Q8TB22;Q8TB22-2	>tr|A0A0A0MS37|A0A0A0MS37_HUMAN Spermatogenesis-associated protein 20 OS=Homo sapiens GN=SPATA20 PE=1 SV=1;>sp|Q8TB22-3|SPT20_HUMAN Isoform 3 of Spermatogenesis-associated protein 20 OS=Homo sapiens GN=SPATA20;>sp|Q8TB22|SPT20_HUMAN Spermatogenesis-associa
Sideroflexin-3	SFXN3	A0A0A0MS41;Q9BWM7;S4R3N9		14.756	6	6	5	26.8	35.503	321	A0A0A0MS41;Q9BWM7;S4R3N9	>tr|A0A0A0MS41|A0A0A0MS41_HUMAN Sideroflexin-3 OS=Homo sapiens GN=SFXN3 PE=1 SV=1;>sp|Q9BWM7|SFXN3_HUMAN Sideroflexin-3 OS=Homo sapiens GN=SFXN3 PE=1 SV=2;>tr|S4R3N9|S4R3N9_HUMAN Sideroflexin-3 OS=Homo sapiens GN=SFXN3 PE=1 SV=1
Conserved oligomeric Golgi complex subunit 4	COG4	A0A0A0MS45;J3KNI1;Q9H9E3;Q9H9E3-3		16.249	7	7	7	13.7	87.183	768	A0A0A0MS45;J3KNI1;Q9H9E3;Q9H9E3-3;Q9H9E3-2;H3BQB2;J3QLW1;E9PRT5;H3BSD2;H3BMV9	>tr|A0A0A0MS45|A0A0A0MS45_HUMAN Conserved oligomeric Golgi complex subunit 4 OS=Homo sapiens GN=COG4 PE=1 SV=1;>tr|J3KNI1|J3KNI1_HUMAN Conserved oligomeric Golgi complex subunit 4 OS=Homo sapiens GN=COG4 PE=1 SV=1;>sp|Q9H9E3|COG4_HUMAN Conserved oligomeric
Calcium/calmodulin-dependent protein kinase type II subunit gamma;Calcium/calmodulin-dependent protein kinase type II subunit beta	CAMK2G;CAMK2B	Q5SWX3;A0A0A0MS52;A0A0A0MT11;Q13555-10;Q13555-3;Q13555-5;Q13555-4;Q13555-7;Q13555-9;Q13555-2;Q13555-8;Q13555;Q13555-6;H0Y6G2;Q8WU40;H7BXS4;Q13554-7;Q13554-4;Q13554-6;Q13554-3;Q13554-8;Q13554-5;Q13554-2;Q13554		6.1295	4	3	3	10.5	57.796	516	Q5SWX3;A0A0A0MS52;A0A0A0MT11;Q13555-10;Q13555-3;Q13555-5;Q13555-4;Q13555-7;Q13555-9;Q13555-2;Q13555-8;Q13555;Q13555-6;H0Y6G2;Q8WU40;H7BXS4;Q13554-7;Q13554-4;Q13554-6;Q13554-3;Q13554-8;Q13554-5;Q13554-2;Q13554;H7BZC6	>tr|Q5SWX3|Q5SWX3_HUMAN Calcium/calmodulin-dependent protein kinase (CaM kinase) II gamma, isoform CRA_n OS=Homo sapiens GN=CAMK2G PE=1 SV=1;>tr|A0A0A0MS52|A0A0A0MS52_HUMAN Calcium/calmodulin-dependent protein kinase (CaM kinase) II gamma, isoform CRA_a OS
Alcohol dehydrogenase 6	ADH6	A0A0A0MS56;P28332;P28332-2		3.3072	2	1	1	10.4	39.814	375	A0A0A0MS56;P28332;P28332-2	>tr|A0A0A0MS56|A0A0A0MS56_HUMAN Alcohol dehydrogenase 6 OS=Homo sapiens GN=ADH6 PE=1 SV=1;>sp|P28332|ADH6_HUMAN Alcohol dehydrogenase 6 OS=Homo sapiens GN=ADH6 PE=1 SV=2;>sp|P28332-2|ADH6_HUMAN Isoform 2 of Alcohol dehydrogenase 6 OS=Homo sapiens GN=ADH6
Myeloid differentiation primary response protein MyD88	MYD88	A0A0A0MS70;H0Y4G9;A0A0A0MST0;Q99836-5;Q99836;Q99836-6;Q99836-3		2.9323	4	4	4	20.7	34.58	309	A0A0A0MS70;H0Y4G9;A0A0A0MST0;Q99836-5;Q99836;Q99836-6;Q99836-3;A0A0A0MSI9;Q99836-2	>tr|A0A0A0MS70|A0A0A0MS70_HUMAN Myeloid differentiation primary response protein MyD88 OS=Homo sapiens GN=MYD88 PE=1 SV=1;>tr|H0Y4G9|H0Y4G9_HUMAN Myeloid differentiation primary response protein MyD88 (Fragment) OS=Homo sapiens GN=MYD88 PE=1 SV=1;>tr|A0A0A
Methyl-CpG-binding domain protein 1	MBD1	A0A0A0MS90;Q9UIS9-4;Q9UIS9-11;Q9UIS9-8;Q9UIS9-7;Q9UIS9-6;Q9UIS9-5;Q9UIS9-10;Q9UIS9-2;Q9UIS9;Q9UIS9-9;Q9UIS9-12		3.2109	1	1	1	2.5	62.4	566	A0A0A0MS90;Q9UIS9-4;Q9UIS9-11;Q9UIS9-8;Q9UIS9-7;Q9UIS9-6;Q9UIS9-5;Q9UIS9-10;Q9UIS9-2;Q9UIS9;Q9UIS9-9;Q9UIS9-12	>tr|A0A0A0MS90|A0A0A0MS90_HUMAN Methyl-CpG-binding domain protein 1 OS=Homo sapiens GN=MBD1 PE=1 SV=1;>sp|Q9UIS9-4|MBD1_HUMAN Isoform 4 of Methyl-CpG-binding domain protein 1 OS=Homo sapiens GN=MBD1;>sp|Q9UIS9-11|MBD1_HUMAN Isoform 11 of Methyl-CpG-binding
Beta-1,3-galactosyltransferase 5	B3GALT5	A0A0A0MS93;Q9Y2C3		2.4496	3	3	3	14.3	36.665	314	A0A0A0MS93;Q9Y2C3	>tr|A0A0A0MS93|A0A0A0MS93_HUMAN Beta-1,3-galactosyltransferase 5 OS=Homo sapiens GN=B3GALT5 PE=1 SV=1;>sp|Q9Y2C3|B3GT5_HUMAN Beta-1,3-galactosyltransferase 5 OS=Homo sapiens GN=B3GALT5 PE=1 SV=1
Eukaryotic translation initiation factor 4 gamma 3	EIF4G3	A0A0A0MSA7;O43432-4;O43432;O43432-3		2.7176	2	2	2	2.3	180.5	1621	A0A0A0MSA7;O43432-4;O43432;O43432-3	>tr|A0A0A0MSA7|A0A0A0MSA7_HUMAN Eukaryotic translation initiation factor 4 gamma 3 OS=Homo sapiens GN=EIF4G3 PE=1 SV=1;>sp|O43432-4|IF4G3_HUMAN Isoform 4 of Eukaryotic translation initiation factor 4 gamma 3 OS=Homo sapiens GN=EIF4G3;>sp|O43432|IF4G3_HUMAN
Oxysterol-binding protein;Oxysterol-binding protein 2	OSBP2	H7C1R2;H7C368;H7C428;A0A0A0MSB4;Q6ZN50;Q969R2-5;Q969R2-4;Q969R2-6;Q969R2-3;Q969R2-2;Q969R2;C9JS84;H7C313		-2	2	1	1	11.1	33.39	298	H7C1R2;H7C368;H7C428;A0A0A0MSB4;Q6ZN50;Q969R2-5;Q969R2-4;Q969R2-6;Q969R2-3;Q969R2-2;Q969R2;C9JS84;H7C313	>tr|H7C1R2|H7C1R2_HUMAN Oxysterol-binding protein 2 (Fragment) OS=Homo sapiens GN=OSBP2 PE=1 SV=4;>tr|H7C368|H7C368_HUMAN Oxysterol-binding protein (Fragment) OS=Homo sapiens GN=OSBP2 PE=1 SV=1;>tr|H7C428|H7C428_HUMAN Oxysterol-binding protein (Fragment) O
Exocyst complex component 7	EXOC7	A0A0A0MSB8;Q9UPT5-2;Q9UPT5-5;Q9UPT5-1;Q9UPT5-6;Q9UPT5;A0A0A0MRE1;B4DJ07		5.3778	3	3	3	6.2	78.808	693	A0A0A0MSB8;Q9UPT5-2;Q9UPT5-5;Q9UPT5-1;Q9UPT5-6;Q9UPT5;A0A0A0MRE1;B4DJ07;B5MCY9;K7ERQ5;Q9UPT5-4	>tr|A0A0A0MSB8|A0A0A0MSB8_HUMAN Exocyst complex component 7 OS=Homo sapiens GN=EXOC7 PE=1 SV=1;>sp|Q9UPT5-2|EXOC7_HUMAN Isoform 2 of Exocyst complex component 7 OS=Homo sapiens GN=EXOC7;>sp|Q9UPT5-5|EXOC7_HUMAN Isoform 5 of Exocyst complex component 7 OS=H
Hydroxyacyl-coenzyme A dehydrogenase, mitochondrial	HADH	A0A0A0MSE2;Q16836;Q16836-3;Q16836-2;E9PF18		323.31	9	9	9	45.6	42.123	390	A0A0A0MSE2;Q16836;Q16836-3;Q16836-2;E9PF18	>tr|A0A0A0MSE2|A0A0A0MSE2_HUMAN Hydroxyacyl-coenzyme A dehydrogenase, mitochondrial OS=Homo sapiens GN=HADH PE=1 SV=1;>sp|Q16836|HCDH_HUMAN Hydroxyacyl-coenzyme A dehydrogenase, mitochondrial OS=Homo sapiens GN=HADH PE=1 SV=3;>sp|Q16836-3|HCDH_HUMAN Isofor
Four and a half LIM domains protein 2	FHL2	J3KNW4;A0A0A0MSG2;Q14192		8.5428	3	3	3	15.9	44.205	389	J3KNW4;A0A0A0MSG2;Q14192	>tr|J3KNW4|J3KNW4_HUMAN Four and a half LIM domains protein 2 OS=Homo sapiens GN=FHL2 PE=1 SV=1;>tr|A0A0A0MSG2|A0A0A0MSG2_HUMAN Four and a half LIM domains protein 2 OS=Homo sapiens GN=FHL2 PE=1 SV=1;>sp|Q14192|FHL2_HUMAN Four and a half LIM domains protei
UPF0554 protein C2orf43	C2orf43	C9JHU6;C9JUM0;B5MCU4;A0A0A0MSH6;B5MDU6;Q9H6V9-4;Q9H6V9-3;Q9H6V9;Q9H6V9-2		2.3791	1	1	1	7.7	14.957	130	C9JHU6;C9JUM0;B5MCU4;A0A0A0MSH6;B5MDU6;Q9H6V9-4;Q9H6V9-3;Q9H6V9;Q9H6V9-2	>tr|C9JHU6|C9JHU6_HUMAN UPF0554 protein C2orf43 (Fragment) OS=Homo sapiens GN=C2orf43 PE=1 SV=1;>tr|C9JUM0|C9JUM0_HUMAN UPF0554 protein C2orf43 (Fragment) OS=Homo sapiens GN=C2orf43 PE=1 SV=1;>tr|B5MCU4|B5MCU4_HUMAN UPF0554 protein C2orf43 OS=Homo sapiens
	TTC39A	A0A0A0MSH8;E9PAZ4;A0A0A0MSW9;D3DQ30;Q5SRH9-5;Q5SRH9-6;Q5SRH9-4		3.8723	1	1	1	7	25.759	227	A0A0A0MSH8;E9PAZ4;A0A0A0MSW9;D3DQ30;Q5SRH9-5;Q5SRH9-6;Q5SRH9-4	>tr|A0A0A0MSH8|A0A0A0MSH8_HUMAN Tetratricopeptide repeat protein 39A (Fragment) OS=Homo sapiens GN=TTC39A PE=1 SV=1;>tr|E9PAZ4|E9PAZ4_HUMAN Tetratricopeptide repeat protein 39A (Fragment) OS=Homo sapiens GN=TTC39A PE=1 SV=1;>tr|A0A0A0MSW9|A0A0A0MSW9_HUMAN
Peroxiredoxin-1	PRDX1	A0A0A0MSI0;Q06830		323.31	14	14	11	89.5	18.976	171	A0A0A0MSI0;Q06830;A0A0A0MRQ5	>tr|A0A0A0MSI0|A0A0A0MSI0_HUMAN Peroxiredoxin-1 (Fragment) OS=Homo sapiens GN=PRDX1 PE=1 SV=1;>sp|Q06830|PRDX1_HUMAN Peroxiredoxin-1 OS=Homo sapiens GN=PRDX1 PE=1 SV=1
Exocyst complex component 5	EXOC5	F8W9B8;A0A0A0MSI8;O00471		7.1804	3	3	3	6.8	74.34	643	F8W9B8;A0A0A0MSI8;O00471	>tr|F8W9B8|F8W9B8_HUMAN Exocyst complex component 5 OS=Homo sapiens GN=EXOC5 PE=1 SV=1;>tr|A0A0A0MSI8|A0A0A0MSI8_HUMAN Exocyst complex component 5 OS=Homo sapiens GN=EXOC5 PE=1 SV=1;>sp|O00471|EXOC5_HUMAN Exocyst complex component 5 OS=Homo sapiens GN=EXOC
Arf-GAP with Rho-GAP domain, ANK repeat and PH domain-containing protein 1	ARAP1	A0A0A0MSJ2;E7EU13;Q96P48-5;Q96P48-7;Q96P48-2;Q96P48-4;Q96P48-1;Q96P48-3;Q96P48		5.9395	5	5	5	11.8	77.531	679	A0A0A0MSJ2;E7EU13;Q96P48-5;Q96P48-7;Q96P48-2;Q96P48-4;Q96P48-1;Q96P48-3;Q96P48;H0YGD1;F5GWN4;F8WBT0	>tr|A0A0A0MSJ2|A0A0A0MSJ2_HUMAN Arf-GAP with Rho-GAP domain, ANK repeat and PH domain-containing protein 1 OS=Homo sapiens GN=ARAP1 PE=1 SV=1;>tr|E7EU13|E7EU13_HUMAN Arf-GAP with Rho-GAP domain, ANK repeat and PH domain-containing protein 1 OS=Homo sapiens
Serine/threonine-protein phosphatase 6 regulatory subunit 2	PPP6R2	A0A0A0MSJ8;T1ECW5;O75170-6;O75170-2;O75170-4;O75170-3;O75170-5;O75170		1.8123	2	2	2	2.8	59.256	562	A0A0A0MSJ8;T1ECW5;O75170-6;O75170-2;O75170-4;O75170-3;O75170-5;O75170	>tr|A0A0A0MSJ8|A0A0A0MSJ8_HUMAN Serine/threonine-protein phosphatase 6 regulatory subunit 2 (Fragment) OS=Homo sapiens GN=PPP6R2 PE=1 SV=1;>tr|T1ECW5|T1ECW5_HUMAN Serine/threonine-protein phosphatase 6 regulatory subunit 2 (Fragment) OS=Homo sapiens GN=PPP
Thromboxane-A synthase	hCG_14925;TBXAS1	A0A0A0MSK3;Q53F23;A0A0C4DH47;P24557-4;P24557;P24557-3;P24557-2;C9JS68		9.138	5	5	5	16.3	52.417	460	A0A0A0MSK3;Q53F23;A0A0C4DH47;P24557-4;P24557;P24557-3;P24557-2;C9JS68;E7EP75;F8WD37;F8WC80	>tr|A0A0A0MSK3|A0A0A0MSK3_HUMAN HCG14925, isoform CRA_b OS=Homo sapiens GN=TBXAS1 PE=1 SV=1;>tr|Q53F23|Q53F23_HUMAN HCG14925, isoform CRA_a (Fragment) OS=Homo sapiens GN=TBXAS1 PE=1 SV=1;>tr|A0A0C4DH47|A0A0C4DH47_HUMAN Thromboxane-A synthase OS=Homo sapien
Nuclear migration protein nudC	NUDC	A0A0A0MSS4;A0A0A0MSU9;Q9Y266		7.919	2	2	2	24.1	15.296	133	A0A0A0MSS4;A0A0A0MSU9;Q9Y266	>tr|A0A0A0MSS4|A0A0A0MSS4_HUMAN Nuclear migration protein nudC (Fragment) OS=Homo sapiens GN=NUDC PE=1 SV=1;>tr|A0A0A0MSU9|A0A0A0MSU9_HUMAN Nuclear migration protein nudC (Fragment) OS=Homo sapiens GN=NUDC PE=1 SV=1;>sp|Q9Y266|NUDC_HUMAN Nuclear migration
Aldo-keto reductase family 1 member C3	AKR1C3	A0A0A0MSS8;P42330;S4R3Z2;P42330-2		216.07	11	11	9	59.1	36.867	323	A0A0A0MSS8;P42330;S4R3Z2;P42330-2;S4R3D5;A6NHU4;P17516	>tr|A0A0A0MSS8|A0A0A0MSS8_HUMAN Aldo-keto reductase family 1 member C3 OS=Homo sapiens GN=AKR1C3 PE=1 SV=1;>sp|P42330|AK1C3_HUMAN Aldo-keto reductase family 1 member C3 OS=Homo sapiens GN=AKR1C3 PE=1 SV=4;>tr|S4R3Z2|S4R3Z2_HUMAN Aldo-keto reductase family
ATP-binding cassette sub-family A member 8	ABCA8	A0A0A0MSU4;O94911;O94911-3		63.512	9	9	9	10.4	183.06	1616	A0A0A0MSU4;O94911;O94911-3;A0A075B774;Q49AI9;H0Y4U7;O94911-2;Q8IUA7-4;Q8IUA7-3;Q8IUA7	>tr|A0A0A0MSU4|A0A0A0MSU4_HUMAN ATP-binding cassette sub-family A member 8 OS=Homo sapiens GN=ABCA8 PE=1 SV=1;>sp|O94911|ABCA8_HUMAN ATP-binding cassette sub-family A member 8 OS=Homo sapiens GN=ABCA8 PE=1 SV=3;>sp|O94911-3|ABCA8_HUMAN Isoform 3 of ATP-bin
Transcription elongation factor SPT5	SUPT5H	A0A0A0MSV0;O00267-2;O00267		14.265	6	6	6	10.1	121.03	1087	A0A0A0MSV0;O00267-2;O00267	>tr|A0A0A0MSV0|A0A0A0MSV0_HUMAN Transcription elongation factor SPT5 OS=Homo sapiens GN=SUPT5H PE=1 SV=1;>sp|O00267-2|SPT5H_HUMAN Isoform 2 of Transcription elongation factor SPT5 OS=Homo sapiens GN=SUPT5H;>sp|O00267|SPT5H_HUMAN Transcription elongation fa
Tapasin	TAPBP	A2AB90;A0A0A0MSV9;O15533-2;O15533;O15533-3;Q6P1N7;A0A0A0MT98;O15533-4		6.2757	2	2	2	12.4	49.491	466	A2AB90;A0A0A0MSV9;O15533-2;O15533;O15533-3;Q6P1N7;A0A0A0MT98;O15533-4	>tr|A2AB90|A2AB90_HUMAN Tapasin OS=Homo sapiens GN=TAPBP PE=1 SV=1;>tr|A0A0A0MSV9|A0A0A0MSV9_HUMAN Tapasin OS=Homo sapiens GN=TAPBP PE=1 SV=1;>sp|O15533-2|TPSN_HUMAN Isoform 2 of Tapasin OS=Homo sapiens GN=TAPBP;>sp|O15533|TPSN_HUMAN Tapasin OS=Homo sapien
Nuclear pore complex protein Nup214	NUP214	A0A0A0MSW3;P35658-2;P35658-4;P35658;P35658-3;P35658-5		30.247	6	6	6	7	152.57	1519	A0A0A0MSW3;P35658-2;P35658-4;P35658;P35658-3;P35658-5;H0YF36;E9PKD2;B7ZAV2;H0Y837	>tr|A0A0A0MSW3|A0A0A0MSW3_HUMAN Nuclear pore complex protein Nup214 OS=Homo sapiens GN=NUP214 PE=1 SV=1;>sp|P35658-2|NU214_HUMAN Isoform 2 of Nuclear pore complex protein Nup214 OS=Homo sapiens GN=NUP214;>sp|P35658-4|NU214_HUMAN Isoform 4 of Nuclear pore c
NADPH:adrenodoxin oxidoreductase, mitochondrial	FDXR	A0A0A0MTR6;A0A0C4DFN8;A0A0C4DGN7;A0A0A0MSZ4;A0A0A0MT64;P22570-6;P22570-5;P22570;P22570-2;P22570-7;P22570-3;A0A0A0MTN9;P22570-4;J3QQX3		13.867	7	7	7	23.2	52.89	483	A0A0A0MTR6;A0A0C4DFN8;A0A0C4DGN7;A0A0A0MSZ4;A0A0A0MT64;P22570-6;P22570-5;P22570;P22570-2;P22570-7;P22570-3;A0A0A0MTN9;P22570-4;J3QQX3;J3KS64;J3QKZ8;J3QQW7	>tr|A0A0A0MTR6|A0A0A0MTR6_HUMAN NADPH:adrenodoxin oxidoreductase, mitochondrial OS=Homo sapiens GN=FDXR PE=1 SV=1;>tr|A0A0C4DFN8|A0A0C4DFN8_HUMAN NADPH:adrenodoxin oxidoreductase, mitochondrial OS=Homo sapiens GN=FDXR PE=4 SV=1;>tr|A0A0C4DGN7|A0A0C4DGN7_HU
Receptor-type tyrosine-protein phosphatase C	PTPRC	X6R433;A0A0A0MT22;P08575-2;P08575;M3ZCP1;A0A075B788;E9PKH0		151.78	13	13	13	18.3	131.13	1145	X6R433;A0A0A0MT22;P08575-2;P08575;M3ZCP1;A0A075B788;E9PKH0	>tr|X6R433|X6R433_HUMAN Protein-tyrosine-phosphatase OS=Homo sapiens GN=PTPRC PE=1 SV=1;>tr|A0A0A0MT22|A0A0A0MT22_HUMAN Protein tyrosine phosphatase, receptor type, C, isoform CRA_d OS=Homo sapiens GN=PTPRC PE=1 SV=1;>sp|P08575-2|PTPRC_HUMAN Isoform 2 of R
Sodium/potassium-transporting ATPase subunit alpha-3	ATP1A3	M0R116;A0A0A0MT26;P13637;P13637-2;P13637-3		-2	10	1	1	13.7	108.28	983	M0R116;A0A0A0MT26;P13637;P13637-2;P13637-3	>tr|M0R116|M0R116_HUMAN Sodium/potassium-transporting ATPase subunit alpha-3 OS=Homo sapiens GN=ATP1A3 PE=1 SV=1;>tr|A0A0A0MT26|A0A0A0MT26_HUMAN Sodium/potassium-transporting ATPase subunit alpha-3 OS=Homo sapiens GN=ATP1A3 PE=1 SV=1;>sp|P13637|AT1A3_HUMAN
Lysosomal acid lipase/cholesteryl ester hydrolase	LIPA	A0A0A0MT32;P38571-2;P38571;Q5T073		307.47	6	6	6	34.3	32.57	283	A0A0A0MT32;P38571-2;P38571;Q5T073;Q5T770	>tr|A0A0A0MT32|A0A0A0MT32_HUMAN Lysosomal acid lipase/cholesteryl ester hydrolase OS=Homo sapiens GN=LIPA PE=1 SV=1;>sp|P38571-2|LICH_HUMAN Isoform 2 of Lysosomal acid lipase/cholesteryl ester hydrolase OS=Homo sapiens GN=LIPA;>sp|P38571|LICH_HUMAN Lysosom
POU domain, class 2, transcription factor 1;POU domain, class 2, transcription factor 2;POU domain, class 2, transcription factor 3	POU2F1;POU2F3;POU2F2	A0A0A0MT46;P14859-2;H0YLC5;U3KQ96;H0YNW1;H0YLL6;A0A0C4DG88;B5ME60;H0YKT2;P09086-4;Q9UKI9-3;Q9UKI9;Q9UKI9-2;P09086-3;P09086-2;P09086;P09086-5;P14859-4;P14859-5;P14859-3;P14859;P14859-6		-2	2	2	2	3.9	61.582	594	A0A0A0MT46;P14859-2;H0YLC5;U3KQ96;H0YNW1;H0YLL6;A0A0C4DG88;B5ME60;H0YKT2;P09086-4;Q9UKI9-3;Q9UKI9;Q9UKI9-2;P09086-3;P09086-2;P09086;P09086-5;P14859-4;P14859-5;P14859-3;P14859;P14859-6	>tr|A0A0A0MT46|A0A0A0MT46_HUMAN POU domain, class 2, transcription factor 1 (Fragment) OS=Homo sapiens GN=POU2F1 PE=1 SV=1;>sp|P14859-2|PO2F1_HUMAN Isoform 2 of POU domain, class 2, transcription factor 1 OS=Homo sapiens GN=POU2F1;>tr|H0YLC5|H0YLC5_HUMAN P
Transcription activator BRG1	SMARCA4	Q9HBD4;A0A0A0MT49;P51532-5;P51532-2;P51532-3;P51532-4;P51532		27.269	8	8	3	6.4	188.15	1679	Q9HBD4;A0A0A0MT49;P51532-5;P51532-2;P51532-3;P51532-4;P51532;K7EP28	>tr|Q9HBD4|Q9HBD4_HUMAN SMARCA4 isoform 2 OS=Homo sapiens GN=SMARCA4 PE=1 SV=1;>tr|A0A0A0MT49|A0A0A0MT49_HUMAN Transcription activator BRG1 OS=Homo sapiens GN=SMARCA4 PE=1 SV=1;>sp|P51532-5|SMCA4_HUMAN Isoform 5 of Transcription activator BRG1 OS=Homo sapi
FK506-binding protein 15	FKBP15	A0A0A0MT60;Q5T1M5-2;Q5T1M5		12.01	4	4	4	4.7	136.27	1244	A0A0A0MT60;Q5T1M5-2;Q5T1M5;X6RKW4;Q5T1M5-3	>tr|A0A0A0MT60|A0A0A0MT60_HUMAN FK506-binding protein 15 (Fragment) OS=Homo sapiens GN=FKBP15 PE=1 SV=1;>sp|Q5T1M5-2|FKB15_HUMAN Isoform 2 of FK506-binding protein 15 OS=Homo sapiens GN=FKBP15;>sp|Q5T1M5|FKB15_HUMAN FK506-binding protein 15 OS=Homo sapiens
Isovaleryl-CoA dehydrogenase, mitochondrial	IVD	A0A0A0MT83;P26440-2;P26440;H7C4G6		73.729	7	7	7	30.5	46.65	426	A0A0A0MT83;P26440-2;P26440;H7C4G6;H0YKV0;H0YN10;A0A087WVD3;H0YLC3	>tr|A0A0A0MT83|A0A0A0MT83_HUMAN Isovaleryl-CoA dehydrogenase, mitochondrial OS=Homo sapiens GN=IVD PE=1 SV=1;>sp|P26440-2|IVD_HUMAN Isoform 2 of Isovaleryl-CoA dehydrogenase, mitochondrial OS=Homo sapiens GN=IVD;>sp|P26440|IVD_HUMAN Isovaleryl-CoA dehydrog
WD repeat-containing protein 36	WDR36	A0A0A0MTB8;Q8NI36		1.7096	4	4	4	6.6	99.365	895	A0A0A0MTB8;Q8NI36	>tr|A0A0A0MTB8|A0A0A0MTB8_HUMAN WD repeat-containing protein 36 OS=Homo sapiens GN=WDR36 PE=1 SV=1;>sp|Q8NI36|WDR36_HUMAN WD repeat-containing protein 36 OS=Homo sapiens GN=WDR36 PE=1 SV=1
E3 ubiquitin-protein ligase RNF213	RNF213	A0A0A0MTR7;A0A0A0MTC1;Q63HN8;Q63HN8-4		8.4339	9	9	9	2.6	591.4	5207	A0A0A0MTR7;A0A0A0MTC1;Q63HN8;Q63HN8-4;Q63HN8-6	>tr|A0A0A0MTR7|A0A0A0MTR7_HUMAN E3 ubiquitin-protein ligase RNF213 OS=Homo sapiens GN=RNF213 PE=1 SV=1;>tr|A0A0A0MTC1|A0A0A0MTC1_HUMAN E3 ubiquitin-protein ligase RNF213 OS=Homo sapiens GN=RNF213 PE=1 SV=1;>sp|Q63HN8|RN213_HUMAN E3 ubiquitin-protein ligase
	STAU2	E5RJN7;Q9NUL3-6;A0A0A0MTC4		-2	1	1	1	4.7	34.861	320	E5RJN7;Q9NUL3-6;A0A0A0MTC4	>tr|E5RJN7|E5RJN7_HUMAN Double-stranded RNA-binding protein Staufen homolog 2 (Fragment) OS=Homo sapiens GN=STAU2 PE=1 SV=1;>sp|Q9NUL3-6|STAU2_HUMAN Isoform 6 of Double-stranded RNA-binding protein Staufen homolog 2 OS=Homo sapiens GN=STAU2;>tr|A0A0A0MTC4|
LIM domain only protein 7	LMO7	E9PMP7;H0Y424;E9PMS6;A0A0A0MTE2;E9PMT2;F8WD26;J3KP06;Q8WWI1-3;Q8WWI1-5;Q8WWI1-4;Q8WWI1-2;Q8WWI1		95.975	7	7	7	13.2	119.42	1045	E9PMP7;H0Y424;E9PMS6;A0A0A0MTE2;E9PMT2;F8WD26;J3KP06;Q8WWI1-3;Q8WWI1-5;Q8WWI1-4;Q8WWI1-2;Q8WWI1;H0YDG6;H0YE95;H0YDQ3	>tr|E9PMP7|E9PMP7_HUMAN LIM domain only protein 7 (Fragment) OS=Homo sapiens GN=LMO7 PE=1 SV=4;>tr|H0Y424|H0Y424_HUMAN LIM domain only protein 7 (Fragment) OS=Homo sapiens GN=LMO7 PE=1 SV=4;>tr|E9PMS6|E9PMS6_HUMAN LIM domain only protein 7 OS=Homo sapiens
Cytoplasmic dynein 1 intermediate chain 1	DYNC1I1	A0A0A0MTG2;O14576-4;O14576-3;O14576-5;O14576-2;O14576		7.3249	1	1	1	6.2	60.822	544	A0A0A0MTG2;O14576-4;O14576-3;O14576-5;O14576-2;O14576	>tr|A0A0A0MTG2|A0A0A0MTG2_HUMAN Cytoplasmic dynein 1 intermediate chain 1 OS=Homo sapiens GN=DYNC1I1 PE=1 SV=1;>sp|O14576-4|DC1I1_HUMAN Isoform 4 of Cytoplasmic dynein 1 intermediate chain 1 OS=Homo sapiens GN=DYNC1I1;>sp|O14576-3|DC1I1_HUMAN Isoform 3 of
TATA element modulatory factor	TMF1	F8WF45;A0A0A0MTG4;P82094;P82094-2		1.57	1	1	1	2.1	86.432	775	F8WF45;A0A0A0MTG4;P82094;P82094-2	>tr|F8WF45|F8WF45_HUMAN TATA element modulatory factor OS=Homo sapiens GN=TMF1 PE=1 SV=1;>tr|A0A0A0MTG4|A0A0A0MTG4_HUMAN TATA element modulatory factor OS=Homo sapiens GN=TMF1 PE=1 SV=1;>sp|P82094|TMF1_HUMAN TATA element modulatory factor OS=Homo sapiens G
Integrin-linked protein kinase	ILK	A0A0A0MTH3;Q13418;Q13418-2;Q13418-3		76.683	10	10	10	29.4	54.611	483	A0A0A0MTH3;Q13418;Q13418-2;Q13418-3;A0A087WWY6;E9PQ52;A0A087WW45	>tr|A0A0A0MTH3|A0A0A0MTH3_HUMAN Integrin-linked protein kinase OS=Homo sapiens GN=ILK PE=1 SV=1;>sp|Q13418|ILK_HUMAN Integrin-linked protein kinase OS=Homo sapiens GN=ILK PE=1 SV=2;>sp|Q13418-2|ILK_HUMAN Isoform 2 of Integrin-linked protein kinase OS=Homo
Neutral cholesterol ester hydrolase 1	NCEH1	A0A0A0MTJ9;Q6PIU2-3;Q6PIU2;Q6PIU2-2		6.7597	3	3	3	10.7	49.881	448	A0A0A0MTJ9;Q6PIU2-3;Q6PIU2;Q6PIU2-2	>tr|A0A0A0MTJ9|A0A0A0MTJ9_HUMAN Neutral cholesterol ester hydrolase 1 OS=Homo sapiens GN=NCEH1 PE=1 SV=1;>sp|Q6PIU2-3|NCEH1_HUMAN Isoform 3 of Neutral cholesterol ester hydrolase 1 OS=Homo sapiens GN=NCEH1;>sp|Q6PIU2|NCEH1_HUMAN Neutral cholesterol ester h
Cullin-2	CUL2	Q5T2B4;Q5T2B5;A0A0A0MTN0;Q13617;Q13617-2		7.3137	3	3	3	13.4	25.775	216	Q5T2B4;Q5T2B5;A0A0A0MTN0;Q13617;Q13617-2	>tr|Q5T2B4|Q5T2B4_HUMAN Cullin-2 (Fragment) OS=Homo sapiens GN=CUL2 PE=1 SV=1;>tr|Q5T2B5|Q5T2B5_HUMAN Cullin-2 OS=Homo sapiens GN=CUL2 PE=1 SV=1;>tr|A0A0A0MTN0|A0A0A0MTN0_HUMAN Cullin-2 OS=Homo sapiens GN=CUL2 PE=1 SV=1;>sp|Q13617|CUL2_HUMAN Cullin-2 OS=Ho
Hydroxypyruvate isomerase;Putative hydroxypyruvate isomerase	HYI	H0YB18;H0YB70;F6UJY9;J9JIE9;A0A0A0MTR5;E7EWH8;F6UJY1;Q5T013-2;Q5T013-4;Q5T013-3;Q5T013		2.3109	1	1	1	10.6	17.588	161	H0YB18;H0YB70;F6UJY9;J9JIE9;A0A0A0MTR5;E7EWH8;F6UJY1;Q5T013-2;Q5T013-4;Q5T013-3;Q5T013	>tr|H0YB18|H0YB18_HUMAN Putative hydroxypyruvate isomerase (Fragment) OS=Homo sapiens GN=HYI PE=1 SV=1;>tr|H0YB70|H0YB70_HUMAN Putative hydroxypyruvate isomerase (Fragment) OS=Homo sapiens GN=HYI PE=1 SV=1;>tr|F6UJY9|F6UJY9_HUMAN Putative hydroxypyruvate i
Glucose-6-phosphate isomerase	GPI	A0A0A0MTS2;P06744;P06744-2;K7EQ48		323.31	20	20	14	49.2	64.824	573	A0A0A0MTS2;P06744;P06744-2;K7EQ48;K7ENA0;K7EPY4;K7ELR7;K7EP41;K7ERC6;K7ESF4;K7EIL4;K7ERK8	>tr|A0A0A0MTS2|A0A0A0MTS2_HUMAN Glucose-6-phosphate isomerase (Fragment) OS=Homo sapiens GN=GPI PE=1 SV=1;>sp|P06744|G6PI_HUMAN Glucose-6-phosphate isomerase OS=Homo sapiens GN=GPI PE=1 SV=4;>sp|P06744-2|G6PI_HUMAN Isoform 2 of Glucose-6-phosphate isomeras
Transcription initiation factor TFIID subunit 9B;Transcription initiation factor TFIID subunit 9	TAF9;AK6;TAF9B	D6RHW1;D6RIY1;D6RGK3;D6RIV9;D6RIE8;A0A0A6YY93;Q9HBM6;Q16594		1.4658	2	2	2	18.6	11.57	102	D6RHW1;D6RIY1;D6RGK3;D6RIV9;D6RIE8;A0A0A6YY93;Q9HBM6;Q16594	>tr|D6RHW1|D6RHW1_HUMAN Adenylate kinase isoenzyme 6 (Fragment) OS=Homo sapiens GN=AK6 PE=1 SV=3;>tr|D6RIY1|D6RIY1_HUMAN Adenylate kinase isoenzyme 6 (Fragment) OS=Homo sapiens GN=AK6 PE=1 SV=3;>tr|D6RGK3|D6RGK3_HUMAN Adenylate kinase isoenzyme 6 (Fragment
Transmembrane emp24 domain-containing protein 7	TMED7	A0A0A6YYA0;Q86XR7-2;Q9Y3B3-2;Q9Y3B3		88.25	3	3	3	27.7	21.233	188	A0A0A6YYA0;Q86XR7-2;Q9Y3B3-2;Q9Y3B3	>tr|A0A0A6YYA0|A0A0A6YYA0_HUMAN Protein TMED7-TICAM2 OS=Homo sapiens GN=TMED7-TICAM2 PE=3 SV=1;>sp|Q86XR7-2|TCAM2_HUMAN Isoform 2 of TIR domain-containing adapter molecule 2 OS=Homo sapiens GN=TICAM2;>sp|Q9Y3B3-2|TMED7_HUMAN Isoform 2 of Transmembrane emp2
Putative RNA-binding protein Luc7-like 2	LUC7L2	A0A0A6YYC3;Q96HJ9-2;A0A0A6YYJ8;Q9Y383-3;Q9Y383-2;Q9Y383		44.141	5	5	4	16.2	46.228	389	A0A0A6YYC3;Q96HJ9-2;A0A0A6YYJ8;Q9Y383-3;Q9Y383-2;Q9Y383;B8ZZ10;A8MYV2;Q9NQ29-3	>tr|A0A0A6YYC3|A0A0A6YYC3_HUMAN Protein C7orf55-LUC7L2 OS=Homo sapiens GN=C7orf55-LUC7L2 PE=4 SV=1;>sp|Q96HJ9-2|CG055_HUMAN Isoform 2 of UPF0562 protein C7orf55 OS=Homo sapiens GN=C7orf55;>tr|A0A0A6YYJ8|A0A0A6YYJ8_HUMAN Putative RNA-binding protein Luc7-li
E3 ubiquitin-protein ligase ZFP91	ZFP91	A0A0A6YYC7;Q96JP5-2;Q96JP5		1.8566	1	1	1	2.3	59.57	529	A0A0A6YYC7;Q96JP5-2;Q96JP5	>tr|A0A0A6YYC7|A0A0A6YYC7_HUMAN HCG2042749, isoform CRA_d OS=Homo sapiens GN=ZFP91-CNTF PE=1 SV=1;>sp|Q96JP5-2|ZFP91_HUMAN Isoform 2 of E3 ubiquitin-protein ligase ZFP91 OS=Homo sapiens GN=ZFP91;>sp|Q96JP5|ZFP91_HUMAN E3 ubiquitin-protein ligase ZFP91 OS=H
LIM and senescent cell antigen-like-containing domain protein 1	LIMS1	C9JF46;P0CW19-2;A0A0A6YYD2;P48059;P48059-4;P48059-2;P48059-5;P48059-3		3.0131	1	1	1	8.5	19.949	176	C9JF46;P0CW19-2;A0A0A6YYD2;P48059;P48059-4;P48059-2;P48059-5;P48059-3	>tr|C9JF46|C9JF46_HUMAN LIM and senescent cell antigen-like-containing domain protein 1 (Fragment) OS=Homo sapiens GN=LIMS1 PE=1 SV=4;>sp|P0CW19-2|LIMS3_HUMAN Isoform 2 of LIM and senescent cell antigen-like-containing domain protein 3 OS=Homo sapiens GN=L
Arpin	ARPIN	A0A0A6YYH1;Q7Z6K5;Q7Z6K5-2		16.781	1	1	1	6.9	43.881	394	A0A0A6YYH1;Q7Z6K5;Q7Z6K5-2	>tr|A0A0A6YYH1|A0A0A6YYH1_HUMAN Protein C15orf38-AP3S2 OS=Homo sapiens GN=C15orf38-AP3S2 PE=1 SV=1;>sp|Q7Z6K5|ARPIN_HUMAN Arpin OS=Homo sapiens GN=ARPIN PE=1 SV=1;>sp|Q7Z6K5-2|ARPIN_HUMAN Isoform C15orf38-AP3S2 of Arpin OS=Homo sapiens GN=ARPIN
Trefoil factor 3	TFF3	A0A0A6YYJ4;Q07654;X6R3S7		62.167	4	4	4	38.3	10.181	94	A0A0A6YYJ4;Q07654;X6R3S7	>tr|A0A0A6YYJ4|A0A0A6YYJ4_HUMAN Trefoil factor 3 OS=Homo sapiens GN=TFF3 PE=1 SV=1;>sp|Q07654|TFF3_HUMAN Trefoil factor 3 OS=Homo sapiens GN=TFF3 PE=1 SV=1;>tr|X6R3S7|X6R3S7_HUMAN Trefoil factor 3 OS=Homo sapiens GN=TFF3 PE=1 SV=2
Coronin-7	CORO7	A0A0A6YYL4;P57737-3;P57737;P57737-4;P57737-2		113.69	9	9	9	20.2	114.16	1048	A0A0A6YYL4;P57737-3;P57737;P57737-4;P57737-2;I3L167;I3L426;I3L351;I3L1U7;I3L0X9;I3L3T0;I3L2Y6;I3L1M1;I3NI06;I3L212;I3L1G9;E7EP81;Q9Y3D7	>tr|A0A0A6YYL4|A0A0A6YYL4_HUMAN Protein CORO7-PAM16 OS=Homo sapiens GN=CORO7-PAM16 PE=1 SV=1;>sp|P57737-3|CORO7_HUMAN Isoform 3 of Coronin-7 OS=Homo sapiens GN=CORO7;>sp|P57737|CORO7_HUMAN Coronin-7 OS=Homo sapiens GN=CORO7 PE=1 SV=2;>sp|P57737-4|CORO7_HUM
		A0A0A6YYR1		1.6234	1	1	1	23.7	12.402	114	A0A0A6YYR1	>tr|A0A0A6YYR1|A0A0A6YYR1_HUMAN Protein TRBV6-5 (Fragment) OS=Homo sapiens GN=TRBV6-5 PE=4 SV=1
G-protein coupled receptor 56;GPR56 N-terminal fragment;GPR56 C-terminal fragment	GPR56	H3BVE9;H3BQJ9;H3BNN3;H3BPA6;H3BTK9;H3BSP5;H3BSN7;H3BV72;H3BRA1;H3BT88;H3BUI6;H3BSB8;H3BRI2;A0A0A6YYR7;H3BMF8;H3BUH2;H3BM73;H3BS94;H3BRZ4;H3BVA0;H3BMY9;H3BTH7;H3BRI7;H3BQZ1;H3BVD3;H3BUU6;H3BQ46;H3BP67;H3BNH4;H3BV52;H3BRH0;Q9Y653-2;Q9Y653-3;Q9Y653		1.9776	1	1	1	28.6	9.5076	84	H3BVE9;H3BQJ9;H3BNN3;H3BPA6;H3BTK9;H3BSP5;H3BSN7;H3BV72;H3BRA1;H3BT88;H3BUI6;H3BSB8;H3BRI2;A0A0A6YYR7;H3BMF8;H3BUH2;H3BM73;H3BS94;H3BRZ4;H3BVA0;H3BMY9;H3BTH7;H3BRI7;H3BQZ1;H3BVD3;H3BUU6;H3BQ46;H3BP67;H3BNH4;H3BV52;H3BRH0;Q9Y653-2;Q9Y653-3;Q9Y653	>tr|H3BVE9|H3BVE9_HUMAN G-protein-coupled receptor 56 (Fragment) OS=Homo sapiens GN=GPR56 PE=1 SV=1;>tr|H3BQJ9|H3BQJ9_HUMAN G-protein-coupled receptor 56 (Fragment) OS=Homo sapiens GN=GPR56 PE=1 SV=4;>tr|H3BNN3|H3BNN3_HUMAN G-protein-coupled receptor 56 (F
		A0A0B4J1V3		3.1059	2	1	0	25.6	13.074	117	A0A0B4J1V3	>tr|A0A0B4J1V3|A0A0B4J1V3_HUMAN Protein IGHV3-33 (Fragment) OS=Homo sapiens GN=IGHV3-33 PE=1 SV=1
Ig heavy chain V-I region HG3		A0A0B4J1V4;P01743		1.4247	1	1	1	12.8	12.933	117	A0A0B4J1V4;P01743	>tr|A0A0B4J1V4|A0A0B4J1V4_HUMAN Protein IGHV1-46 (Fragment) OS=Homo sapiens GN=IGHV1-46 PE=4 SV=1;>sp|P01743|HV102_HUMAN Ig heavy chain V-I region HG3 OS=Homo sapiens PE=3 SV=1
Mediator of RNA polymerase II transcription subunit 24	MED24	F5GY88;A0A0B4J1W0;O75448-2;O75448;B9TX62;B4DDR8;F5H5K2		3.1155	2	2	2	2.9	112.18	1008	F5GY88;A0A0B4J1W0;O75448-2;O75448;B9TX62;B4DDR8;F5H5K2	>tr|F5GY88|F5GY88_HUMAN Mediator of RNA polymerase II transcription subunit 24 OS=Homo sapiens GN=MED24 PE=1 SV=2;>tr|A0A0B4J1W0|A0A0B4J1W0_HUMAN Mediator of RNA polymerase II transcription subunit 24 OS=Homo sapiens GN=MED24 PE=1 SV=1;>sp|O75448-2|MED24_H
N-alpha-acetyltransferase 15, NatA auxiliary subunit	NAA15	A0A0B4J1W3;Q9BXJ9		18.52	5	5	5	7.9	101.2	865	A0A0B4J1W3;Q9BXJ9;Q6N069-5;Q6N069-4;Q6N069-3;Q9BXJ9-4;Q6N069-2;Q6N069	>tr|A0A0B4J1W3|A0A0B4J1W3_HUMAN N-alpha-acetyltransferase 15, NatA auxiliary subunit OS=Homo sapiens GN=NAA15 PE=1 SV=1;>sp|Q9BXJ9|NAA15_HUMAN N-alpha-acetyltransferase 15, NatA auxiliary subunit OS=Homo sapiens GN=NAA15 PE=1 SV=1
Serine/arginine-rich splicing factor 7	SRSF7	A0A0B4J1Z1;C9JAB2;Q16629-3;Q16629-2;Q16629-4;Q16629		85.049	3	3	2	23.4	15.763	137	A0A0B4J1Z1;C9JAB2;Q16629-3;Q16629-2;Q16629-4;Q16629	>tr|A0A0B4J1Z1|A0A0B4J1Z1_HUMAN Serine/arginine-rich-splicing factor 7 OS=Homo sapiens GN=SRSF7 PE=1 SV=1;>tr|C9JAB2|C9JAB2_HUMAN Serine/arginine-rich-splicing factor 7 OS=Homo sapiens GN=SRSF7 PE=1 SV=1;>sp|Q16629-3|SRSF7_HUMAN Isoform 3 of Serine/arginin
Pre-mRNA 3-end-processing factor FIP1	FIP1L1	A0A0B4J203;Q6UN15-4;Q6UN15-3;Q6UN15-5;Q6UN15		8.539	4	4	4	7.7	94.702	849	A0A0B4J203;Q6UN15-4;Q6UN15-3;Q6UN15-5;Q6UN15	>tr|A0A0B4J203|A0A0B4J203_HUMAN Pre-mRNA 3-end-processing factor FIP1 OS=Homo sapiens GN=FIP1L1 PE=1 SV=1;>sp|Q6UN15-4|FIP1_HUMAN Isoform 4 of Pre-mRNA 3-end-processing factor FIP1 OS=Homo sapiens GN=FIP1L1;>sp|Q6UN15-3|FIP1_HUMAN Isoform 3 of Pre-mRNA 3
Glutamine-dependent NAD(+) synthetase	NADSYN1	E9PNF5;A0A0B4J216;Q6IA69-2;Q6IA69		2.0149	2	2	2	21.5	16.147	149	E9PNF5;A0A0B4J216;Q6IA69-2;Q6IA69	>tr|E9PNF5|E9PNF5_HUMAN Glutamine-dependent NAD(+) synthetase (Fragment) OS=Homo sapiens GN=NADSYN1 PE=1 SV=1;>tr|A0A0B4J216|A0A0B4J216_HUMAN Glutamine-dependent NAD(+) synthetase OS=Homo sapiens GN=NADSYN1 PE=1 SV=1;>sp|Q6IA69-2|NADE_HUMAN Isoform 2 of Gl
Mevalonate kinase	MVK	A0A0B4J236;F5H8H2;Q03426		30.193	1	1	1	23.5	11.902	115	A0A0B4J236;F5H8H2;Q03426	>tr|A0A0B4J236|A0A0B4J236_HUMAN Mevalonate kinase OS=Homo sapiens GN=MVK PE=1 SV=1;>tr|F5H8H2|F5H8H2_HUMAN Mevalonate kinase OS=Homo sapiens GN=MVK PE=1 SV=1;>sp|Q03426|KIME_HUMAN Mevalonate kinase OS=Homo sapiens GN=MVK PE=1 SV=1
Dolichyl-diphosphooligosaccharide--protein glycosyltransferase subunit DAD1	DAD1	F5H895;A0A0B4J239;F5GXX5;P61803		17.302	1	1	1	18.5	7.2883	65	F5H895;A0A0B4J239;F5GXX5;P61803	>tr|F5H895|F5H895_HUMAN Dolichyl-diphosphooligosaccharide--protein glycosyltransferase subunit DAD1 OS=Homo sapiens GN=DAD1 PE=1 SV=1;>tr|A0A0B4J239|A0A0B4J239_HUMAN Dolichyl-diphosphooligosaccharide--protein glycosyltransferase subunit DAD1 OS=Homo sapien
Small nuclear ribonucleoprotein F	SNRPF	A0A0B4J254;F8W0W6;P62306		4.9988	2	2	2	47.8	7.6953	67	A0A0B4J254;F8W0W6;P62306	>tr|A0A0B4J254|A0A0B4J254_HUMAN Small nuclear ribonucleoprotein F OS=Homo sapiens GN=SNRPF PE=1 SV=1;>tr|F8W0W6|F8W0W6_HUMAN Small nuclear ribonucleoprotein F OS=Homo sapiens GN=SNRPF PE=1 SV=1;>sp|P62306|RUXF_HUMAN Small nuclear ribonucleoprotein F OS=Hom
COMM domain-containing protein 4	COMMD4	A0A0B4J287;H3BM91;Q9H0A8		1.839	1	1	1	11.9	19.382	177	A0A0B4J287;H3BM91;Q9H0A8	>tr|A0A0B4J287|A0A0B4J287_HUMAN COMM domain-containing protein 4 OS=Homo sapiens GN=COMMD4 PE=1 SV=1;>tr|H3BM91|H3BM91_HUMAN COMM domain-containing protein 4 (Fragment) OS=Homo sapiens GN=COMMD4 PE=1 SV=1;>sp|Q9H0A8|COMD4_HUMAN COMM domain-containing prote
N-alpha-acetyltransferase 38, NatC auxiliary subunit	NAA38	A0A0B4J297;I3L310;I3L4V0;I3L3Z2;Q9BRA0;Q9BRA0-2		1.9338	1	1	1	26	7.9902	73	A0A0B4J297;I3L310;I3L4V0;I3L3Z2;Q9BRA0;Q9BRA0-2	>tr|A0A0B4J297|A0A0B4J297_HUMAN N-alpha-acetyltransferase 38, NatC auxiliary subunit OS=Homo sapiens GN=NAA38 PE=1 SV=1;>tr|I3L310|I3L310_HUMAN N-alpha-acetyltransferase 38, NatC auxiliary subunit OS=Homo sapiens GN=NAA38 PE=1 SV=1;>tr|I3L4V0|I3L4V0_HUMAN
Sedoheptulokinase	SHPK	A0A0B4J2A0;Q9UHJ6		3.3093	1	1	1	4.4	51.504	478	A0A0B4J2A0;Q9UHJ6	>tr|A0A0B4J2A0|A0A0B4J2A0_HUMAN Transient receptor potential cation channel subfamily V member 1 OS=Homo sapiens GN=TRPV1 PE=1 SV=1;>sp|Q9UHJ6|SHPK_HUMAN Sedoheptulokinase OS=Homo sapiens GN=SHPK PE=1 SV=3
Protein phosphatase 1 regulatory subunit 14A	PPP1R14A	A0A0B4J2A3;Q96A00-2;Q96A00		1.9292	1	1	1	20.8	8.6797	77	A0A0B4J2A3;Q96A00-2;Q96A00	>tr|A0A0B4J2A3|A0A0B4J2A3_HUMAN Protein phosphatase 1 regulatory subunit 14A OS=Homo sapiens GN=PPP1R14A PE=1 SV=1;>sp|Q96A00-2|PP14A_HUMAN Isoform 2 of Protein phosphatase 1 regulatory subunit 14A OS=Homo sapiens GN=PPP1R14A;>sp|Q96A00|PP14A_HUMAN Protein
Protein QIL1	QIL1;C19orf70	A0A0B4J2A5;Q5XKP0;K7EIR2;K7EKR0		68.633	2	2	2	37.1	15.436	140	A0A0B4J2A5;Q5XKP0;K7EIR2;K7EKR0	>tr|A0A0B4J2A5|A0A0B4J2A5_HUMAN Protein QIL1 OS=Homo sapiens GN=C19orf70 PE=1 SV=1;>sp|Q5XKP0|QIL1_HUMAN Protein QIL1 OS=Homo sapiens GN=QIL1 PE=1 SV=1;>tr|K7EIR2|K7EIR2_HUMAN Protein QIL1 OS=Homo sapiens GN=C19orf70 PE=1 SV=1;>tr|K7EKR0|K7EKR0_HUMAN Prote
Translationally-controlled tumor protein	TPT1	Q5W0H4;A0A0B4J2C3;P13693;J3KPG2;E9PJF7		77.154	4	4	4	21.8	21.525	188	Q5W0H4;A0A0B4J2C3;P13693;J3KPG2;E9PJF7;H0YCX0;P13693-2	>tr|Q5W0H4|Q5W0H4_HUMAN Translationally-controlled tumor protein OS=Homo sapiens GN=TPT1 PE=1 SV=1;>tr|A0A0B4J2C3|A0A0B4J2C3_HUMAN Translationally-controlled tumor protein OS=Homo sapiens GN=TPT1 PE=1 SV=1;>sp|P13693|TCTP_HUMAN Translationally-controlled t
Periodic tryptophan protein 2 homolog	PWP2	A0A0B4J2E5;Q15269		3.3732	2	1	1	3.2	102.45	919	A0A0B4J2E5;Q15269	>tr|A0A0B4J2E5|A0A0B4J2E5_HUMAN Uncharacterized protein OS=Homo sapiens PE=1 SV=1;>sp|Q15269|PWP2_HUMAN Periodic tryptophan protein 2 homolog OS=Homo sapiens GN=PWP2 PE=1 SV=2
DNA-directed RNA polymerase II subunit RPB11-a;DNA-directed RNA polymerase II subunit RPB11-b2;DNA-directed RNA polymerase II subunit RPB11-b1	POLR2J3;POLR2J;POLR2J2	A0A0B4J2F8;F6S314;E2QRJ6;P52435;D6RAG0;E7EP90;A0A0B4J1Z8;A6NFM0;E7EWC6;Q9H1A7;Q9GZM3		9.7534	3	3	3	46.1	13.074	115	A0A0B4J2F8;F6S314;E2QRJ6;P52435;D6RAG0;E7EP90;A0A0B4J1Z8;A6NFM0;E7EWC6;Q9H1A7;Q9GZM3;F8WF84;H0Y980;Q9GZM3-2	>tr|A0A0B4J2F8|A0A0B4J2F8_HUMAN DNA-directed RNA polymerase II subunit RPB11-b2 OS=Homo sapiens GN=POLR2J3 PE=4 SV=1;>tr|F6S314|F6S314_HUMAN DNA-directed RNA polymerase II subunit RPB11-a OS=Homo sapiens GN=POLR2J PE=4 SV=1;>tr|E2QRJ6|E2QRJ6_HUMAN DNA-dire
Leucine-rich repeat-containing protein 41	LRRC41	A0A0C4DH00;A0A0B4J2G4;Q15345		1.4796	1	1	1	2.3	67	617	A0A0C4DH00;A0A0B4J2G4;Q15345	>tr|A0A0C4DH00|A0A0C4DH00_HUMAN Leucine-rich repeat-containing protein 41 OS=Homo sapiens GN=LRRC41 PE=4 SV=1;>tr|A0A0B4J2G4|A0A0B4J2G4_HUMAN Leucine-rich repeat-containing protein 41 OS=Homo sapiens GN=LRRC41 PE=1 SV=1;>sp|Q15345|LRC41_HUMAN Leucine-rich
		A0A0B4J2G9		4.5442	5	2	2	41.6	17.807	154	A0A0B4J2G9	>tr|A0A0B4J2G9|A0A0B4J2G9_HUMAN HCG1789329, isoform CRA_a OS=Homo sapiens GN=hCG_1789329 PE=4 SV=1
Lanosterol 14-alpha demethylase	CYP51A1	A0A0C4DFL7;Q16850;Q16850-2		12.121	4	4	4	12.4	57.278	509	A0A0C4DFL7;Q16850;Q16850-2;C9IYR8;H7C0D0	>tr|A0A0C4DFL7|A0A0C4DFL7_HUMAN Lanosterol 14-alpha demethylase OS=Homo sapiens GN=CYP51A1 PE=4 SV=1;>sp|Q16850|CP51A_HUMAN Lanosterol 14-alpha demethylase OS=Homo sapiens GN=CYP51A1 PE=1 SV=3;>sp|Q16850-2|CP51A_HUMAN Isoform 2 of Lanosterol 14-alpha demet
Maleylacetoacetate isomerase	GSTZ1	G3V267;G3V5T0;A0A0C4DFM0;A0A0A0MR33;G3V4T6;O43708;O43708-2;O43708-3		23.805	5	5	5	40.7	21.074	189	G3V267;G3V5T0;A0A0C4DFM0;A0A0A0MR33;G3V4T6;O43708;O43708-2;O43708-3;G3V3B9;H0YJN8	>tr|G3V267|G3V267_HUMAN Maleylacetoacetate isomerase OS=Homo sapiens GN=GSTZ1 PE=1 SV=1;>tr|G3V5T0|G3V5T0_HUMAN Maleylacetoacetate isomerase OS=Homo sapiens GN=GSTZ1 PE=1 SV=1;>tr|A0A0C4DFM0|A0A0C4DFM0_HUMAN Glutathione transferase zeta 1 (Maleylacetoaceta
Transmembrane 9 superfamily member 4	TM9SF4	A0A0C4DFM1;Q92544		37.444	3	3	3	8.6	72.54	625	A0A0C4DFM1;Q92544	>tr|A0A0C4DFM1|A0A0C4DFM1_HUMAN Transmembrane 9 superfamily member 4 OS=Homo sapiens GN=TM9SF4 PE=4 SV=1;>sp|Q92544|TM9S4_HUMAN Transmembrane 9 superfamily member 4 OS=Homo sapiens GN=TM9SF4 PE=1 SV=2
Mitofusin-1	MFN1	A0A0C4DFN1;Q8IWA4;Q8IWA4-3;H7C5H5		7.4936	4	4	4	7.7	84.159	741	A0A0C4DFN1;Q8IWA4;Q8IWA4-3;H7C5H5;C9JXQ1;Q8IWA4-2	>tr|A0A0C4DFN1|A0A0C4DFN1_HUMAN Mitofusin-1 OS=Homo sapiens GN=MFN1 PE=4 SV=1;>sp|Q8IWA4|MFN1_HUMAN Mitofusin-1 OS=Homo sapiens GN=MFN1 PE=1 SV=2;>sp|Q8IWA4-3|MFN1_HUMAN Isoform 3 of Mitofusin-1 OS=Homo sapiens GN=MFN1;>tr|H7C5H5|H7C5H5_HUMAN Mitofusin-1 (
Monoglyceride lipase	MGLL	A0A0C4DFN3;Q99685;Q99685-2;H7C4E0;E7EWX8;H7C599		24.384	6	6	6	34.2	34.292	313	A0A0C4DFN3;Q99685;Q99685-2;H7C4E0;E7EWX8;H7C599;C9JAM4;H7C5K5	>tr|A0A0C4DFN3|A0A0C4DFN3_HUMAN Monoglyceride lipase OS=Homo sapiens GN=MGLL PE=4 SV=1;>sp|Q99685|MGLL_HUMAN Monoglyceride lipase OS=Homo sapiens GN=MGLL PE=1 SV=2;>sp|Q99685-2|MGLL_HUMAN Isoform 2 of Monoglyceride lipase OS=Homo sapiens GN=MGLL;>tr|H7C4E0
Disks large homolog 1	DLG1	A0A0C4DFT3;Q12959-8;Q12959-9;Q12959-5;Q12959-3;Q12959-6;Q12959-4;Q12959;Q12959-7;Q12959-2		46.825	7	7	7	15.2	99.813	892	A0A0C4DFT3;Q12959-8;Q12959-9;Q12959-5;Q12959-3;Q12959-6;Q12959-4;Q12959;Q12959-7;Q12959-2;E7EQD7;H7C325;F8W750;H7C166;B5MCC5;B4E2H8;B7Z264;E9PIW2;B7Z2T4;E9PN83;Q15700-5;Q15700-3;Q15700;Q15700-4;Q15700-2	>tr|A0A0C4DFT3|A0A0C4DFT3_HUMAN Disks large homolog 1 OS=Homo sapiens GN=DLG1 PE=4 SV=1;>sp|Q12959-8|DLG1_HUMAN Isoform 8 of Disks large homolog 1 OS=Homo sapiens GN=DLG1;>sp|Q12959-9|DLG1_HUMAN Isoform 9 of Disks large homolog 1 OS=Homo sapiens GN=DLG1;>s
Superoxide dismutase [Mn], mitochondrial	SOD2	A0A0C4DFU2;P04179-4;P04179;F5H3C5;A0A0C4DG56;A0A0C4DFU1;F5H4R2;F5GYZ5;P04179-3;P04179-2		208.07	6	6	6	56.8	24.75	222	A0A0C4DFU2;P04179-4;P04179;F5H3C5;A0A0C4DG56;A0A0C4DFU1;F5H4R2;F5GYZ5;P04179-3;P04179-2;G8JLJ2;G5E9P6;F5GXZ9	>tr|A0A0C4DFU2|A0A0C4DFU2_HUMAN Superoxide dismutase [Mn], mitochondrial OS=Homo sapiens GN=SOD2 PE=4 SV=1;>sp|P04179-4|SODM_HUMAN Isoform 4 of Superoxide dismutase [Mn], mitochondrial OS=Homo sapiens GN=SOD2;>sp|P04179|SODM_HUMAN Superoxide dismutase [Mn]
Protein furry homolog	FRY	A0A0C4DFX2;Q5TBA9		1.9506	2	2	2	0.9	338.17	3012	A0A0C4DFX2;Q5TBA9	>tr|A0A0C4DFX2|A0A0C4DFX2_HUMAN Protein furry homolog OS=Homo sapiens GN=FRY PE=4 SV=1;>sp|Q5TBA9|FRY_HUMAN Protein furry homolog OS=Homo sapiens GN=FRY PE=1 SV=1
EMILIN-1	EMILIN1	A0A0C4DFX3;Q9Y6C2		323.31	16	16	16	25.3	106.69	1016	A0A0C4DFX3;Q9Y6C2;A0A0A0MT20;Q9Y6C2-2	>tr|A0A0C4DFX3|A0A0C4DFX3_HUMAN EMILIN-1 OS=Homo sapiens GN=EMILIN1 PE=4 SV=1;>sp|Q9Y6C2|EMIL1_HUMAN EMILIN-1 OS=Homo sapiens GN=EMILIN1 PE=1 SV=2
Negative elongation factor A	NELFA	C9JEM7;H7C2C7;C9JHL4;H0Y3X6;A0A0C4DFX9;Q9H3P2		2.269	1	1	1	6.7	22.942	208	C9JEM7;H7C2C7;C9JHL4;H0Y3X6;A0A0C4DFX9;Q9H3P2	>tr|C9JEM7|C9JEM7_HUMAN Negative elongation factor A (Fragment) OS=Homo sapiens GN=NELFA PE=1 SV=1;>tr|H7C2C7|H7C2C7_HUMAN Negative elongation factor A (Fragment) OS=Homo sapiens GN=NELFA PE=1 SV=1;>tr|C9JHL4|C9JHL4_HUMAN Negative elongation factor A (Frag
Carboxylesterase 3	CES3	A0A0C4DFY7;Q6UWW8;H3BUA3		16.942	8	8	8	26.2	61.966	568	A0A0C4DFY7;Q6UWW8;H3BUA3;Q6UWW8-2	>tr|A0A0C4DFY7|A0A0C4DFY7_HUMAN Carboxylesterase 3 OS=Homo sapiens GN=CES3 PE=4 SV=1;>sp|Q6UWW8|EST3_HUMAN Carboxylesterase 3 OS=Homo sapiens GN=CES3 PE=1 SV=1;>tr|H3BUA3|H3BUA3_HUMAN Carboxylesterase 3 OS=Homo sapiens GN=CES3 PE=1 SV=1
Arylsulfatase A;Arylsulfatase A component B;Arylsulfatase A component C	ARSA	A0A0C4DFZ2;P15289-2;P15289		99.15	6	6	6	25.3	53.806	509	A0A0C4DFZ2;P15289-2;P15289;V9GYR0	>tr|A0A0C4DFZ2|A0A0C4DFZ2_HUMAN Arylsulfatase A OS=Homo sapiens GN=ARSA PE=4 SV=1;>sp|P15289-2|ARSA_HUMAN Isoform 2 of Arylsulfatase A OS=Homo sapiens GN=ARSA;>sp|P15289|ARSA_HUMAN Arylsulfatase A OS=Homo sapiens GN=ARSA PE=1 SV=3
Cell adhesion molecule 3	CADM3	A0A0C4DG09;Q8N126-3;Q8N126;Q8N126-2		2.3516	1	1	1	7.7	25.655	234	A0A0C4DG09;Q8N126-3;Q8N126;Q8N126-2	>tr|A0A0C4DG09|A0A0C4DG09_HUMAN Cell adhesion molecule 3 (Fragment) OS=Homo sapiens GN=CADM3 PE=4 SV=1;>sp|Q8N126-3|CADM3_HUMAN Isoform 3 of Cell adhesion molecule 3 OS=Homo sapiens GN=CADM3;>sp|Q8N126|CADM3_HUMAN Cell adhesion molecule 3 OS=Homo sapiens G
Serine protease HTRA2, mitochondrial	HTRA2	A0A0C4DG44;O43464-2;O43464-3;O43464;O43464-4		33.629	4	4	4	18.2	45.112	423	A0A0C4DG44;O43464-2;O43464-3;O43464;O43464-4;P83110-2;P83110	>tr|A0A0C4DG44|A0A0C4DG44_HUMAN Serine protease HTRA2, mitochondrial (Fragment) OS=Homo sapiens GN=HTRA2 PE=4 SV=1;>sp|O43464-2|HTRA2_HUMAN Isoform 2 of Serine protease HTRA2, mitochondrial OS=Homo sapiens GN=HTRA2;>sp|O43464-3|HTRA2_HUMAN Isoform 3 of Ser
Hephaestin	HEPH	A0A0C4DG76;Q9BQS7-2;Q9BQS7;Q9BQS7-3;Q5JZ08;E7ES21;Q9BQS7-4		53.455	7	7	7	9.6	130.76	1160	A0A0C4DG76;Q9BQS7-2;Q9BQS7;Q9BQS7-3;Q5JZ08;E7ES21;Q9BQS7-4;Q5JZ07	>tr|A0A0C4DG76|A0A0C4DG76_HUMAN Hephaestin OS=Homo sapiens GN=HEPH PE=4 SV=1;>sp|Q9BQS7-2|HEPH_HUMAN Isoform 2 of Hephaestin OS=Homo sapiens GN=HEPH;>sp|Q9BQS7|HEPH_HUMAN Hephaestin OS=Homo sapiens GN=HEPH PE=2 SV=3;>sp|Q9BQS7-3|HEPH_HUMAN Isoform 3 of Hep
Probable ATP-dependent RNA helicase DDX46	DDX46	A0A0C4DG89;Q7L014;D6RJA6		18.451	7	7	7	9.5	117.46	1032	A0A0C4DG89;Q7L014;D6RJA6	>tr|A0A0C4DG89|A0A0C4DG89_HUMAN Probable ATP-dependent RNA helicase DDX46 OS=Homo sapiens GN=DDX46 PE=4 SV=1;>sp|Q7L014|DDX46_HUMAN Probable ATP-dependent RNA helicase DDX46 OS=Homo sapiens GN=DDX46 PE=1 SV=2;>tr|D6RJA6|D6RJA6_HUMAN DEAD (Asp-Glu-Ala-Asp)
Enoyl-CoA delta isomerase 2, mitochondrial	ECI2	A0A0C4DGA2;O75521-2;O75521;F8WAW4;F1LLU7;C9JB63		177.43	8	8	8	33.2	40.183	364	A0A0C4DGA2;O75521-2;O75521;F8WAW4;F1LLU7;C9JB63;F8W6J1	>tr|A0A0C4DGA2|A0A0C4DGA2_HUMAN Enoyl-CoA delta isomerase 2, mitochondrial OS=Homo sapiens GN=ECI2 PE=4 SV=1;>sp|O75521-2|ECI2_HUMAN Isoform 2 of Enoyl-CoA delta isomerase 2, mitochondrial OS=Homo sapiens GN=ECI2;>sp|O75521|ECI2_HUMAN Enoyl-CoA delta isome
Protein FAM107B	FAM107B	F8WCJ2;C9JYP1;C9J6Y8;X6RET8;C9JP05;C9J3Q3;C9J6N5;C9JQ40;C9JW51;A0A0C4DGA3;Q9H098		8.8515	1	1	1	35.3	6.2011	51	F8WCJ2;C9JYP1;C9J6Y8;X6RET8;C9JP05;C9J3Q3;C9J6N5;C9JQ40;C9JW51;A0A0C4DGA3;Q9H098	>tr|F8WCJ2|F8WCJ2_HUMAN Protein FAM107B OS=Homo sapiens GN=FAM107B PE=1 SV=1;>tr|C9JYP1|C9JYP1_HUMAN Protein FAM107B (Fragment) OS=Homo sapiens GN=FAM107B PE=1 SV=1;>tr|C9J6Y8|C9J6Y8_HUMAN Protein FAM107B (Fragment) OS=Homo sapiens GN=FAM107B PE=1 SV=1;>tr
Actin-binding LIM protein 3	ABLIM3	D6RHE7;A0A0C4DGA7;O94929-2;O94929-3;O94929		1.404	1	1	1	8.6	16.907	151	D6RHE7;A0A0C4DGA7;O94929-2;O94929-3;O94929	>tr|D6RHE7|D6RHE7_HUMAN Actin-binding LIM protein 3 OS=Homo sapiens GN=ABLIM3 PE=1 SV=1;>tr|A0A0C4DGA7|A0A0C4DGA7_HUMAN Actin-binding LIM protein 3 OS=Homo sapiens GN=ABLIM3 PE=4 SV=1;>sp|O94929-2|ABLM3_HUMAN Isoform 2 of Actin-binding LIM protein 3 OS=Hom
Short coiled-coil protein	SCOC	A0A0C4DGB0;Q9UIL1-3;Q9UIL1-2;Q9UIL1		48.033	1	1	1	22	9.3544	82	A0A0C4DGB0;Q9UIL1-3;Q9UIL1-2;Q9UIL1	>tr|A0A0C4DGB0|A0A0C4DGB0_HUMAN Short coiled-coil protein OS=Homo sapiens GN=SCOC PE=4 SV=1;>sp|Q9UIL1-3|SCOC_HUMAN Isoform 3 of Short coiled-coil protein OS=Homo sapiens GN=SCOC;>sp|Q9UIL1-2|SCOC_HUMAN Isoform 2 of Short coiled-coil protein OS=Homo sapien
Calpastatin	CAST	A0A0C4DGB5;B7Z574;P20810-4;P20810-8;P20810;P20810-9;P20810-10;P20810-7;P20810-6;E7EVY3;E9PDE4;E7ES10;E9PCH5;P20810-2;P20810-5;H0Y7F0;P20810-3;H0Y9H6;E7EQA0;A0A0A0MR45;H0YD33		323.31	16	16	7	32.2	80.998	754	A0A0C4DGB5;B7Z574;P20810-4;P20810-8;P20810;P20810-9;P20810-10;P20810-7;P20810-6;E7EVY3;E9PDE4;E7ES10;E9PCH5;P20810-2;P20810-5;H0Y7F0;P20810-3;H0Y9H6;E7EQA0;A0A0A0MR45;H0YD33;A0A0C4DGD1;F8W7E0;D6RBR1;H0Y944;H0YA91;E9PSG1;D6RGF7;E7EN75	>tr|A0A0C4DGB5|A0A0C4DGB5_HUMAN Calpastatin OS=Homo sapiens GN=CAST PE=4 SV=1;>tr|B7Z574|B7Z574_HUMAN Calpastatin OS=Homo sapiens GN=CAST PE=1 SV=1;>sp|P20810-4|ICAL_HUMAN Isoform 4 of Calpastatin OS=Homo sapiens GN=CAST;>sp|P20810-8|ICAL_HUMAN Isoform 8 o
Syntaxin-3	STX3	A0A0C4DGE4;F8W9Y0;Q13277-2;Q13277-3;Q13277		3.8049	1	1	1	6.9	23.243	204	A0A0C4DGE4;F8W9Y0;Q13277-2;Q13277-3;Q13277	>tr|A0A0C4DGE4|A0A0C4DGE4_HUMAN Syntaxin-3 (Fragment) OS=Homo sapiens GN=STX3 PE=4 SV=1;>tr|F8W9Y0|F8W9Y0_HUMAN Syntaxin-3 OS=Homo sapiens GN=STX3 PE=1 SV=1;>sp|Q13277-2|STX3_HUMAN Isoform B of Syntaxin-3 OS=Homo sapiens GN=STX3;>sp|Q13277-3|STX3_HUMAN Iso
Rho GTPase-activating protein 27	ARHGAP27	A0A0C4DGE6;E9PNT2;E9PIR1;Q6ZUM4-2;Q6ZUM4-3;Q6ZUM4		2.605	3	3	3	7.9	58.404	521	A0A0C4DGE6;E9PNT2;E9PIR1;Q6ZUM4-2;Q6ZUM4-3;Q6ZUM4	>tr|A0A0C4DGE6|A0A0C4DGE6_HUMAN Rho GTPase-activating protein 27 OS=Homo sapiens GN=ARHGAP27 PE=4 SV=1;>tr|E9PNT2|E9PNT2_HUMAN Rho GTPase-activating protein 27 OS=Homo sapiens GN=ARHGAP27 PE=1 SV=1;>tr|E9PIR1|E9PIR1_HUMAN Rho GTPase-activating protein 27 O
Chromodomain-helicase-DNA-binding protein 4	CHD4	F5GWX5;A0A0C4DGG9;Q14839;Q14839-2		51.913	11	11	6	11.1	217.1	1905	F5GWX5;A0A0C4DGG9;Q14839;Q14839-2;Q8TDI0;I3L229;H7C3H7;H7C0J3;K7EMY3;F2Z2R5;F6T542;F5H6N4	>tr|F5GWX5|F5GWX5_HUMAN Chromodomain-helicase-DNA-binding protein 4 OS=Homo sapiens GN=CHD4 PE=1 SV=1;>tr|A0A0C4DGG9|A0A0C4DGG9_HUMAN Chromodomain-helicase-DNA-binding protein 4 OS=Homo sapiens GN=CHD4 PE=4 SV=1;>sp|Q14839|CHD4_HUMAN Chromodomain-helicase-
CD276 antigen	CD276	A0A0C4DGH0;Q5ZPR3-3;Q5ZPR3-4;Q5ZPR3		2.0035	2	2	2	11.3	41.767	388	A0A0C4DGH0;Q5ZPR3-3;Q5ZPR3-4;Q5ZPR3	>tr|A0A0C4DGH0|A0A0C4DGH0_HUMAN CD276 antigen OS=Homo sapiens GN=CD276 PE=4 SV=1;>sp|Q5ZPR3-3|CD276_HUMAN Isoform 3 of CD276 antigen OS=Homo sapiens GN=CD276;>sp|Q5ZPR3-4|CD276_HUMAN Isoform 4 of CD276 antigen OS=Homo sapiens GN=CD276;>sp|Q5ZPR3|CD276_HUMA
Deoxyuridine 5-triphosphate nucleotidohydrolase, mitochondrial	DUT	A0A0C4DGL3;H0YNW5;H0YKC5;P33316-2;P33316;H0YMP1;H0YMM5;H0YNJ9;H0YKI0		48.798	4	4	4	41.1	15.395	141	A0A0C4DGL3;H0YNW5;H0YKC5;P33316-2;P33316;H0YMP1;H0YMM5;H0YNJ9;H0YKI0	>tr|A0A0C4DGL3|A0A0C4DGL3_HUMAN DUTP pyrophosphatase, isoform CRA_c OS=Homo sapiens GN=DUT PE=4 SV=1;>tr|H0YNW5|H0YNW5_HUMAN Deoxyuridine 5-triphosphate nucleotidohydrolase, mitochondrial OS=Homo sapiens GN=DUT PE=1 SV=1;>tr|H0YKC5|H0YKC5_HUMAN Deoxyuridi
ARF GTPase-activating protein GIT1	GIT1	J3QRU8;A0A0C4DGN6;Q9Y2X7;Q9Y2X7-3		9.9202	3	3	2	6.5	76.805	694	J3QRU8;A0A0C4DGN6;Q9Y2X7;Q9Y2X7-3;J3QLH1;F8W822;R4GNG3;Q14161-2	>tr|J3QRU8|J3QRU8_HUMAN ARF GTPase-activating protein GIT1 OS=Homo sapiens GN=GIT1 PE=1 SV=1;>tr|A0A0C4DGN6|A0A0C4DGN6_HUMAN ARF GTPase-activating protein GIT1 OS=Homo sapiens GN=GIT1 PE=4 SV=1;>sp|Q9Y2X7|GIT1_HUMAN ARF GTPase-activating protein GIT1 OS=Ho
Calpain small subunit 1	CAPNS1	A0A0C4DGQ5;P04632;K7ELJ7;K7EM73;A0A075B7C0;K7EKD8;U3KQE2;K7EIV0		323.31	11	11	11	62.1	33.786	322	A0A0C4DGQ5;P04632;K7ELJ7;K7EM73;A0A075B7C0;K7EKD8;U3KQE2;K7EIV0;K7EMQ1;K7ES78;U3KPR7;Q96L46	>tr|A0A0C4DGQ5|A0A0C4DGQ5_HUMAN Calpain small subunit 1 OS=Homo sapiens GN=CAPNS1 PE=4 SV=1;>sp|P04632|CPNS1_HUMAN Calpain small subunit 1 OS=Homo sapiens GN=CAPNS1 PE=1 SV=1;>tr|K7ELJ7|K7ELJ7_HUMAN Calpain small subunit 1 OS=Homo sapiens GN=CAPNS1 PE=1 SV
Regulation of nuclear pre-mRNA domain-containing protein 1A	RPRD1A	A0A0C4DGQ6;Q96P16;Q96P16-3		1.7963	5	2	2	22.5	32.916	289	A0A0C4DGQ6;Q96P16;Q96P16-3;K7EP82	>tr|A0A0C4DGQ6|A0A0C4DGQ6_HUMAN Regulation of nuclear pre-mRNA domain-containing protein 1A OS=Homo sapiens GN=RPRD1A PE=4 SV=1;>sp|Q96P16|RPR1A_HUMAN Regulation of nuclear pre-mRNA domain-containing protein 1A OS=Homo sapiens GN=RPRD1A PE=1 SV=1;>sp|Q96P1
Dehydrogenase/reductase SDR family member 7B	DHRS7B	J3KRS1;A0A0C4DGQ8;Q6IAN0		39.435	2	2	2	23.2	13.61	125	J3KRS1;A0A0C4DGQ8;Q6IAN0	>tr|J3KRS1|J3KRS1_HUMAN Dehydrogenase/reductase SDR family member 7B (Fragment) OS=Homo sapiens GN=DHRS7B PE=1 SV=1;>tr|A0A0C4DGQ8|A0A0C4DGQ8_HUMAN Dehydrogenase/reductase SDR family member 7B OS=Homo sapiens GN=DHRS7B PE=4 SV=1;>sp|Q6IAN0|DRS7B_HUMAN Dehy
NADH dehydrogenase [ubiquinone] 1 alpha subcomplex subunit 6	NDUFA6	A0A0C4DGS0;P56556;R4GN43		63.53	2	2	2	20.3	15.136	128	A0A0C4DGS0;P56556;R4GN43	>tr|A0A0C4DGS0|A0A0C4DGS0_HUMAN NADH dehydrogenase [ubiquinone] 1 alpha subcomplex subunit 6 OS=Homo sapiens GN=NDUFA6 PE=4 SV=1;>sp|P56556|NDUA6_HUMAN NADH dehydrogenase [ubiquinone] 1 alpha subcomplex subunit 6 OS=Homo sapiens GN=NDUFA6 PE=1 SV=3;>tr|R4G
Dolichyl-diphosphooligosaccharide--protein glycosyltransferase 48 kDa subunit	DDOST	A0A0C4DGS1;P39656-2;P39656;P39656-3		206.47	12	12	12	44.9	48.799	439	A0A0C4DGS1;P39656-2;P39656;P39656-3;U3KQ84	>tr|A0A0C4DGS1|A0A0C4DGS1_HUMAN Dolichyl-diphosphooligosaccharide--protein glycosyltransferase 48 kDa subunit OS=Homo sapiens GN=DDOST PE=4 SV=1;>sp|P39656-2|OST48_HUMAN Isoform 2 of Dolichyl-diphosphooligosaccharide--protein glycosyltransferase 48 kDa sub
Acetylcholinesterase collagenic tail peptide	COLQ	A0A0C4DGS2;Q9Y215-3;Q9Y215-2;Q9Y215-5;Q9Y215-4;Q9Y215		-2	1	1	1	2.4	47.881	456	A0A0C4DGS2;Q9Y215-3;Q9Y215-2;Q9Y215-5;Q9Y215-4;Q9Y215	>tr|A0A0C4DGS2|A0A0C4DGS2_HUMAN Acetylcholinesterase collagenic tail peptide OS=Homo sapiens GN=COLQ PE=4 SV=1;>sp|Q9Y215-3|COLQ_HUMAN Isoform III of Acetylcholinesterase collagenic tail peptide OS=Homo sapiens GN=COLQ;>sp|Q9Y215-2|COLQ_HUMAN Isoform II of
Golgin subfamily A member 2	GOLGA2	A0A0C4DGS5;Q08379;Q08379-2		59.608	7	7	6	11.4	111.66	990	A0A0C4DGS5;Q08379;Q08379-2;A0A087WYC0;B7ZC06	>tr|A0A0C4DGS5|A0A0C4DGS5_HUMAN Golgi autoantigen, golgin subfamily a, 2, isoform CRA_a OS=Homo sapiens GN=GOLGA2 PE=4 SV=1;>sp|Q08379|GOGA2_HUMAN Golgin subfamily A member 2 OS=Homo sapiens GN=GOLGA2 PE=1 SV=3;>sp|Q08379-2|GOGA2_HUMAN Isoform 2 of Golgin
NAD kinase 2, mitochondrial	NADK2	A0A0C4DGV3;B7Z8V7;Q4G0N4-3;Q4G0N4-2;Q4G0N4		38.064	2	2	2	16.6	28.255	247	A0A0C4DGV3;B7Z8V7;Q4G0N4-3;Q4G0N4-2;Q4G0N4	>tr|A0A0C4DGV3|A0A0C4DGV3_HUMAN NAD kinase 2, mitochondrial OS=Homo sapiens GN=NADK2 PE=4 SV=1;>tr|B7Z8V7|B7Z8V7_HUMAN NAD kinase 2, mitochondrial OS=Homo sapiens GN=NADK2 PE=1 SV=1;>sp|Q4G0N4-3|NAKD2_HUMAN Isoform 3 of NAD kinase 2, mitochondrial OS=Homo
Retinol-binding protein 4;Plasma retinol-binding protein(1-182);Plasma retinol-binding protein(1-181);Plasma retinol-binding protein(1-179);Plasma retinol-binding protein(1-176)	RBP4	Q5VY30;A0A0C4DGV7;P02753		9.1846	1	1	1	9	22.974	199	Q5VY30;A0A0C4DGV7;P02753	>tr|Q5VY30|Q5VY30_HUMAN Retinol binding protein 4, plasma, isoform CRA_b OS=Homo sapiens GN=RBP4 PE=1 SV=2;>tr|A0A0C4DGV7|A0A0C4DGV7_HUMAN Retinol-binding protein 4 OS=Homo sapiens GN=RBP4 PE=4 SV=1;>sp|P02753|RET4_HUMAN Retinol-binding protein 4 OS=Homo s
39S ribosomal protein L22, mitochondrial	MRPL22	E7ESL0;A0A0C4DGX2;J3KQY1;Q9NWU5-2;Q9NWU5-3;Q9NWU5		1.3148	1	1	1	8	24.325	212	E7ESL0;A0A0C4DGX2;J3KQY1;Q9NWU5-2;Q9NWU5-3;Q9NWU5	>tr|E7ESL0|E7ESL0_HUMAN 39S ribosomal protein L22, mitochondrial OS=Homo sapiens GN=MRPL22 PE=1 SV=1;>tr|A0A0C4DGX2|A0A0C4DGX2_HUMAN 39S ribosomal protein L22, mitochondrial OS=Homo sapiens GN=MRPL22 PE=4 SV=1;>tr|J3KQY1|J3KQY1_HUMAN 39S ribosomal protein
Cullin-1	CUL1	A0A0C4DGX4;Q13616		6.3338	4	4	4	7.8	87.387	752	A0A0C4DGX4;Q13616	>tr|A0A0C4DGX4|A0A0C4DGX4_HUMAN Cullin-1 OS=Homo sapiens GN=CUL1 PE=4 SV=1;>sp|Q13616|CUL1_HUMAN Cullin-1 OS=Homo sapiens GN=CUL1 PE=1 SV=2
V-type proton ATPase subunit S1	ATP6AP1	A0A0C4DGX8;Q15904		3.4148	1	1	1	6.4	31.61	281	A0A0C4DGX8;Q15904	>tr|A0A0C4DGX8|A0A0C4DGX8_HUMAN ATPase, H+ transporting, lysosomal accessory protein 1, isoform CRA_c OS=Homo sapiens GN=ATP6AP1 PE=4 SV=1;>sp|Q15904|VAS1_HUMAN V-type proton ATPase subunit S1 OS=Homo sapiens GN=ATP6AP1 PE=1 SV=2
Latent-transforming growth factor beta-binding protein 4	LTBP4	A0A0C4DH07;Q8N2S1-2;Q8N2S1-3;Q8N2S1		49.111	5	5	5	7	169.46	1587	A0A0C4DH07;Q8N2S1-2;Q8N2S1-3;Q8N2S1;M0QZX0;F8WAA0;Q8N2S1-4	>tr|A0A0C4DH07|A0A0C4DH07_HUMAN Latent-transforming growth factor beta-binding protein 4 OS=Homo sapiens GN=LTBP4 PE=4 SV=1;>sp|Q8N2S1-2|LTBP4_HUMAN Isoform 2 of Latent-transforming growth factor beta-binding protein 4 OS=Homo sapiens GN=LTBP4;>sp|Q8N2S1-3
Band 4.1-like protein 1	EPB41L1	A0A0C4DH22;Q9H4G0-2;Q9H4G0;Q9H4G0-4;Q9H4G0-3;Q4VXN1;Q4VXN0		34.952	8	7	6	13.8	98.374	880	A0A0C4DH22;Q9H4G0-2;Q9H4G0;Q9H4G0-4;Q9H4G0-3;Q4VXN1;Q4VXN0;Q4VXN5;Q4VXN6;H0Y482;X6RC15;H7C2K6	>tr|A0A0C4DH22|A0A0C4DH22_HUMAN Band 4.1-like protein 1 OS=Homo sapiens GN=EPB41L1 PE=4 SV=1;>sp|Q9H4G0-2|E41L1_HUMAN Isoform 2 of Band 4.1-like protein 1 OS=Homo sapiens GN=EPB41L1;>sp|Q9H4G0|E41L1_HUMAN Band 4.1-like protein 1 OS=Homo sapiens GN=EPB41L1
		A0A0C4DH38		5.4089	3	3	3	37.6	12.674	117	A0A0C4DH38	>tr|A0A0C4DH38|A0A0C4DH38_HUMAN Protein IGHV5-51 (Fragment) OS=Homo sapiens GN=IGHV5-51 PE=4 SV=1
RNA-binding protein 47	RBM47	A0AV96-2;A0AV96;D6R9D6;B7Z8Z7;D6RBS9		81.704	6	6	5	23.1	56.919	524	A0AV96-2;A0AV96;D6R9D6;B7Z8Z7;D6RBS9;D6RBP6;D6RA49;D6RFL5;D6R9M7;D6REZ6;D6RCT1;Q8TBY0-2;Q8TBY0-3;Q8TBY0	>sp|A0AV96-2|RBM47_HUMAN Isoform 2 of RNA-binding protein 47 OS=Homo sapiens GN=RBM47;>sp|A0AV96|RBM47_HUMAN RNA-binding protein 47 OS=Homo sapiens GN=RBM47 PE=1 SV=2;>tr|D6R9D6|D6R9D6_HUMAN RNA-binding protein 47 OS=Homo sapiens GN=RBM47 PE=1 SV=1;>tr|B7Z
Ubiquitin-like modifier-activating enzyme 6	UBA6	A0AVT1;A0AVT1-2		20.732	5	5	5	7.7	117.97	1052	A0AVT1;A0AVT1-2;H0Y8S8;A0AVT1-4;A0AVT1-3	>sp|A0AVT1|UBA6_HUMAN Ubiquitin-like modifier-activating enzyme 6 OS=Homo sapiens GN=UBA6 PE=1 SV=1;>sp|A0AVT1-2|UBA6_HUMAN Isoform 2 of Ubiquitin-like modifier-activating enzyme 6 OS=Homo sapiens GN=UBA6
Pleckstrin homology domain-containing family A member 5	PLEKHA5	H0YGJ6;A0JP02;B4DJX4;Q9HAU0-5;Q9HAU0-8;Q9HAU0;Q9HAU0-2;Q9HAU0-4;Q9HAU0-6		2.8899	1	1	1	5.5	45.24	397	H0YGJ6;A0JP02;B4DJX4;Q9HAU0-5;Q9HAU0-8;Q9HAU0;Q9HAU0-2;Q9HAU0-4;Q9HAU0-6	>tr|H0YGJ6|H0YGJ6_HUMAN Pleckstrin homology domain-containing family A member 5 (Fragment) OS=Homo sapiens GN=PLEKHA5 PE=1 SV=1;>tr|A0JP02|A0JP02_HUMAN PLEKHA5 protein OS=Homo sapiens GN=PLEKHA5 PE=1 SV=1;>tr|B4DJX4|B4DJX4_HUMAN Pleckstrin homology domain-
Shootin-1	KIAA1598	A0MZ66-8;A0MZ66-4;A0MZ66-5;A0MZ66-6;A0MZ66;A0MZ66-3;A0MZ66-2		4.9455	3	3	3	10.8	56.376	498	A0MZ66-8;A0MZ66-4;A0MZ66-5;A0MZ66-6;A0MZ66;A0MZ66-3;A0MZ66-2;A0MZ66-7	>sp|A0MZ66-8|SHOT1_HUMAN Isoform 8 of Shootin-1 OS=Homo sapiens GN=KIAA1598;>sp|A0MZ66-4|SHOT1_HUMAN Isoform 4 of Shootin-1 OS=Homo sapiens GN=KIAA1598;>sp|A0MZ66-5|SHOT1_HUMAN Isoform 5 of Shootin-1 OS=Homo sapiens GN=KIAA1598;>sp|A0MZ66-6|SHOT1_HUMAN Iso
Acetolactate synthase-like protein	ILVBL	A1L0T0;M0R026		125.93	11	11	11	28.2	67.867	632	A1L0T0;M0R026;M0QZX5;E9PJS0;M0R1B5;E9PL44	>sp|A1L0T0|ILVBL_HUMAN Acetolactate synthase-like protein OS=Homo sapiens GN=ILVBL PE=1 SV=2;>tr|M0R026|M0R026_HUMAN Acetolactate synthase-like protein OS=Homo sapiens GN=ILVBL PE=1 SV=1
Aconitate hydratase, mitochondrial	ACO2	A2A274;Q99798		323.31	21	21	21	36.6	87.819	805	A2A274;Q99798	>tr|A2A274|A2A274_HUMAN Aconitate hydratase, mitochondrial OS=Homo sapiens GN=ACO2 PE=1 SV=1;>sp|Q99798|ACON_HUMAN Aconitate hydratase, mitochondrial OS=Homo sapiens GN=ACO2 PE=1 SV=2
Stathmin	STMN1	A2A2D0;P16949;P16949-2		29.96	1	1	1	15.3	9.7931	85	A2A2D0;P16949;P16949-2	>tr|A2A2D0|A2A2D0_HUMAN Stathmin (Fragment) OS=Homo sapiens GN=STMN1 PE=1 SV=4;>sp|P16949|STMN1_HUMAN Stathmin OS=Homo sapiens GN=STMN1 PE=1 SV=3;>sp|P16949-2|STMN1_HUMAN Isoform 2 of Stathmin OS=Homo sapiens GN=STMN1
Protein AAR2 homolog	AAR2	A2A2Q9;Q9Y312		2.5383	1	1	1	4	45.034	398	A2A2Q9;Q9Y312	>tr|A2A2Q9|A2A2Q9_HUMAN Protein AAR2 homolog OS=Homo sapiens GN=AAR2 PE=1 SV=1;>sp|Q9Y312|AAR2_HUMAN Protein AAR2 homolog OS=Homo sapiens GN=AAR2 PE=1 SV=2
Probable ATP-dependent RNA helicase DDX58	DDX58	A2A376;O95786-2;O95786		8.1104	2	2	2	3.7	82.612	722	A2A376;O95786-2;O95786	>tr|A2A376|A2A376_HUMAN Probable ATP-dependent RNA helicase DDX58 OS=Homo sapiens GN=DDX58 PE=1 SV=1;>sp|O95786-2|DDX58_HUMAN Isoform 2 of Probable ATP-dependent RNA helicase DDX58 OS=Homo sapiens GN=DDX58;>sp|O95786|DDX58_HUMAN Probable ATP-dependent RNA
40S ribosomal protein S6	RPS6	A2A3R5;P62753		41.823	3	3	3	14.7	24.968	218	A2A3R5;P62753;A2A3R7	>tr|A2A3R5|A2A3R5_HUMAN 40S ribosomal protein S6 OS=Homo sapiens GN=RPS6 PE=1 SV=1;>sp|P62753|RS6_HUMAN 40S ribosomal protein S6 OS=Homo sapiens GN=RPS6 PE=1 SV=1
	HLA-DQB1	A2AAY8;A2AAZ0;Q5Y7D6;Q5SU54		32.525	1	1	1	16.4	15.194	134	A2AAY8;A2AAZ0;Q5Y7D6;Q5SU54	>tr|A2AAY8|A2AAY8_HUMAN Beta-2-microglobulin OS=Homo sapiens GN=HLA-DQB1 PE=1 SV=1;>tr|A2AAZ0|A2AAZ0_HUMAN HLA class II histocompatibility antigen, DQ beta 1 chain OS=Homo sapiens GN=HLA-DQB1 PE=1 SV=1;>tr|Q5Y7D6|Q5Y7D6_HUMAN HLA class II histocompatibilit
Proteasome subunit beta type;Proteasome subunit beta type-9	PSMB9	A2ACR1;P28065-2;P28065		7.5311	3	3	3	25.5	20.96	196	A2ACR1;P28065-2;P28065;A2ACR0	>tr|A2ACR1|A2ACR1_HUMAN Proteasome (Prosome, macropain) subunit, beta type, 9 (Large multifunctional peptidase 2), isoform CRA_a OS=Homo sapiens GN=PSMB9 PE=1 SV=1;>sp|P28065-2|PSB9_HUMAN Isoform LMP2.S of Proteasome subunit beta type-9 OS=Homo sapiens GN=
DNA-3-methyladenine glycosylase	MPG	A2IDA3;P29372-5;P29372-4;P29372-2;P29372		1.6712	2	2	2	10.8	27.295	251	A2IDA3;P29372-5;P29372-4;P29372-2;P29372	>tr|A2IDA3|A2IDA3_HUMAN DNA-3-methyladenine glycosylase (Fragment) OS=Homo sapiens GN=MPG PE=1 SV=1;>sp|P29372-5|3MG_HUMAN Isoform 4 of DNA-3-methyladenine glycosylase OS=Homo sapiens GN=MPG;>sp|P29372-4|3MG_HUMAN Isoform 3 of DNA-3-methyladenine glycosyla
Rho GTPase-activating protein 35	GRLF1;ARHGAP35	A2RRE5;Q9NRY4		3.8562	2	2	2	5.5	86.279	749	A2RRE5;Q9NRY4	>tr|A2RRE5|A2RRE5_HUMAN GRLF1 protein OS=Homo sapiens GN=GRLF1 PE=1 SV=1;>sp|Q9NRY4|RHG35_HUMAN Rho GTPase-activating protein 35 OS=Homo sapiens GN=ARHGAP35 PE=1 SV=3
Neuroblastoma-amplified sequence	NBAS	A2RRP1-2;A2RRP1;H0Y5G7		3.2347	4	4	4	2.7	254.81	2251	A2RRP1-2;A2RRP1;H0Y5G7	>sp|A2RRP1-2|NBAS_HUMAN Isoform 2 of Neuroblastoma-amplified sequence OS=Homo sapiens GN=NBAS;>sp|A2RRP1|NBAS_HUMAN Neuroblastoma-amplified sequence OS=Homo sapiens GN=NBAS PE=1 SV=2;>tr|H0Y5G7|H0Y5G7_HUMAN Neuroblastoma-amplified sequence (Fragment) OS=Ho
Probable threonine--tRNA ligase 2, cytoplasmic	TARSL2	B7ZLP8;A2RTX5-2;A2RTX5		2.1005	1	1	1	1.7	88.743	766	B7ZLP8;A2RTX5-2;A2RTX5	>tr|B7ZLP8|B7ZLP8_HUMAN Probable threonine--tRNA ligase 2, cytoplasmic OS=Homo sapiens GN=TARSL2 PE=1 SV=1;>sp|A2RTX5-2|SYTC2_HUMAN Isoform 2 of Probable threonine--tRNA ligase 2, cytoplasmic OS=Homo sapiens GN=TARSL2;>sp|A2RTX5|SYTC2_HUMAN Probable threon
		A2RUC4-2		1.8769	1	1	1	6.6	17.526	152	A2RUC4-2	>sp|A2RUC4-2|TYW5_HUMAN Isoform 2 of tRNA wybutosine-synthesizing protein 5 OS=Homo sapiens GN=TYW5
Krueppel-like factor 5	KLF5	A2TJX0;Q13887;Q13887-2		13.518	2	2	2	10.7	41.179	366	A2TJX0;Q13887;Q13887-2	>tr|A2TJX0|A2TJX0_HUMAN Krueppel-like factor 5 OS=Homo sapiens GN=KLF5 PE=1 SV=1;>sp|Q13887|KLF5_HUMAN Krueppel-like factor 5 OS=Homo sapiens GN=KLF5 PE=1 SV=2;>sp|Q13887-2|KLF5_HUMAN Isoform 2 of Krueppel-like factor 5 OS=Homo sapiens GN=KLF5
von Willebrand factor A domain-containing protein 8	VWA8	A3KMH1-3;A3KMH1;A3KMH1-2		25.683	6	6	6	5.8	210.92	1872	A3KMH1-3;A3KMH1;A3KMH1-2	>sp|A3KMH1-3|VWA8_HUMAN Isoform 3 of von Willebrand factor A domain-containing protein 8 OS=Homo sapiens GN=VWA8;>sp|A3KMH1|VWA8_HUMAN von Willebrand factor A domain-containing protein 8 OS=Homo sapiens GN=VWA8 PE=1 SV=2;>sp|A3KMH1-2|VWA8_HUMAN Isoform 2 o
GTP-binding protein 10	GTPBP10	A4D1E9-2;A4D1E9		1.6876	1	1	1	7.1	34.651	308	A4D1E9-2;A4D1E9	>sp|A4D1E9-2|GTPBA_HUMAN Isoform 2 of GTP-binding protein 10 OS=Homo sapiens GN=GTPBP10;>sp|A4D1E9|GTPBA_HUMAN GTP-binding protein 10 OS=Homo sapiens GN=GTPBP10 PE=1 SV=1
Neurabin-1	PPP1R9A	A4D1I0;Q9ULJ8;Q9ULJ8-4;Q9ULJ8-5;Q9ULJ8-3		-2	1	1	1	0.9	148.2	1322	A4D1I0;Q9ULJ8;Q9ULJ8-4;Q9ULJ8-5;Q9ULJ8-3	>tr|A4D1I0|A4D1I0_HUMAN HCG1741805, isoform CRA_c OS=Homo sapiens GN=PPP1R9A PE=1 SV=1;>sp|Q9ULJ8|NEB1_HUMAN Neurabin-1 OS=Homo sapiens GN=PPP1R9A PE=1 SV=2;>sp|Q9ULJ8-4|NEB1_HUMAN Isoform 4 of Neurabin-1 OS=Homo sapiens GN=PPP1R9A;>sp|Q9ULJ8-5|NEB1_HUMAN
Myotubularin-related protein 11	MTMR11	A4FU01-4;A4FU01		1.6309	2	2	2	4.5	72.116	640	A4FU01-4;A4FU01	>sp|A4FU01-4|MTMRB_HUMAN Isoform 4 of Myotubularin-related protein 11 OS=Homo sapiens GN=MTMR11;>sp|A4FU01|MTMRB_HUMAN Myotubularin-related protein 11 OS=Homo sapiens GN=MTMR11 PE=2 SV=2
POTE ankyrin domain family member F	POTEF	A5A3E0		-2	10	2	2	8.8	121.44	1075	A5A3E0	>sp|A5A3E0|POTEF_HUMAN POTE ankyrin domain family member F OS=Homo sapiens GN=POTEF PE=1 SV=2
CCR4-NOT transcription complex subunit 1	CNOT1	A5YKK6-2;A5YKK6;A5YKK6-3		11.664	10	10	10	5.3	266.38	2371	A5YKK6-2;A5YKK6;A5YKK6-3;A5YKK6-4;B5MDN3;H3BVC9;H3BMZ2	>sp|A5YKK6-2|CNOT1_HUMAN Isoform 2 of CCR4-NOT transcription complex subunit 1 OS=Homo sapiens GN=CNOT1;>sp|A5YKK6|CNOT1_HUMAN CCR4-NOT transcription complex subunit 1 OS=Homo sapiens GN=CNOT1 PE=1 SV=2;>sp|A5YKK6-3|CNOT1_HUMAN Isoform 3 of CCR4-NOT transc
	C5orf63	U3KQB8;A6NC05-2		-2	1	1	1	21.1	6.5627	57	U3KQB8;A6NC05-2	>tr|U3KQB8|U3KQB8_HUMAN Glutaredoxin-like protein C5orf63 (Fragment) OS=Homo sapiens GN=C5orf63 PE=1 SV=1;>sp|A6NC05-2|YD286_HUMAN Isoform 2 of Glutaredoxin-like protein C5orf63 OS=Homo sapiens GN=C5orf63
Microtubule-associated proteins 1A/1B light chain 3B;Microtubule-associated proteins 1A/1B light chain 3 beta 2	MAP1LC3B;MAP1LC3B2	H3BTL1;Q9GZQ8;A6NCE7		2.9692	1	1	1	18.7	9.0115	75	H3BTL1;Q9GZQ8;A6NCE7	>tr|H3BTL1|H3BTL1_HUMAN Microtubule-associated protein 1 light chain 3 beta, isoform CRA_f OS=Homo sapiens GN=MAP1LC3B PE=3 SV=1;>sp|Q9GZQ8|MLP3B_HUMAN Microtubule-associated proteins 1A/1B light chain 3B OS=Homo sapiens GN=MAP1LC3B PE=1 SV=3;>sp|A6NCE7|MP
Phosphoglycolate phosphatase	PGP	A6NDG6;H3BV17		3.0965	3	3	3	15	34.006	321	A6NDG6;H3BV17	>sp|A6NDG6|PGP_HUMAN Phosphoglycolate phosphatase OS=Homo sapiens GN=PGP PE=1 SV=1;>tr|H3BV17|H3BV17_HUMAN Phosphoglycolate phosphatase (Fragment) OS=Homo sapiens GN=PGP PE=1 SV=1
UPF0600 protein C5orf51	C5orf51	A6NDU8;A0A0C4DGW6		1.4227	2	2	2	20.4	33.62	294	A6NDU8;A0A0C4DGW6	>sp|A6NDU8|CE051_HUMAN UPF0600 protein C5orf51 OS=Homo sapiens GN=C5orf51 PE=1 SV=1;>tr|A0A0C4DGW6|A0A0C4DGW6_HUMAN UPF0600 protein C5orf51 OS=Homo sapiens GN=C5orf51 PE=4 SV=1
GPI-anchor transamidase	PIGK	A6NEM5;Q92643		3.5872	3	3	3	13.3	37.785	332	A6NEM5;Q92643;B1AK81;Q92643-2	>tr|A6NEM5|A6NEM5_HUMAN GPI-anchor transamidase OS=Homo sapiens GN=PIGK PE=1 SV=1;>sp|Q92643|GPI8_HUMAN GPI-anchor transamidase OS=Homo sapiens GN=PIGK PE=1 SV=2
ADP-sugar pyrophosphatase	NUDT5	A6NFX8;Q9UKK9;A6NJU6;A6NCQ0		50.083	7	7	7	43.1	25.895	232	A6NFX8;Q9UKK9;A6NJU6;A6NCQ0;H0YEY4;C9JYY9	>tr|A6NFX8|A6NFX8_HUMAN ADP-sugar pyrophosphatase OS=Homo sapiens GN=NUDT5 PE=1 SV=1;>sp|Q9UKK9|NUDT5_HUMAN ADP-sugar pyrophosphatase OS=Homo sapiens GN=NUDT5 PE=1 SV=1;>tr|A6NJU6|A6NJU6_HUMAN ADP-sugar pyrophosphatase OS=Homo sapiens GN=NUDT5 PE=1 SV=2;>t
WW domain-binding protein 2	WBP2	K7EIN1;K7ESN4;K7EIJ0;B4DFG2;K7ENL2;A6NG10;K7EMC9;Q969T9		2.0904	1	1	1	12.3	11.967	114	K7EIN1;K7ESN4;K7EIJ0;B4DFG2;K7ENL2;A6NG10;K7EMC9;Q969T9	>tr|K7EIN1|K7EIN1_HUMAN WW domain-binding protein 2 (Fragment) OS=Homo sapiens GN=WBP2 PE=1 SV=1;>tr|K7ESN4|K7ESN4_HUMAN WW domain-binding protein 2 (Fragment) OS=Homo sapiens GN=WBP2 PE=1 SV=1;>tr|K7EIJ0|K7EIJ0_HUMAN WW domain-binding protein 2 (Fragment)
Glycosyltransferase 54 domain-containing protein	LOC152586	D6RH02;A6NG13		-2	1	1	1	2.9	43.879	375	D6RH02;A6NG13	>tr|D6RH02|D6RH02_HUMAN Alpha-1,3-mannosyl-glycoprotein 4-beta-N-acetylglucosaminyltransferase-like protein MGAT4D OS=Homo sapiens GN=MGAT4D PE=4 SV=1;>sp|A6NG13|MGT4D_HUMAN Alpha-1,3-mannosyl-glycoprotein 4-beta-N-acetylglucosaminyltransferase-like protei
Tubulin alpha chain-like 3	TUBAL3	A6NHL2-2;A6NHL2		4.2164	4	3	3	13.5	45.517	406	A6NHL2-2;A6NHL2	>sp|A6NHL2-2|TBAL3_HUMAN Isoform 2 of Tubulin alpha chain-like 3 OS=Homo sapiens GN=TUBAL3;>sp|A6NHL2|TBAL3_HUMAN Tubulin alpha chain-like 3 OS=Homo sapiens GN=TUBAL3 PE=1 SV=2
Structural maintenance of chromosomes flexible hinge domain-containing protein 1	SMCHD1	A6NHR9-2;A6NHR9;J3KTL8;A6NHR9-3		16.129	9	9	9	7	215.74	1917	A6NHR9-2;A6NHR9;J3KTL8;A6NHR9-3	>sp|A6NHR9-2|SMHD1_HUMAN Isoform 2 of Structural maintenance of chromosomes flexible hinge domain-containing protein 1 OS=Homo sapiens GN=SMCHD1;>sp|A6NHR9|SMHD1_HUMAN Structural maintenance of chromosomes flexible hinge domain-containing protein 1 OS=Homo
GPI inositol-deacylase	PGAP1	A6NI33;Q75T13-4;Q75T13-3;Q75T13-2;Q75T13		-2	1	1	1	7.7	21.592	182	A6NI33;Q75T13-4;Q75T13-3;Q75T13-2;Q75T13	>tr|A6NI33|A6NI33_HUMAN GPI inositol-deacylase (Fragment) OS=Homo sapiens GN=PGAP1 PE=1 SV=2;>sp|Q75T13-4|PGAP1_HUMAN Isoform 4 of GPI inositol-deacylase OS=Homo sapiens GN=PGAP1;>sp|Q75T13-3|PGAP1_HUMAN Isoform 3 of GPI inositol-deacylase OS=Homo sapiens
Putative neutrophil cytosol factor 1C;Neutrophil cytosol factor 1;Putative neutrophil cytosol factor 1B	NCF1C;NCF1;NCF1B	A8MVU1;P14598;A6NI72		18.222	3	3	3	13.1	41.85	366	A8MVU1;P14598;A6NI72;P14598-2	>sp|A8MVU1|NCF1C_HUMAN Putative neutrophil cytosol factor 1C OS=Homo sapiens GN=NCF1C PE=5 SV=1;>sp|P14598|NCF1_HUMAN Neutrophil cytosol factor 1 OS=Homo sapiens GN=NCF1 PE=1 SV=3;>sp|A6NI72|NCF1B_HUMAN Putative neutrophil cytosol factor 1B OS=Homo sapiens
Protein unc-119 homolog B	UNC119B	A6NIH7		3.4387	1	1	1	8	28.136	251	A6NIH7	>sp|A6NIH7|U119B_HUMAN Protein unc-119 homolog B OS=Homo sapiens GN=UNC119B PE=1 SV=1
Dedicator of cytokinesis protein 11	DOCK11	A6NIW2;Q5JSL3		1.3251	3	3	3	2	238.1	2077	A6NIW2;Q5JSL3	>tr|A6NIW2|A6NIW2_HUMAN Dedicator of cytokinesis protein 11 OS=Homo sapiens GN=DOCK11 PE=1 SV=2;>sp|Q5JSL3|DOC11_HUMAN Dedicator of cytokinesis protein 11 OS=Homo sapiens GN=DOCK11 PE=1 SV=2
Nuclear distribution protein nudE-like 1;Nuclear distribution protein nudE homolog 1	NDE1;NDEL1	I3L2R3;I3L2T8;I3L533;I3L2R9;I3L522;J3QSD2;J3QRZ1;A6NIZ0;Q9GZM8-3;Q9NXR1-2;Q9GZM8;Q9NXR1;Q9GZM8-2		2.0492	1	1	1	8.8	14.077	137	I3L2R3;I3L2T8;I3L533;I3L2R9;I3L522;J3QSD2;J3QRZ1;A6NIZ0;Q9GZM8-3;Q9NXR1-2;Q9GZM8;Q9NXR1;Q9GZM8-2	>tr|I3L2R3|I3L2R3_HUMAN Nuclear distribution protein nudE homolog 1 (Fragment) OS=Homo sapiens GN=NDE1 PE=1 SV=1;>tr|I3L2T8|I3L2T8_HUMAN Nuclear distribution protein nudE homolog 1 (Fragment) OS=Homo sapiens GN=NDE1 PE=1 SV=1;>tr|I3L533|I3L533_HUMAN Nuclea
Ubiquitin carboxyl-terminal hydrolase;Ubiquitin carboxyl-terminal hydrolase 14	USP14	A6NJA2;P54578-2;P54578-3;P54578		77.881	11	11	11	39.7	51.086	448	A6NJA2;P54578-2;P54578-3;P54578;J3QQT6;J3KS55	>tr|A6NJA2|A6NJA2_HUMAN Ubiquitin carboxyl-terminal hydrolase OS=Homo sapiens GN=USP14 PE=1 SV=2;>sp|P54578-2|UBP14_HUMAN Isoform 2 of Ubiquitin carboxyl-terminal hydrolase 14 OS=Homo sapiens GN=USP14;>sp|P54578-3|UBP14_HUMAN Isoform 3 of Ubiquitin carboxy
39S ribosomal protein L23, mitochondrial	MRPL23	H7C2P7;A6NJD9;A8MVT4;A8MYK1;Q16540		26.199	2	2	2	31.4	13.669	118	H7C2P7;A6NJD9;A8MVT4;A8MYK1;Q16540	>tr|H7C2P7|H7C2P7_HUMAN 39S ribosomal protein L23, mitochondrial (Fragment) OS=Homo sapiens GN=MRPL23 PE=1 SV=1;>tr|A6NJD9|A6NJD9_HUMAN 39S ribosomal protein L23, mitochondrial OS=Homo sapiens GN=MRPL23 PE=1 SV=1;>tr|A8MVT4|A8MVT4_HUMAN 39S ribosomal prote
Putative Golgi pH regulator C;Golgi pH regulator A;Golgi pH regulator B	GPR89C;GPR89A;GPR89B	A6NKF9;B7ZAQ6-2;B7ZAQ6-3;P0CG08;B7ZAQ6		1.2557	1	1	1	4.1	36.67	320	A6NKF9;B7ZAQ6-2;B7ZAQ6-3;P0CG08;B7ZAQ6	>sp|A6NKF9|GPHRC_HUMAN Putative Golgi pH regulator C OS=Homo sapiens GN=GPR89C PE=5 SV=2;>sp|B7ZAQ6-2|GPHRA_HUMAN Isoform 2 of Golgi pH regulator A OS=Homo sapiens GN=GPR89A;>sp|B7ZAQ6-3|GPHRA_HUMAN Isoform 3 of Golgi pH regulator A OS=Homo sapiens GN=GPR8
N-acylglucosamine 2-epimerase	RENBP	H7C2G7;A6NKZ2;P51606;H7C317		1.4933	2	2	2	23.3	13.441	116	H7C2G7;A6NKZ2;P51606;H7C317	>tr|H7C2G7|H7C2G7_HUMAN N-acylglucosamine 2-epimerase (Fragment) OS=Homo sapiens GN=RENBP PE=1 SV=1;>tr|A6NKZ2|A6NKZ2_HUMAN N-acylglucosamine 2-epimerase OS=Homo sapiens GN=RENBP PE=1 SV=2;>sp|P51606|RENBP_HUMAN N-acylglucosamine 2-epimerase OS=Homo sapien
Protein cornichon homolog 4	CNIH4	A6NLH6;Q9P003		3.6624	1	1	1	14.6	15.771	137	A6NLH6;Q9P003	>tr|A6NLH6|A6NLH6_HUMAN Protein cornichon homolog 4 OS=Homo sapiens GN=CNIH4 PE=1 SV=1;>sp|Q9P003|CNIH4_HUMAN Protein cornichon homolog 4 OS=Homo sapiens GN=CNIH4 PE=1 SV=1
PRA1 family protein 2	PRAF2	A6NM71;O60831		5.0762	1	1	1	6.2	31.518	292	A6NM71;O60831	>tr|A6NM71|A6NM71_HUMAN Uncharacterized protein OS=Homo sapiens PE=4 SV=3;>sp|O60831|PRAF2_HUMAN PRA1 family protein 2 OS=Homo sapiens GN=PRAF2 PE=1 SV=1
Quinone oxidoreductase-like protein 1	CRYZL1	A6NMA8;O95825;H7C0X3;A6NND8;A6NHJ8		5.6107	2	2	2	12.3	37.061	334	A6NMA8;O95825;H7C0X3;A6NND8;A6NHJ8	>tr|A6NMA8|A6NMA8_HUMAN Quinone oxidoreductase-like protein 1 OS=Homo sapiens GN=CRYZL1 PE=1 SV=1;>sp|O95825|QORL1_HUMAN Quinone oxidoreductase-like protein 1 OS=Homo sapiens GN=CRYZL1 PE=1 SV=2;>tr|H7C0X3|H7C0X3_HUMAN Quinone oxidoreductase-like protein 1
CD81 antigen	CD81	E9PJK1;E9PRJ8;H0YDL9;H0YDJ9;E9PIF1;A6NMH8;P60033		300.64	4	4	4	39.4	17.963	165	E9PJK1;E9PRJ8;H0YDL9;H0YDJ9;E9PIF1;A6NMH8;P60033;E9PM31;H0YEE2	>tr|E9PJK1|E9PJK1_HUMAN Tetraspanin OS=Homo sapiens GN=CD81 PE=1 SV=1;>tr|E9PRJ8|E9PRJ8_HUMAN Tetraspanin (Fragment) OS=Homo sapiens GN=CD81 PE=1 SV=1;>tr|H0YDL9|H0YDL9_HUMAN Tetraspanin (Fragment) OS=Homo sapiens GN=CD81 PE=1 SV=1;>tr|H0YDJ9|H0YDJ9_HUMAN
Protein diaphanous homolog 2	DIAPH2	A6NML8;K4DI95;C9J6U3;O60879-2;O60879-3;O60879		11.025	5	5	5	6.7	124.85	1096	A6NML8;K4DI95;C9J6U3;O60879-2;O60879-3;O60879	>tr|A6NML8|A6NML8_HUMAN Diaphanous homolog 2 (Drosophila), isoform CRA_c OS=Homo sapiens GN=DIAPH2 PE=1 SV=3;>tr|K4DI95|K4DI95_HUMAN Diaphanous homolog 2 (Drosophila), isoform CRA_a OS=Homo sapiens GN=DIAPH2 PE=1 SV=1;>tr|C9J6U3|C9J6U3_HUMAN Protein diapha
CD9 antigen	CD9	A6NNI4;G8JLH6;P21926		71.246	1	1	1	15.7	17.764	159	A6NNI4;G8JLH6;P21926	>tr|A6NNI4|A6NNI4_HUMAN Tetraspanin OS=Homo sapiens GN=CD9 PE=1 SV=1;>tr|G8JLH6|G8JLH6_HUMAN Tetraspanin (Fragment) OS=Homo sapiens GN=CD9 PE=1 SV=1;>sp|P21926|CD9_HUMAN CD9 antigen OS=Homo sapiens GN=CD9 PE=1 SV=4
Tumor suppressor p53-binding protein 1	TP53BP1	A6NNK5;Q12888;Q12888-2;Q12888-3		46.13	8	8	8	9.9	209.02	1927	A6NNK5;Q12888;Q12888-2;Q12888-3;H7C3N7;C9JXV0;M0R142	>tr|A6NNK5|A6NNK5_HUMAN Tumor suppressor p53-binding protein 1 OS=Homo sapiens GN=TP53BP1 PE=1 SV=2;>sp|Q12888|TP53B_HUMAN Tumor suppressor p53-binding protein 1 OS=Homo sapiens GN=TP53BP1 PE=1 SV=2;>sp|Q12888-2|TP53B_HUMAN Isoform 2 of Tumor suppressor p5
Quinone oxidoreductase	CRYZ	C9JH92;A6NP24;Q08257-3;Q08257		46.937	4	4	4	42.7	21.932	206	C9JH92;A6NP24;Q08257-3;Q08257;Q08257-2	>tr|C9JH92|C9JH92_HUMAN Quinone oxidoreductase (Fragment) OS=Homo sapiens GN=CRYZ PE=1 SV=1;>tr|A6NP24|A6NP24_HUMAN Quinone oxidoreductase (Fragment) OS=Homo sapiens GN=CRYZ PE=1 SV=1;>sp|Q08257-3|QOR_HUMAN Isoform 3 of Quinone oxidoreductase OS=Homo sapie
Serine/threonine-protein phosphatase 2A activator	PPP2R4	F6WIT2;A6PVN5;Q15257-3;Q15257-2;Q15257;A6PVN9;C9IZ76;Q5T949;Q5T948;Q15257-4		96.403	5	5	5	32.6	32.936	288	F6WIT2;A6PVN5;Q15257-3;Q15257-2;Q15257;A6PVN9;C9IZ76;Q5T949;Q5T948;Q15257-4;B7ZBQ0;Q68CR8;A6PVN8;A6PVN6;B7ZBP9;A6PVN7;B7ZBP7;B4DDQ6;H0Y6E5	>tr|F6WIT2|F6WIT2_HUMAN Serine/threonine-protein phosphatase 2A activator OS=Homo sapiens GN=PPP2R4 PE=1 SV=1;>tr|A6PVN5|A6PVN5_HUMAN Serine/threonine-protein phosphatase 2A activator OS=Homo sapiens GN=PPP2R4 PE=1 SV=1;>sp|Q15257-3|PTPA_HUMAN Isoform 3 of
Cysteine-rich with EGF-like domain protein 2	CRELD2	A6PWM2;Q6UXH1-3;Q6UXH1-2;Q6UXH1-4;Q6UXH1;Q6UXH1-6;Q6UXH1-5		1.8919	1	1	1	5.7	25.129	229	A6PWM2;Q6UXH1-3;Q6UXH1-2;Q6UXH1-4;Q6UXH1;Q6UXH1-6;Q6UXH1-5	>tr|A6PWM2|A6PWM2_HUMAN Cysteine-rich with EGF-like domain protein 2 (Fragment) OS=Homo sapiens GN=CRELD2 PE=1 SV=1;>sp|Q6UXH1-3|CREL2_HUMAN Isoform 3 of Cysteine-rich with EGF-like domain protein 2 OS=Homo sapiens GN=CRELD2;>sp|Q6UXH1-2|CREL2_HUMAN Isofor
Calcium-activated chloride channel regulator 1	CLCA1	A8K7I4		323.31	28	28	28	40.5	100.22	914	A8K7I4	>sp|A8K7I4|CLCA1_HUMAN Calcium-activated chloride channel regulator 1 OS=Homo sapiens GN=CLCA1 PE=1 SV=3
	MLLT4	A8MQ02		-2	10	1	0	9.8	201.8	1781	A8MQ02	>tr|A8MQ02|A8MQ02_HUMAN Afadin OS=Homo sapiens GN=MLLT4 PE=1 SV=2
Small nuclear ribonucleoprotein-associated proteins B and B;Small nuclear ribonucleoprotein-associated protein N	SNRPN;SNRPB	J3QLE5;A8MT02;P14678-2;P63162;P14678;P63162-2;P14678-3		4.7629	3	3	3	11.8	17.546	169	J3QLE5;A8MT02;P14678-2;P63162;P14678;P63162-2;P14678-3;J3KRY3;S4R3P3	>tr|J3QLE5|J3QLE5_HUMAN Small nuclear ribonucleoprotein-associated protein N (Fragment) OS=Homo sapiens GN=SNRPN PE=4 SV=1;>tr|A8MT02|A8MT02_HUMAN Small nuclear ribonucleoprotein-associated proteins B and B OS=Homo sapiens GN=SNRPB PE=1 SV=3;>sp|P14678-2|
Glycogen synthase kinase-3 alpha	GSK3A	A8MT37;P49840		13.335	4	4	4	15.5	44.919	401	A8MT37;P49840;M0QYV0	>tr|A8MT37|A8MT37_HUMAN Glycogen synthase kinase-3 alpha OS=Homo sapiens GN=GSK3A PE=1 SV=2;>sp|P49840|GSK3A_HUMAN Glycogen synthase kinase-3 alpha OS=Homo sapiens GN=GSK3A PE=1 SV=2
Pyruvate dehydrogenase phosphatase regulatory subunit, mitochondrial	PDPR	A8MT40;Q8NCN5		7.8738	4	4	4	8.7	88.569	779	A8MT40;Q8NCN5;H3BQG3	>tr|A8MT40|A8MT40_HUMAN Pyruvate dehydrogenase phosphatase regulatory subunit, mitochondrial OS=Homo sapiens GN=PDPR PE=1 SV=2;>sp|Q8NCN5|PDPR_HUMAN Pyruvate dehydrogenase phosphatase regulatory subunit, mitochondrial OS=Homo sapiens GN=PDPR PE=1 SV=2
Down syndrome critical region protein 3	DSCR3	A8MTY9;O14972-2;O14972;A8MY26		7.2197	3	3	3	17.3	27.958	249	A8MTY9;O14972-2;O14972;A8MY26	>tr|A8MTY9|A8MTY9_HUMAN Down syndrome critical region protein 3 OS=Homo sapiens GN=DSCR3 PE=1 SV=1;>sp|O14972-2|DSCR3_HUMAN Isoform 2 of Down syndrome critical region protein 3 OS=Homo sapiens GN=DSCR3;>sp|O14972|DSCR3_HUMAN Down syndrome critical region p
60S ribosomal protein L7	RPL7	A8MUD9;P18124		68.2	7	7	7	36.1	24.433	208	A8MUD9;P18124	>tr|A8MUD9|A8MUD9_HUMAN 60S ribosomal protein L7 OS=Homo sapiens GN=RPL7 PE=1 SV=1;>sp|P18124|RL7_HUMAN 60S ribosomal protein L7 OS=Homo sapiens GN=RPL7 PE=1 SV=1
Protein TSSC1	TSSC1	A8MUM1;Q53HC9		6.3347	3	3	1	12.6	46.319	414	A8MUM1;Q53HC9;C9JVR6	>tr|A8MUM1|A8MUM1_HUMAN Protein TSSC1 OS=Homo sapiens GN=TSSC1 PE=1 SV=2;>sp|Q53HC9|TSSC1_HUMAN Protein TSSC1 OS=Homo sapiens GN=TSSC1 PE=1 SV=2
60S ribosomal protein L23a	RPL23A	H7BY10;K7EJV9;K7ERT8;A8MUS3;P62750		3.9643	2	2	2	12.7	17.692	158	H7BY10;K7EJV9;K7ERT8;A8MUS3;P62750	>tr|H7BY10|H7BY10_HUMAN 60S ribosomal protein L23a (Fragment) OS=Homo sapiens GN=RPL23A PE=1 SV=1;>tr|K7EJV9|K7EJV9_HUMAN 60S ribosomal protein L23a (Fragment) OS=Homo sapiens GN=RPL23A PE=1 SV=1;>tr|K7ERT8|K7ERT8_HUMAN 60S ribosomal protein L23a (Fragment
Putative fatty acid-binding protein 5-like protein 3	FABP5P3	A8MUU1		2.1392	3	1	1	27.7	11.299	101	A8MUU1	>sp|A8MUU1|FB5L3_HUMAN Putative fatty acid-binding protein 5-like protein 3 OS=Homo sapiens GN=FABP5P3 PE=5 SV=1
C-type lectin domain family 12 member A	CLEC12A	A8MVL9;Q5QGZ9-5;Q5QGZ9-4;Q5QGZ9;Q5QGZ9-1		1.3948	1	1	1	10.3	19.034	165	A8MVL9;Q5QGZ9-5;Q5QGZ9-4;Q5QGZ9;Q5QGZ9-1	>tr|A8MVL9|A8MVL9_HUMAN C-type lectin domain family 12 member A (Fragment) OS=Homo sapiens GN=CLEC12A PE=1 SV=2;>sp|Q5QGZ9-5|CL12A_HUMAN Isoform 5 of C-type lectin domain family 12 member A OS=Homo sapiens GN=CLEC12A;>sp|Q5QGZ9-4|CL12A_HUMAN Isoform 4 of C
Protein FAM171A2	FAM171A2	A8MVW0		-2	1	1	1	2.3	87.434	826	A8MVW0	>sp|A8MVW0|F1712_HUMAN Protein FAM171A2 OS=Homo sapiens GN=FAM171A2 PE=1 SV=1
Small nuclear ribonucleoprotein G;Putative small nuclear ribonucleoprotein G-like protein 15	SNRPG;SNRPGP15	Q49AN9;F5H013;P62308;A8MWD9		9.8142	2	2	2	20.3	7.1013	64	Q49AN9;F5H013;P62308;A8MWD9	>tr|Q49AN9|Q49AN9_HUMAN SNRPG protein OS=Homo sapiens GN=SNRPG PE=1 SV=1;>tr|F5H013|F5H013_HUMAN Small nuclear ribonucleoprotein G OS=Homo sapiens GN=SNRPG PE=1 SV=1;>sp|P62308|RUXG_HUMAN Small nuclear ribonucleoprotein G OS=Homo sapiens GN=SNRPG PE=1 SV=1
N-alpha-acetyltransferase 10	NAA10	C9JN83;C9JW55;F8W808;A8MWP7;P41227-2;P41227		3.0301	1	1	1	17.6	16.685	142	C9JN83;C9JW55;F8W808;A8MWP7;P41227-2;P41227	>tr|C9JN83|C9JN83_HUMAN N-alpha-acetyltransferase 10 (Fragment) OS=Homo sapiens GN=NAA10 PE=1 SV=1;>tr|C9JW55|C9JW55_HUMAN N-alpha-acetyltransferase 10 (Fragment) OS=Homo sapiens GN=NAA10 PE=1 SV=4;>tr|F8W808|F8W808_HUMAN N-alpha-acetyltransferase 10 OS=Ho
Matrin-3	MATR3	A8MXP9;P43243;D6REM6;D6R991		323.31	11	11	11	17.1	99.966	895	A8MXP9;P43243;D6REM6;D6R991;H0Y8T4;B3KM87;P43243-2;D6RB45;A0A0A6YYM6;D6R9F3;D6RBS2;D6RCM3;D6REK4;D6R8Z5;D6RBI2;D6RBK5;D6RE02;D6RIA2;Q68E03	>tr|A8MXP9|A8MXP9_HUMAN Matrin-3 OS=Homo sapiens GN=MATR3 PE=1 SV=1;>sp|P43243|MATR3_HUMAN Matrin-3 OS=Homo sapiens GN=MATR3 PE=1 SV=2;>tr|D6REM6|D6REM6_HUMAN Matrin-3 OS=Homo sapiens GN=MATR3 PE=1 SV=1;>tr|D6R991|D6R991_HUMAN Matrin-3 (Fragment) OS=Homo s
Pituitary tumor-transforming gene 1 protein-interacting protein	PTTG1IP	A8MZH8;A8MXQ1;P53801		3.9725	1	1	1	16.8	11.598	107	A8MZH8;A8MXQ1;P53801	>tr|A8MZH8|A8MZH8_HUMAN Pituitary tumor-transforming gene 1 protein-interacting protein OS=Homo sapiens GN=PTTG1IP PE=1 SV=1;>tr|A8MXQ1|A8MXQ1_HUMAN Pituitary tumor-transforming gene 1 protein-interacting protein OS=Homo sapiens GN=PTTG1IP PE=1 SV=1;>sp|P5
Nucleoside diphosphate-linked moiety X motif 19, mitochondrial	NUDT19	A8MXV4		10.235	5	5	5	28.3	42.233	375	A8MXV4	>sp|A8MXV4|NUD19_HUMAN Nucleoside diphosphate-linked moiety X motif 19, mitochondrial OS=Homo sapiens GN=NUDT19 PE=1 SV=1
Aldehyde dehydrogenase, dimeric NADP-preferring	ALDH3A1	A8MYB8;P30838;C9JMC5;I3L3I9;E9PNN6		4.5425	3	3	3	18.3	43.307	389	A8MYB8;P30838;C9JMC5;I3L3I9;E9PNN6;I3L3W9;I3L4E5;I3L1H6	>tr|A8MYB8|A8MYB8_HUMAN Aldehyde dehydrogenase, dimeric NADP-preferring OS=Homo sapiens GN=ALDH3A1 PE=1 SV=1;>sp|P30838|AL3A1_HUMAN Aldehyde dehydrogenase, dimeric NADP-preferring OS=Homo sapiens GN=ALDH3A1 PE=1 SV=3;>tr|C9JMC5|C9JMC5_HUMAN Aldehyde dehydr
N-alpha-acetyltransferase 20	NAA20	A8MZB2;P61599;P61599-2		2.8383	2	2	2	15.7	18.857	166	A8MZB2;P61599;P61599-2	>tr|A8MZB2|A8MZB2_HUMAN N-acetyltransferase 5 (ARD1 homolog, S. cerevisiae), isoform CRA_a OS=Homo sapiens GN=NAA20 PE=1 SV=1;>sp|P61599|NAA20_HUMAN N-alpha-acetyltransferase 20 OS=Homo sapiens GN=NAA20 PE=1 SV=1;>sp|P61599-2|NAA20_HUMAN Isoform 2 of N-alp
Collagen alpha-5(VI) chain	COL6A5	E9PAL5;A8TX70-2;A8TX70;H0Y935		8.3804	3	3	3	1.3	289.45	2611	E9PAL5;A8TX70-2;A8TX70;H0Y935	>tr|E9PAL5|E9PAL5_HUMAN Collagen alpha-5(VI) chain OS=Homo sapiens GN=COL6A5 PE=1 SV=3;>sp|A8TX70-2|CO6A5_HUMAN Isoform 2 of Collagen alpha-5(VI) chain OS=Homo sapiens GN=COL6A5;>sp|A8TX70|CO6A5_HUMAN Collagen alpha-5(VI) chain OS=Homo sapiens GN=COL6A5 PE
Lysophospholipid acyltransferase 7	MBOAT7	A9C4B8;Q96N66-3;Q96N66;H7C2M4;C9J4E9;M0R1Z5;Q96N66-2		22.86	2	2	2	14.8	28.599	256	A9C4B8;Q96N66-3;Q96N66;H7C2M4;C9J4E9;M0R1Z5;Q96N66-2	>tr|A9C4B8|A9C4B8_HUMAN Lysophospholipid acyltransferase 7 (Fragment) OS=Homo sapiens GN=MBOAT7 PE=1 SV=1;>sp|Q96N66-3|MBOA7_HUMAN Isoform 3 of Lysophospholipid acyltransferase 7 OS=Homo sapiens GN=MBOAT7;>sp|Q96N66|MBOA7_HUMAN Lysophospholipid acyltransfe
Importin subunit alpha-8	KPNA7	A9QM74		-2	2	2	2	4.3	56.937	516	A9QM74	>sp|A9QM74|IMA8_HUMAN Importin subunit alpha-8 OS=Homo sapiens GN=KPNA7 PE=1 SV=1
MIF4G domain-containing protein	MEOX1;MIF4GD	J3KSB8;J3QRZ6;A9UHW6;A9UHW6-2;A9UHW6-3		3.2383	1	1	1	12.9	19.23	170	J3KSB8;J3QRZ6;A9UHW6;A9UHW6-2;A9UHW6-3	>tr|J3KSB8|J3KSB8_HUMAN MIF4G domain-containing protein OS=Homo sapiens GN=MIF4GD PE=1 SV=1;>tr|J3QRZ6|J3QRZ6_HUMAN MIF4G domain-containing protein (Fragment) OS=Homo sapiens GN=MIF4GD PE=1 SV=4;>sp|A9UHW6|MI4GD_HUMAN MIF4G domain-containing protein OS=Hom
Serine/arginine repetitive matrix protein 1	SRRM1	A9Z1X7;Q8IYB3-2;Q8IYB3;M0R1E7;M0QXG5;M0R088;E9PCT1		19.148	2	2	2	5	103.39	913	A9Z1X7;Q8IYB3-2;Q8IYB3;M0R1E7;M0QXG5;M0R088;E9PCT1	>tr|A9Z1X7|A9Z1X7_HUMAN Serine/arginine repetitive matrix protein 1 OS=Homo sapiens GN=SRRM1 PE=1 SV=1;>sp|Q8IYB3-2|SRRM1_HUMAN Isoform 2 of Serine/arginine repetitive matrix protein 1 OS=Homo sapiens GN=SRRM1;>sp|Q8IYB3|SRRM1_HUMAN Serine/arginine repetit
Unconventional myosin-Ig;Minor histocompatibility antigen HA-2	MYO1G	B0I1T2;B0I1T2-4;B0I1T2-3		35.682	8	7	7	12.5	116.44	1018	B0I1T2;B0I1T2-4;B0I1T2-3;F8WEW9;B0I1T2-2	>sp|B0I1T2|MYO1G_HUMAN Unconventional myosin-Ig OS=Homo sapiens GN=MYO1G PE=1 SV=2;>sp|B0I1T2-4|MYO1G_HUMAN Isoform 4 of Unconventional myosin-Ig OS=Homo sapiens GN=MYO1G;>sp|B0I1T2-3|MYO1G_HUMAN Isoform 3 of Unconventional myosin-Ig OS=Homo sapiens GN=MYO
Neutrophil cytosol factor 4	NCF4	B0QY04;H0Y6X8;Q15080;Q15080-3;Q15080-2		2.2475	1	1	1	7.2	18.945	166	B0QY04;H0Y6X8;Q15080;Q15080-3;Q15080-2	>tr|B0QY04|B0QY04_HUMAN Neutrophil cytosol factor 4 (Fragment) OS=Homo sapiens GN=NCF4 PE=1 SV=1;>tr|H0Y6X8|H0Y6X8_HUMAN Neutrophil cytosol factor 4 (Fragment) OS=Homo sapiens GN=NCF4 PE=1 SV=1;>sp|Q15080|NCF4_HUMAN Neutrophil cytosol factor 4 OS=Homo sapi
Eukaryotic translation initiation factor 3 subunit L	EIF3L	B0QY89;Q9Y262-2;Q9Y262;B0QY90		103	10	10	10	27.5	70.901	607	B0QY89;Q9Y262-2;Q9Y262;B0QY90;C9JHP4;C9K0Q7;H7C3A0	>tr|B0QY89|B0QY89_HUMAN Eukaryotic translation initiation factor 3 subunit L OS=Homo sapiens GN=EIF3L PE=1 SV=1;>sp|Q9Y262-2|EIF3L_HUMAN Isoform 2 of Eukaryotic translation initiation factor 3 subunit L OS=Homo sapiens GN=EIF3L;>sp|Q9Y262|EIF3L_HUMAN Eukar
Mitochondrial dynamics protein MID51	MIEF1	B0QY95;Q9NQG6		1.4713	1	1	1	3.1	53.331	478	B0QY95;Q9NQG6	>tr|B0QY95|B0QY95_HUMAN Mitochondrial dynamics protein MID51 OS=Homo sapiens GN=MIEF1 PE=1 SV=1;>sp|Q9NQG6|MID51_HUMAN Mitochondrial dynamics protein MID51 OS=Homo sapiens GN=MIEF1 PE=1 SV=1
Brain-specific angiogenesis inhibitor 1-associated protein 2-like protein 2	BAIAP2L2	B0QYF0;Q6UXY1-2;Q6UXY1		3.1928	1	1	1	8.2	20.874	196	B0QYF0;Q6UXY1-2;Q6UXY1	>tr|B0QYF0|B0QYF0_HUMAN Brain-specific angiogenesis inhibitor 1-associated protein 2-like protein 2 (Fragment) OS=Homo sapiens GN=BAIAP2L2 PE=1 SV=1;>sp|Q6UXY1-2|BI2L2_HUMAN Isoform 2 of Brain-specific angiogenesis inhibitor 1-associated protein 2-like pro
Myoglobin	MB	B0QYF7;Q8WVH6;F2Z2F1;B0QYF8;P02144		1.4552	1	1	1	18.9	8.0683	74	B0QYF7;Q8WVH6;F2Z2F1;B0QYF8;P02144	>tr|B0QYF7|B0QYF7_HUMAN Myoglobin (Fragment) OS=Homo sapiens GN=MB PE=1 SV=1;>tr|Q8WVH6|Q8WVH6_HUMAN MB protein OS=Homo sapiens GN=MB PE=1 SV=1;>tr|F2Z2F1|F2Z2F1_HUMAN Myoglobin (Fragment) OS=Homo sapiens GN=MB PE=1 SV=1;>tr|B0QYF8|B0QYF8_HUMAN Myoglobin (
RNA-binding protein EWS	EWSR1	B0QYK0;Q01844-4;Q01844-6;Q01844-3;Q01844;Q01844-5		3.69	1	1	1	3.9	64.929	618	B0QYK0;Q01844-4;Q01844-6;Q01844-3;Q01844;Q01844-5	>tr|B0QYK0|B0QYK0_HUMAN RNA-binding protein EWS OS=Homo sapiens GN=EWSR1 PE=1 SV=1;>sp|Q01844-4|EWS_HUMAN Isoform 4 of RNA-binding protein EWS OS=Homo sapiens GN=EWSR1;>sp|Q01844-6|EWS_HUMAN Isoform 6 of RNA-binding protein EWS OS=Homo sapiens GN=EWSR1;>sp
SUMO-conjugating enzyme UBC9	UBE2I	H3BPC4;H3BQQ9;B0QYN7;P63279		3.9734	2	2	2	27.1	7.8891	70	H3BPC4;H3BQQ9;B0QYN7;P63279	>tr|H3BPC4|H3BPC4_HUMAN SUMO-conjugating enzyme UBC9 (Fragment) OS=Homo sapiens GN=UBE2I PE=1 SV=2;>tr|H3BQQ9|H3BQQ9_HUMAN SUMO-conjugating enzyme UBC9 (Fragment) OS=Homo sapiens GN=UBE2I PE=1 SV=1;>tr|B0QYN7|B0QYN7_HUMAN SUMO-conjugating enzyme UBC9 OS=Ho
ADP-ribosylation factor-binding protein GGA1	GGA1	B0QYR6;Q9UJY5-4;Q9UJY5;B0QYR5;Q9UJY5-3;Q9UJY5-2;Q9UJY5-6		2.4441	2	2	2	18.3	27.88	246	B0QYR6;Q9UJY5-4;Q9UJY5;B0QYR5;Q9UJY5-3;Q9UJY5-2;Q9UJY5-6	>tr|B0QYR6|B0QYR6_HUMAN ADP-ribosylation factor-binding protein GGA1 (Fragment) OS=Homo sapiens GN=GGA1 PE=1 SV=1;>sp|Q9UJY5-4|GGA1_HUMAN Isoform 4 of ADP-ribosylation factor-binding protein GGA1 OS=Homo sapiens GN=GGA1;>sp|Q9UJY5|GGA1_HUMAN ADP-ribosylati
Peroxisomal membrane protein PMP34	SLC25A17	B0QYW5;F6RTR7;O43808		-2	1	1	1	4	25.721	225	B0QYW5;F6RTR7;O43808	>tr|B0QYW5|B0QYW5_HUMAN Peroxisomal membrane protein PMP34 OS=Homo sapiens GN=SLC25A17 PE=1 SV=1;>tr|F6RTR7|F6RTR7_HUMAN Peroxisomal membrane protein PMP34 OS=Homo sapiens GN=SLC25A17 PE=1 SV=1;>sp|O43808|PM34_HUMAN Peroxisomal membrane protein PMP34 OS=Ho
Copine-1	CPNE1	F2Z2V0;B0QZ18;Q99829;A6PVH9;E7ENH5;Q5JX56;Q5JX58;Q5JX59;Q5JX60;Q5JX44;Q5JX45		251.61	6	6	6	15.8	58.634	533	F2Z2V0;B0QZ18;Q99829;A6PVH9;E7ENH5;Q5JX56;Q5JX58;Q5JX59;Q5JX60;Q5JX44;Q5JX45;Q5JX55;H0Y524;Q5JX61;Q5JX52;Q5JX53;Q5JX54;Q5JX57;E7EV27	>tr|F2Z2V0|F2Z2V0_HUMAN Copine-1 (Fragment) OS=Homo sapiens GN=CPNE1 PE=1 SV=1;>tr|B0QZ18|B0QZ18_HUMAN Copine-1 OS=Homo sapiens GN=CPNE1 PE=1 SV=1;>sp|Q99829|CPNE1_HUMAN Copine-1 OS=Homo sapiens GN=CPNE1 PE=1 SV=1;>tr|A6PVH9|A6PVH9_HUMAN Copine-1 OS=Homo s
Erlin-1	ERLIN1	B0QZ43;O75477		6.2584	3	2	2	18.5	31.077	275	B0QZ43;O75477	>tr|B0QZ43|B0QZ43_HUMAN Erlin-1 (Fragment) OS=Homo sapiens GN=ERLIN1 PE=1 SV=1;>sp|O75477|ERLN1_HUMAN Erlin-1 OS=Homo sapiens GN=ERLIN1 PE=1 SV=1
Translocator protein	TSPO	B1AH87;P30536		31.783	1	1	1	21.5	11.896	107	B1AH87;P30536	>tr|B1AH87|B1AH87_HUMAN Putative peripheral benzodiazepine receptor-related protein (Fragment) OS=Homo sapiens GN=TSPO PE=1 SV=1;>sp|P30536|TSPOA_HUMAN Translocator protein OS=Homo sapiens GN=TSPO PE=1 SV=3
Heme oxygenase 1	HMOX1	B1AHA8;P09601		109.88	4	4	4	38.5	21.583	187	B1AHA8;P09601	>tr|B1AHA8|B1AHA8_HUMAN Heme oxygenase 1 (Fragment) OS=Homo sapiens GN=HMOX1 PE=1 SV=1;>sp|P09601|HMOX1_HUMAN Heme oxygenase 1 OS=Homo sapiens GN=HMOX1 PE=1 SV=1
DNA replication licensing factor MCM5	MCM5	B1AHB1;P33992		9.4864	6	6	6	12.7	77.592	691	B1AHB1;P33992;B1AHB2;B1AHA9	>tr|B1AHB1|B1AHB1_HUMAN DNA helicase OS=Homo sapiens GN=MCM5 PE=1 SV=1;>sp|P33992|MCM5_HUMAN DNA replication licensing factor MCM5 OS=Homo sapiens GN=MCM5 PE=1 SV=5
NHP2-like protein 1;NHP2-like protein 1, N-terminally processed	NHP2L1	B1AHD1;P55769		37.233	3	3	3	33.3	14.627	132	B1AHD1;P55769	>tr|B1AHD1|B1AHD1_HUMAN NHP2-like protein 1 OS=Homo sapiens GN=NHP2L1 PE=1 SV=1;>sp|P55769|NH2L1_HUMAN NHP2-like protein 1 OS=Homo sapiens GN=NHP2L1 PE=1 SV=3
26S proteasome non-ATPase regulatory subunit 10	PSMD10	B1AJY5;B1AJY7;O75832		4.2457	1	1	1	9.2	20.217	185	B1AJY5;B1AJY7;O75832	>tr|B1AJY5|B1AJY5_HUMAN 26S proteasome non-ATPase regulatory subunit 10 OS=Homo sapiens GN=PSMD10 PE=1 SV=1;>tr|B1AJY7|B1AJY7_HUMAN 26S proteasome non-ATPase regulatory subunit 10 OS=Homo sapiens GN=PSMD10 PE=1 SV=1;>sp|O75832|PSD10_HUMAN 26S proteasome no
F-actin-capping protein subunit beta	CAPZB	B1AK85;P47756-2;P47756;B1AK87;B1AK88		137.59	7	7	7	36.5	29.265	260	B1AK85;P47756-2;P47756;B1AK87;B1AK88	>tr|B1AK85|B1AK85_HUMAN F-actin-capping protein subunit beta OS=Homo sapiens GN=CAPZB PE=1 SV=1;>sp|P47756-2|CAPZB_HUMAN Isoform 2 of F-actin-capping protein subunit beta OS=Homo sapiens GN=CAPZB;>sp|P47756|CAPZB_HUMAN F-actin-capping protein subunit beta
Ephrin type-B receptor 2	EPHB2	B1AKC9;P29323-2;P29323-3;P29323		12.596	6	6	4	11.2	105.56	946	B1AKC9;P29323-2;P29323-3;P29323;A0A087WVA5;Q6NVW1	>tr|B1AKC9|B1AKC9_HUMAN Receptor protein-tyrosine kinase OS=Homo sapiens GN=EPHB2 PE=1 SV=1;>sp|P29323-2|EPHB2_HUMAN Isoform 2 of Ephrin type-B receptor 2 OS=Homo sapiens GN=EPHB2;>sp|P29323-3|EPHB2_HUMAN Isoform 3 of Ephrin type-B receptor 2 OS=Homo sapie
Rootletin	CROCC	B1AKD8;Q5TZA2;Q5TZA2-2		2.3982	3	3	3	2.6	149.06	1311	B1AKD8;Q5TZA2;Q5TZA2-2;A0A087WW81	>tr|B1AKD8|B1AKD8_HUMAN Rootletin (Fragment) OS=Homo sapiens GN=CROCC PE=1 SV=2;>sp|Q5TZA2|CROCC_HUMAN Rootletin OS=Homo sapiens GN=CROCC PE=1 SV=1;>sp|Q5TZA2-2|CROCC_HUMAN Isoform 2 of Rootletin OS=Homo sapiens GN=CROCC
Nardilysin	NRD1	G3V1R5;B1AKJ5;O43847;O43847-2;H0Y5G9;F5H7V1;A0A087WYK8		3.4491	2	2	2	2.9	125.12	1087	G3V1R5;B1AKJ5;O43847;O43847-2;H0Y5G9;F5H7V1;A0A087WYK8	>tr|G3V1R5|G3V1R5_HUMAN Nardilysin OS=Homo sapiens GN=NRD1 PE=1 SV=1;>tr|B1AKJ5|B1AKJ5_HUMAN Nardilysin OS=Homo sapiens GN=NRD1 PE=1 SV=1;>sp|O43847|NRDC_HUMAN Nardilysin OS=Homo sapiens GN=NRD1 PE=1 SV=2;>sp|O43847-2|NRDC_HUMAN Isoform 2 of Nardilysin OS=
Phosphatidylserine decarboxylase proenzyme;Phosphatidylserine decarboxylase alpha chain;Phosphatidylserine decarboxylase beta chain	PISD	B1AKM8;B1AKM6;H0Y7P7;Q9UG56-2;Q9UG56		1.8582	1	1	1	5.7	26.282	228	B1AKM8;B1AKM6;H0Y7P7;Q9UG56-2;Q9UG56	>tr|B1AKM8|B1AKM8_HUMAN Phosphatidylserine decarboxylase proenzyme (Fragment) OS=Homo sapiens GN=PISD PE=1 SV=1;>tr|B1AKM6|B1AKM6_HUMAN Phosphatidylserine decarboxylase proenzyme OS=Homo sapiens GN=PISD PE=1 SV=1;>tr|H0Y7P7|H0Y7P7_HUMAN Phosphatidylserine
Dynein light chain roadblock-type 1	DYNLRB1	B1AKR6;Q9NP97		13.775	2	2	1	18.9	16.253	148	B1AKR6;Q9NP97	>tr|B1AKR6|B1AKR6_HUMAN Dynein light chain roadblock-type 1 OS=Homo sapiens GN=DYNLRB1 PE=1 SV=1;>sp|Q9NP97|DLRB1_HUMAN Dynein light chain roadblock-type 1 OS=Homo sapiens GN=DYNLRB1 PE=1 SV=3
Sodium/potassium-transporting ATPase subunit alpha-2	ATP1A2	B1AKY9;P50993;H0Y7C1		-2	8	1	1	12.3	110.86	1009	B1AKY9;P50993;H0Y7C1	>tr|B1AKY9|B1AKY9_HUMAN Sodium/potassium-transporting ATPase subunit alpha-2 OS=Homo sapiens GN=ATP1A2 PE=1 SV=1;>sp|P50993|AT1A2_HUMAN Sodium/potassium-transporting ATPase subunit alpha-2 OS=Homo sapiens GN=ATP1A2 PE=1 SV=1;>tr|H0Y7C1|H0Y7C1_HUMAN Sodium/
39S ribosomal protein L43, mitochondrial	MRPL43	M0R051;H0Y6Y8;B1AL05;Q8N983-4;Q8N983-3;Q8N983-2;Q8N983;Q8N983-6;Q8N983-7		1.5797	1	1	1	27.3	4.7233	44	M0R051;H0Y6Y8;B1AL05;Q8N983-4;Q8N983-3;Q8N983-2;Q8N983;Q8N983-6;Q8N983-7	>tr|M0R051|M0R051_HUMAN 39S ribosomal protein L43, mitochondrial OS=Homo sapiens GN=MRPL43 PE=1 SV=1;>tr|H0Y6Y8|H0Y6Y8_HUMAN 39S ribosomal protein L43, mitochondrial (Fragment) OS=Homo sapiens GN=MRPL43 PE=1 SV=1;>tr|B1AL05|B1AL05_HUMAN 39S ribosomal prote
Rho guanine nucleotide exchange factor 7	ARHGEF7	B1ALK7;Q14155-1;Q14155-5;E7EUY6;E9PDQ5;Q14155-6;Q14155-2;Q14155-3;Q14155		59.119	4	4	4	9.8	79.831	705	B1ALK7;Q14155-1;Q14155-5;E7EUY6;E9PDQ5;Q14155-6;Q14155-2;Q14155-3;Q14155;F6SJA5	>tr|B1ALK7|B1ALK7_HUMAN Rho guanine nucleotide exchange factor 7 OS=Homo sapiens GN=ARHGEF7 PE=1 SV=1;>sp|Q14155-1|ARHG7_HUMAN Isoform 1 of Rho guanine nucleotide exchange factor 7 OS=Homo sapiens GN=ARHGEF7;>sp|Q14155-5|ARHG7_HUMAN Isoform 5 of Rho guanin
Septin-6	2015-09-06	B1AMS2;Q14141-2;Q14141-4;Q14141;Q14141-3		108.78	5	3	3	23.9	49.303	431	B1AMS2;Q14141-2;Q14141-4;Q14141;Q14141-3;H0Y961	>tr|B1AMS2|B1AMS2_HUMAN Septin 6, isoform CRA_b OS=Homo sapiens GN=SEPT6 PE=1 SV=1;>sp|Q14141-2|SEPT6_HUMAN Isoform I of Septin-6 OS=Homo sapiens GN=SEPT6;>sp|Q14141-4|SEPT6_HUMAN Isoform V of Septin-6 OS=Homo sapiens GN=SEPT6;>sp|Q14141|SEPT6_HUMAN Septin
Guanylate kinase	GUK1	B1ANH0;B1ANG9;B1ANH2;Q16774;Q16774-2;Q16774-3;B1ANH5;B1ANH6;B1ANH3		6.7578	3	3	3	24	23.711	217	B1ANH0;B1ANG9;B1ANH2;Q16774;Q16774-2;Q16774-3;B1ANH5;B1ANH6;B1ANH3	>tr|B1ANH0|B1ANH0_HUMAN Guanylate kinase (Fragment) OS=Homo sapiens GN=GUK1 PE=1 SV=1;>tr|B1ANG9|B1ANG9_HUMAN Guanylate kinase OS=Homo sapiens GN=GUK1 PE=1 SV=2;>tr|B1ANH2|B1ANH2_HUMAN Guanylate kinase (Fragment) OS=Homo sapiens GN=GUK1 PE=1 SV=1;>sp|Q1677
Polyadenylate-binding protein 4	PABPC4	B1ANR0;Q13310-2;Q13310;Q13310-3;H0Y5F5		18.208	7	2	2	19.2	67.97	615	B1ANR0;Q13310-2;Q13310;Q13310-3;H0Y5F5;H0YEQ8;H0YCC8	>tr|B1ANR0|B1ANR0_HUMAN Poly(A) binding protein, cytoplasmic 4 (Inducible form), isoform CRA_e OS=Homo sapiens GN=PABPC4 PE=1 SV=1;>sp|Q13310-2|PABP4_HUMAN Isoform 2 of Polyadenylate-binding protein 4 OS=Homo sapiens GN=PABPC4;>sp|Q13310|PABP4_HUMAN Polyad
	CD55	B1AP13;P08174-2		4.9408	2	2	2	6.1	49.338	444	B1AP13;P08174-2	>tr|B1AP13|B1AP13_HUMAN Complement decay-accelerating factor OS=Homo sapiens GN=CD55 PE=1 SV=1;>sp|P08174-2|DAF_HUMAN Isoform 1 of Complement decay-accelerating factor OS=Homo sapiens GN=CD55
Sterol O-acyltransferase 1	SOAT1	B1APM4;P35610;P35610-3;P35610-2		10.098	2	2	2	11.5	29.892	260	B1APM4;P35610;P35610-3;P35610-2	>tr|B1APM4|B1APM4_HUMAN Sterol O-acyltransferase 1 (Fragment) OS=Homo sapiens GN=SOAT1 PE=1 SV=1;>sp|P35610|SOAT1_HUMAN Sterol O-acyltransferase 1 OS=Homo sapiens GN=SOAT1 PE=1 SV=3;>sp|P35610-3|SOAT1_HUMAN Isoform 3 of Sterol O-acyltransferase 1 OS=Homo s
Heterogeneous nuclear ribonucleoproteins C1/C2	HNRNPC	G3V4W0;B4DY08;B2R5W2;G3V4C1;P07910-4;P07910-2;G3V5X6;G3V3K6;G3V251;G3V2D6;P07910-3		136.61	9	9	2	33.2	28.916	262	G3V4W0;B4DY08;B2R5W2;G3V4C1;P07910-4;P07910-2;G3V5X6;G3V3K6;G3V251;G3V2D6;P07910-3;B4DSU6;O60812;B2RXH8;G3V4M8;G3V5V7;P0DMR1;B7ZW38;G3V2H6	>tr|G3V4W0|G3V4W0_HUMAN Heterogeneous nuclear ribonucleoproteins C1/C2 (Fragment) OS=Homo sapiens GN=HNRNPC PE=1 SV=1;>tr|B4DY08|B4DY08_HUMAN Heterogeneous nuclear ribonucleoproteins C1/C2 OS=Homo sapiens GN=HNRNPC PE=1 SV=1;>tr|B2R5W2|B2R5W2_HUMAN Heterog
Bifunctional arginine demethylase and lysyl-hydroxylase JMJD6	JMJD6	B2WTI3;B2WTI4;K7EJU9;Q6NYC1-2;Q6NYC1;Q6NYC1-3		1.9766	1	1	1	3.9	39.241	335	B2WTI3;B2WTI4;K7EJU9;Q6NYC1-2;Q6NYC1;Q6NYC1-3	>tr|B2WTI3|B2WTI3_HUMAN Bifunctional arginine demethylase and lysyl-hydroxylase JMJD6 OS=Homo sapiens GN=JMJD6 PE=1 SV=1;>tr|B2WTI4|B2WTI4_HUMAN Bifunctional arginine demethylase and lysyl-hydroxylase JMJD6 OS=Homo sapiens GN=JMJD6 PE=1 SV=1;>tr|K7EJU9|K7E
Eukaryotic translation initiation factor 3 subunit H	EIF3S3;EIF3H	B3KS98;O15372;A0A087WZK9		13.938	5	5	5	19.9	41.581	366	B3KS98;O15372;A0A087WZK9;E5RJT0;E5RFW7;E5RFH0	>tr|B3KS98|B3KS98_HUMAN Eukaryotic translation initiation factor 3 subunit H OS=Homo sapiens GN=EIF3S3 PE=1 SV=1;>sp|O15372|EIF3H_HUMAN Eukaryotic translation initiation factor 3 subunit H OS=Homo sapiens GN=EIF3H PE=1 SV=1;>tr|A0A087WZK9|A0A087WZK9_HUMAN
Mortality factor 4-like protein 1	MORF4L1	B3KTM8;Q9UBU8-3;Q9UBU8-2;Q9UBU8		1.9488	2	2	2	10.1	40.028	348	B3KTM8;Q9UBU8-3;Q9UBU8-2;Q9UBU8	>tr|B3KTM8|B3KTM8_HUMAN Mortality factor 4-like protein 1 OS=Homo sapiens GN=MORF4L1 PE=1 SV=1;>sp|Q9UBU8-3|MO4L1_HUMAN Isoform 3 of Mortality factor 4-like protein 1 OS=Homo sapiens GN=MORF4L1;>sp|Q9UBU8-2|MO4L1_HUMAN Isoform 2 of Mortality factor 4-like
CDP-diacylglycerol--inositol 3-phosphatidyltransferase	CDIPT	B3KY94;O14735-3;O14735		2.4973	1	1	1	5.5	25.946	237	B3KY94;O14735-3;O14735	>tr|B3KY94|B3KY94_HUMAN CDP-diacylglycerol--inositol 3-phosphatidyltransferase OS=Homo sapiens GN=CDIPT PE=1 SV=1;>sp|O14735-3|CDIPT_HUMAN Isoform 3 of CDP-diacylglycerol--inositol 3-phosphatidyltransferase OS=Homo sapiens GN=CDIPT;>sp|O14735|CDIPT_HUMAN C
Phosphatidylinositol transfer protein beta isoform	PITPNB	B3KYB7;P48739;P48739-2;P48739-3;B3KYB6;A0A0A0MSW4		20.275	4	4	4	44.3	19.053	167	B3KYB7;P48739;P48739-2;P48739-3;B3KYB6;A0A0A0MSW4	>tr|B3KYB7|B3KYB7_HUMAN Phosphatidylinositol transfer protein beta isoform (Fragment) OS=Homo sapiens GN=PITPNB PE=1 SV=4;>sp|P48739|PIPNB_HUMAN Phosphatidylinositol transfer protein beta isoform OS=Homo sapiens GN=PITPNB PE=1 SV=2;>sp|P48739-2|PIPNB_HUMAN
Histidine--tRNA ligase, cytoplasmic	HARS	B4E1C5;B4DDD8;P12081-3;P12081-2;P12081-4;P12081;B3KWE1;E7ETE2		83.177	9	9	7	31.4	43.878	395	B4E1C5;B4DDD8;P12081-3;P12081-2;P12081-4;P12081;B3KWE1;E7ETE2;D6RF05	>tr|B4E1C5|B4E1C5_HUMAN Histidine--tRNA ligase, cytoplasmic OS=Homo sapiens GN=HARS PE=1 SV=1;>tr|B4DDD8|B4DDD8_HUMAN Histidine--tRNA ligase, cytoplasmic OS=Homo sapiens GN=HARS PE=1 SV=1;>sp|P12081-3|SYHC_HUMAN Isoform 3 of Histidine--tRNA ligase, cytopla
Mitochondrial import inner membrane translocase subunit Tim23;Putative mitochondrial import inner membrane translocase subunit Tim23B	TIMM23;TIMM23B	B4DDK6;O14925;Q5SRD1		22.623	1	1	1	12.1	14.6	140	B4DDK6;O14925;Q5SRD1	>tr|B4DDK6|B4DDK6_HUMAN Putative mitochondrial import inner membrane translocase subunit Tim23B OS=Homo sapiens GN=TIMM23B PE=2 SV=1;>sp|O14925|TIM23_HUMAN Mitochondrial import inner membrane translocase subunit Tim23 OS=Homo sapiens GN=TIMM23 PE=1 SV=1;>s
Polyadenylate-binding protein 2	PABPN1	B4DEH8;G3V4T2;Q92843-2;Q86U42-2;Q86U42;H0YJH9		29.386	4	4	4	31.5	18.99	168	B4DEH8;G3V4T2;Q92843-2;Q86U42-2;Q86U42;H0YJH9	>tr|B4DEH8|B4DEH8_HUMAN Polyadenylate-binding protein 2 OS=Homo sapiens GN=PABPN1 PE=1 SV=1;>tr|G3V4T2|G3V4T2_HUMAN Polyadenylate-binding protein 2 OS=Homo sapiens GN=PABPN1 PE=1 SV=1;>sp|Q92843-2|B2CL2_HUMAN Isoform 3 of Bcl-2-like protein 2 OS=Homo sapie
Protein DEK	DEK	D6RDA2;H0Y8X0;B4DFG0;P35659-2;P35659		1.8293	1	1	1	8.2	14.156	122	D6RDA2;H0Y8X0;B4DFG0;P35659-2;P35659	>tr|D6RDA2|D6RDA2_HUMAN Protein DEK (Fragment) OS=Homo sapiens GN=DEK PE=1 SV=1;>tr|H0Y8X0|H0Y8X0_HUMAN Protein DEK (Fragment) OS=Homo sapiens GN=DEK PE=1 SV=1;>tr|B4DFG0|B4DFG0_HUMAN Protein DEK OS=Homo sapiens GN=DEK PE=1 SV=1;>sp|P35659-2|DEK_HUMAN Isof
Protein ITFG3	ITFG3	B4DGG1;Q9H0X4-2;Q9H0X4		2.0311	1	1	1	3.2	57.547	531	B4DGG1;Q9H0X4-2;Q9H0X4	>tr|B4DGG1|B4DGG1_HUMAN Uncharacterized protein OS=Homo sapiens PE=2 SV=1;>sp|Q9H0X4-2|ITFG3_HUMAN Isoform 2 of Protein ITFG3 OS=Homo sapiens GN=ITFG3;>sp|Q9H0X4|ITFG3_HUMAN Protein ITFG3 OS=Homo sapiens GN=ITFG3 PE=1 SV=1
SWI/SNF-related matrix-associated actin-dependent regulator of chromatin subfamily E member 1	SMARCE1	J3QKS7;B4DGM3;Q969G3-2;Q969G3;J3QKX6;J3QR61;K7EMQ8;Q969G3-6;Q969G3-5;Q969G3-3;Q969G3-4		9.1229	2	2	2	9	33.433	288	J3QKS7;B4DGM3;Q969G3-2;Q969G3;J3QKX6;J3QR61;K7EMQ8;Q969G3-6;Q969G3-5;Q969G3-3;Q969G3-4	>tr|J3QKS7|J3QKS7_HUMAN SWI/SNF-related matrix-associated actin-dependent regulator of chromatin subfamily E member 1 (Fragment) OS=Homo sapiens GN=SMARCE1 PE=1 SV=1;>tr|B4DGM3|B4DGM3_HUMAN SWI/SNF-related matrix-associated actin-dependent regulator of chr
RNA-binding protein Musashi homolog 2	IGSF9B;MSI2	B4DHE8;Q96DH6-2;Q96DH6;J3KTC1;B4DM51;Q96DH6-3		4.6371	3	3	3	14.2	34.812	324	B4DHE8;Q96DH6-2;Q96DH6;J3KTC1;B4DM51;Q96DH6-3;J3QKT5	>tr|B4DHE8|B4DHE8_HUMAN RNA-binding protein Musashi homolog 2 OS=Homo sapiens GN=MSI2 PE=1 SV=1;>sp|Q96DH6-2|MSI2H_HUMAN Isoform 2 of RNA-binding protein Musashi homolog 2 OS=Homo sapiens GN=MSI2;>sp|Q96DH6|MSI2H_HUMAN RNA-binding protein Musashi homolog 2
Rab GTPase-binding effector protein 2	RABEP2	B4DHR0;Q9H5N1;Q9H5N1-2		1.7578	2	2	2	6	56.112	498	B4DHR0;Q9H5N1;Q9H5N1-2	>tr|B4DHR0|B4DHR0_HUMAN Rab GTPase-binding effector protein 2 OS=Homo sapiens GN=RABEP2 PE=1 SV=1;>sp|Q9H5N1|RABE2_HUMAN Rab GTPase-binding effector protein 2 OS=Homo sapiens GN=RABEP2 PE=1 SV=2;>sp|Q9H5N1-2|RABE2_HUMAN Isoform 2 of Rab GTPase-binding effe
Signal peptidase complex catalytic subunit SEC11C	SEC11L3;SEC11C	B4DI03;K7EJQ7;Q9BY50;A0A0A0MR04		52.958	5	5	5	30.8	17.404	156	B4DI03;K7EJQ7;Q9BY50;A0A0A0MR04	>tr|B4DI03|B4DI03_HUMAN SEC11-like 3 (S. cerevisiae), isoform CRA_a OS=Homo sapiens GN=SEC11L3 PE=1 SV=1;>tr|K7EJQ7|K7EJQ7_HUMAN Signal peptidase I OS=Homo sapiens GN=SEC11C PE=1 SV=1;>sp|Q9BY50|SC11C_HUMAN Signal peptidase complex catalytic subunit SEC11C
Protein disulfide-isomerase TMX3	TMX3	B4DIE3;Q96JJ7-2;Q96JJ7;H3BPB3		10.891	3	3	3	21.8	22.67	197	B4DIE3;Q96JJ7-2;Q96JJ7;H3BPB3;H3BT89;H3BVI1;F5H4F7	>tr|B4DIE3|B4DIE3_HUMAN Protein disulfide-isomerase TMX3 OS=Homo sapiens GN=TMX3 PE=1 SV=1;>sp|Q96JJ7-2|TMX3_HUMAN Isoform 2 of Protein disulfide-isomerase TMX3 OS=Homo sapiens GN=TMX3;>sp|Q96JJ7|TMX3_HUMAN Protein disulfide-isomerase TMX3 OS=Homo sapiens
COP9 signalosome complex subunit 2	COPS2	B4DIH5;P61201;P61201-2		7.9513	3	3	3	11.6	44.228	379	B4DIH5;P61201;P61201-2;H0YM03;H0YKU5	>tr|B4DIH5|B4DIH5_HUMAN COP9 signalosome complex subunit 2 OS=Homo sapiens GN=COPS2 PE=1 SV=1;>sp|P61201|CSN2_HUMAN COP9 signalosome complex subunit 2 OS=Homo sapiens GN=COPS2 PE=1 SV=1;>sp|P61201-2|CSN2_HUMAN Isoform 2 of COP9 signalosome complex subunit
NADH-ubiquinone oxidoreductase 75 kDa subunit, mitochondrial	NDUFS1	B4DJ81;P28331-3;P28331-4;P28331-5;P28331;P28331-2		323.31	18	18	18	46.6	66.921	611	B4DJ81;P28331-3;P28331-4;P28331-5;P28331;P28331-2	>tr|B4DJ81|B4DJ81_HUMAN NADH-ubiquinone oxidoreductase 75 kDa subunit, mitochondrial OS=Homo sapiens GN=NDUFS1 PE=1 SV=1;>sp|P28331-3|NDUS1_HUMAN Isoform 3 of NADH-ubiquinone oxidoreductase 75 kDa subunit, mitochondrial OS=Homo sapiens GN=NDUFS1;>sp|P28331
Citrate synthase;Citrate synthase, mitochondrial	CS	B4DJV2;O75390;A0A0C4DGI3		323.31	12	12	11	47.2	50.431	453	B4DJV2;O75390;A0A0C4DGI3;H0YIC4;F8VPA1;F8W4S1;H0YH82;F8VRP1;F8VX68;F8VRI6;F8VPF9;F8VR34;F8VTT8;F8W1S4;F8VZK9;F8VX07;F8VWQ5;F8VU34;F8W642;F8W0J2	>tr|B4DJV2|B4DJV2_HUMAN Citrate synthase, mitochondrial OS=Homo sapiens GN=CS PE=1 SV=1;>sp|O75390|CISY_HUMAN Citrate synthase, mitochondrial OS=Homo sapiens GN=CS PE=1 SV=2;>tr|A0A0C4DGI3|A0A0C4DGI3_HUMAN Citrate synthase, mitochondrial OS=Homo sapiens GN
Endothelin-converting enzyme 1	ECE1	B4DKB2;P42892-3;P42892-2;P42892-4;P42892		10.672	3	3	3	7.6	83.573	738	B4DKB2;P42892-3;P42892-2;P42892-4;P42892	>tr|B4DKB2|B4DKB2_HUMAN Endothelin-converting enzyme 1 OS=Homo sapiens GN=ECE1 PE=1 SV=1;>sp|P42892-3|ECE1_HUMAN Isoform C of Endothelin-converting enzyme 1 OS=Homo sapiens GN=ECE1;>sp|P42892-2|ECE1_HUMAN Isoform A of Endothelin-converting enzyme 1 OS=Homo
Protein SSXT	CD63;SS18	J3QSB3;J3QSG1;J3QQW6;J3KRP6;J3QS72;X6R3J2;J3QQM2;J3QLJ7;J3KT74;J3QQW2;J3QQX5;J3KT22;B4DLD3;Q15532-2;Q15532		1.9661	1	1	1	51.4	3.9273	35	J3QSB3;J3QSG1;J3QQW6;J3KRP6;J3QS72;X6R3J2;J3QQM2;J3QLJ7;J3KT74;J3QQW2;J3QQX5;J3KT22;B4DLD3;Q15532-2;Q15532	>tr|J3QSB3|J3QSB3_HUMAN Protein SSXT OS=Homo sapiens GN=SS18 PE=1 SV=1;>tr|J3QSG1|J3QSG1_HUMAN Protein SSXT OS=Homo sapiens GN=SS18 PE=1 SV=1;>tr|J3QQW6|J3QQW6_HUMAN Protein SSXT OS=Homo sapiens GN=SS18 PE=1 SV=1;>tr|J3KRP6|J3KRP6_HUMAN Protein SSXT OS=Hom
Mitochondrial dicarboxylate carrier	MRPL12;SLC25A10	B4DLN1;F6QW41;Q9UBX3;Q9UBX3-2		80.914	4	4	2	21.9	48.099	442	B4DLN1;F6QW41;Q9UBX3;Q9UBX3-2;I3L1E8;F6RGN5	>tr|B4DLN1|B4DLN1_HUMAN Uncharacterized protein OS=Homo sapiens PE=2 SV=1;>tr|F6QW41|F6QW41_HUMAN 39S ribosomal protein L12, mitochondrial OS=Homo sapiens GN=MRPL12 PE=4 SV=1;>sp|Q9UBX3|DIC_HUMAN Mitochondrial dicarboxylate carrier OS=Homo sapiens GN=SLC25
NAD(P)H dehydrogenase [quinone] 1	NQO1	B4DLR8;H3BNV2;H3BRK3;P15559-3;P15559-2;P15559		46.934	1	1	1	8.9	22.793	202	B4DLR8;H3BNV2;H3BRK3;P15559-3;P15559-2;P15559	>tr|B4DLR8|B4DLR8_HUMAN NAD(P)H dehydrogenase [quinone] 1 OS=Homo sapiens GN=NQO1 PE=1 SV=1;>tr|H3BNV2|H3BNV2_HUMAN NAD(P)H dehydrogenase [quinone] 1 OS=Homo sapiens GN=NQO1 PE=1 SV=1;>tr|H3BRK3|H3BRK3_HUMAN NAD(P)H dehydrogenase [quinone] 1 OS=Homo sapien
Tissue-type plasminogen activator;Tissue-type plasminogen activator chain A;Tissue-type plasminogen activator chain B	PLAT	B4DNJ1;B4DN26;E7ESF4;P00750-4;P00750-3;P00750		2.1894	2	2	2	13.5	49.079	436	B4DNJ1;B4DN26;E7ESF4;P00750-4;P00750-3;P00750	>tr|B4DNJ1|B4DNJ1_HUMAN Tissue-type plasminogen activator OS=Homo sapiens GN=PLAT PE=1 SV=1;>tr|B4DN26|B4DN26_HUMAN Tissue-type plasminogen activator OS=Homo sapiens GN=PLAT PE=1 SV=1;>tr|E7ESF4|E7ESF4_HUMAN Tissue-type plasminogen activator OS=Homo sapien
Survival motor neuron protein	SMN1	H0YBZ9;B4DP61;E7EQZ4;Q16637-4;Q16637-2;Q16637-3;Q16637		2.9355	1	1	1	22.8	8.5333	79	H0YBZ9;B4DP61;E7EQZ4;Q16637-4;Q16637-2;Q16637-3;Q16637	>tr|H0YBZ9|H0YBZ9_HUMAN Survival motor neuron protein (Fragment) OS=Homo sapiens GN=SMN1 PE=1 SV=1;>tr|B4DP61|B4DP61_HUMAN Survival motor neuron protein OS=Homo sapiens GN=SMN2 PE=1 SV=1;>tr|E7EQZ4|E7EQZ4_HUMAN Survival motor neuron protein OS=Homo sapiens
Gamma-glutamyltransferase 6;Gamma-glutamyltransferase 6 heavy chain;Gamma-glutamyltransferase 6 light chain	GGT6	B4DPG6;J3KPJ0;Q6P531-2;Q6P531		6.6738	1	1	1	6.1	35.229	345	B4DPG6;J3KPJ0;Q6P531-2;Q6P531	>tr|B4DPG6|B4DPG6_HUMAN Gamma-glutamyltransferase 6 OS=Homo sapiens GN=GGT6 PE=1 SV=1;>tr|J3KPJ0|J3KPJ0_HUMAN Gamma-glutamyltransferase 6 OS=Homo sapiens GN=GGT6 PE=1 SV=1;>sp|Q6P531-2|GGT6_HUMAN Isoform 2 of Gamma-glutamyltransferase 6 OS=Homo sapiens GN=
Complement C1r subcomponent;Complement C1r subcomponent heavy chain;Complement C1r subcomponent light chain	C1R	F5H2D0;B4DPQ0;P00736		21.721	3	3	3	7.9	76.613	671	F5H2D0;B4DPQ0;P00736;F5H1V0;F5H6Y3;F5H3N3	>tr|F5H2D0|F5H2D0_HUMAN Complement C1r subcomponent OS=Homo sapiens GN=C1R PE=1 SV=3;>tr|B4DPQ0|B4DPQ0_HUMAN Complement C1r subcomponent OS=Homo sapiens GN=C1R PE=1 SV=1;>sp|P00736|C1R_HUMAN Complement C1r subcomponent OS=Homo sapiens GN=C1R PE=1 SV=2
Probable histidine--tRNA ligase, mitochondrial	HARS2	B4DQ67;P49590-2;P49590		6.6403	4	2	2	15.9	37.176	334	B4DQ67;P49590-2;P49590	>tr|B4DQ67|B4DQ67_HUMAN Probable histidine--tRNA ligase, mitochondrial OS=Homo sapiens GN=HARS2 PE=1 SV=1;>sp|P49590-2|SYHM_HUMAN Isoform 2 of Probable histidine--tRNA ligase, mitochondrial OS=Homo sapiens GN=HARS2;>sp|P49590|SYHM_HUMAN Probable histidine-
Protein transport protein Sec61 subunit alpha isoform 1	SEC61A1	B4DR61;P61619;P61619-3		12.666	3	3	3	12.7	52.949	482	B4DR61;P61619;P61619-3	>tr|B4DR61|B4DR61_HUMAN Protein transport protein Sec61 subunit alpha isoform 1 OS=Homo sapiens GN=SEC61A1 PE=1 SV=1;>sp|P61619|S61A1_HUMAN Protein transport protein Sec61 subunit alpha isoform 1 OS=Homo sapiens GN=SEC61A1 PE=1 SV=2;>sp|P61619-3|S61A1_HUMA
Serine/threonine-protein kinase 24;Serine/threonine-protein kinase 24 36 kDa subunit;Serine/threonine-protein kinase 24 12 kDa subunit	STK24	B4DR80;Q9Y6E0-2;Q9Y6E0;H0Y630		111.89	7	7	5	32.5	45.835	412	B4DR80;Q9Y6E0-2;Q9Y6E0;H0Y630;Q5JV99;Q5JV98	>tr|B4DR80|B4DR80_HUMAN Serine/threonine-protein kinase 24 OS=Homo sapiens GN=STK24 PE=1 SV=1;>sp|Q9Y6E0-2|STK24_HUMAN Isoform A of Serine/threonine-protein kinase 24 OS=Homo sapiens GN=STK24;>sp|Q9Y6E0|STK24_HUMAN Serine/threonine-protein kinase 24 OS=Hom
Tyrosine-protein phosphatase non-receptor type;Tyrosine-protein phosphatase non-receptor type 1	PTPN1	B4DSN5;P18031		6.5825	2	2	2	8.8	41.26	362	B4DSN5;P18031	>tr|B4DSN5|B4DSN5_HUMAN Tyrosine-protein phosphatase non-receptor type 1 OS=Homo sapiens GN=PTPN1 PE=1 SV=1;>sp|P18031|PTN1_HUMAN Tyrosine-protein phosphatase non-receptor type 1 OS=Homo sapiens GN=PTPN1 PE=1 SV=1
N6-adenosine-methyltransferase 70 kDa subunit	METTL3	B4E349;F5H6D8;B4DTN4;Q86U44		1.3633	1	1	1	22.2	16.93	153	B4E349;F5H6D8;B4DTN4;Q86U44	>tr|B4E349|B4E349_HUMAN N6-adenosine-methyltransferase 70 kDa subunit OS=Homo sapiens GN=METTL3 PE=1 SV=1;>tr|F5H6D8|F5H6D8_HUMAN N6-adenosine-methyltransferase 70 kDa subunit OS=Homo sapiens GN=METTL3 PE=1 SV=1;>tr|B4DTN4|B4DTN4_HUMAN N6-adenosine-methylt
Endothelial lipase	LIPG	J3QQQ0;B4DTR8;Q9Y5X9-2;Q9Y5X9		-2	1	1	1	2.3	43.153	390	J3QQQ0;B4DTR8;Q9Y5X9-2;Q9Y5X9	>tr|J3QQQ0|J3QQQ0_HUMAN Endothelial lipase OS=Homo sapiens GN=LIPG PE=1 SV=1;>tr|B4DTR8|B4DTR8_HUMAN Endothelial lipase OS=Homo sapiens GN=LIPG PE=1 SV=1;>sp|Q9Y5X9-2|LIPE_HUMAN Isoform 2 of Endothelial lipase OS=Homo sapiens GN=LIPG;>sp|Q9Y5X9|LIPE_HUMAN
S-methyl-5-thioadenosine phosphorylase;Purine nucleoside phosphorylase	MTAP	B4DUC8;Q13126-4;Q13126;Q13126-3;Q13126-2;J3QSB7;Q13126-7;Q13126-6;Q13126-5;F2Z2F3		81.732	5	5	5	31.3	33.186	300	B4DUC8;Q13126-4;Q13126;Q13126-3;Q13126-2;J3QSB7;Q13126-7;Q13126-6;Q13126-5;F2Z2F3;F8WES2;J3KRN1	>tr|B4DUC8|B4DUC8_HUMAN S-methyl-5-thioadenosine phosphorylase OS=Homo sapiens GN=MTAP PE=1 SV=1;>sp|Q13126-4|MTAP_HUMAN Isoform 4 of S-methyl-5-thioadenosine phosphorylase OS=Homo sapiens GN=MTAP;>sp|Q13126|MTAP_HUMAN S-methyl-5-thioadenosine phosphory
T-complex protein 1 subunit gamma	CCT3	B4DUR8;P49368;P49368-2		323.31	19	19	19	48.6	55.674	500	B4DUR8;P49368;P49368-2;Q5SZX6;E9PRC8;E9PQ35;Q5SZW8;E9PM09;Q5SZX9	>tr|B4DUR8|B4DUR8_HUMAN T-complex protein 1 subunit gamma OS=Homo sapiens GN=CCT3 PE=1 SV=1;>sp|P49368|TCPG_HUMAN T-complex protein 1 subunit gamma OS=Homo sapiens GN=CCT3 PE=1 SV=4;>sp|P49368-2|TCPG_HUMAN Isoform 2 of T-complex protein 1 subunit gamma OS=
N-acylethanolamine-hydrolyzing acid amidase;N-acylethanolamine-hydrolyzing acid amidase subunit alpha;N-acylethanolamine-hydrolyzing acid amidase subunit beta	NAAA	R4GNC0;B4DVL2;Q02083-2;Q02083;H0Y988		80.434	5	5	5	31.5	24.725	222	R4GNC0;B4DVL2;Q02083-2;Q02083;H0Y988;D6R9S9;Q02083-3	>tr|R4GNC0|R4GNC0_HUMAN N-acylethanolamine-hydrolyzing acid amidase (Fragment) OS=Homo sapiens GN=NAAA PE=1 SV=1;>tr|B4DVL2|B4DVL2_HUMAN N-acylethanolamine-hydrolyzing acid amidase OS=Homo sapiens GN=NAAA PE=1 SV=1;>sp|Q02083-2|NAAA_HUMAN Isoform 2 of N-ac
Fragile X mental retardation syndrome-related protein 1	FXR1	E7EU85;E9PFF5;B4DXZ6;P51114-3;P51114-2;P51114		6.4417	2	2	2	7	50.99	454	E7EU85;E9PFF5;B4DXZ6;P51114-3;P51114-2;P51114	>tr|E7EU85|E7EU85_HUMAN Fragile X mental retardation syndrome-related protein 1 OS=Homo sapiens GN=FXR1 PE=1 SV=1;>tr|E9PFF5|E9PFF5_HUMAN Fragile X mental retardation syndrome-related protein 1 OS=Homo sapiens GN=FXR1 PE=1 SV=1;>tr|B4DXZ6|B4DXZ6_HUMAN Frag
Mitogen-activated protein kinase 14	MAPK14	B4E0K5;Q16539-2;Q16539;E7EX54;B5TY33;Q16539-5;Q16539-3;Q16539-4		8.447	3	3	3	17.7	32.357	283	B4E0K5;Q16539-2;Q16539;E7EX54;B5TY33;Q16539-5;Q16539-3;Q16539-4;H7C4E2	>tr|B4E0K5|B4E0K5_HUMAN Mitogen-activated protein kinase 14 OS=Homo sapiens GN=MAPK14 PE=1 SV=1;>sp|Q16539-2|MK14_HUMAN Isoform CSBP1 of Mitogen-activated protein kinase 14 OS=Homo sapiens GN=MAPK14;>sp|Q16539|MK14_HUMAN Mitogen-activated protein kinase 14
Arginyl-tRNA--protein transferase 1	ATE1	B4E107;F5GXE4;O95260-2;B4DK25;H0Y5C2;O95260		8.8081	2	2	2	6.9	47.834	422	B4E107;F5GXE4;O95260-2;B4DK25;H0Y5C2;O95260	>tr|B4E107|B4E107_HUMAN Arginyl-tRNA--protein transferase 1 OS=Homo sapiens GN=ATE1 PE=1 SV=1;>tr|F5GXE4|F5GXE4_HUMAN Arginyl-tRNA--protein transferase 1 OS=Homo sapiens GN=ATE1 PE=1 SV=1;>sp|O95260-2|ATE1_HUMAN Isoform ATE1-2 of Arginyl-tRNA--protein tran
Derlin-1	DERL1	B4E1G1;Q9BUN8-2;Q9BUN8		14.328	3	3	3	21.9	17.033	151	B4E1G1;Q9BUN8-2;Q9BUN8;E5RGY0	>tr|B4E1G1|B4E1G1_HUMAN Derlin-1 OS=Homo sapiens GN=DERL1 PE=1 SV=1;>sp|Q9BUN8-2|DERL1_HUMAN Isoform 2 of Derlin-1 OS=Homo sapiens GN=DERL1;>sp|Q9BUN8|DERL1_HUMAN Derlin-1 OS=Homo sapiens GN=DERL1 PE=1 SV=1
Golgi reassembly-stacking protein 1	GORASP1	B4E1H8;Q9BQQ3-3;Q9BQQ3		8.4827	1	1	1	7.8	35.714	345	B4E1H8;Q9BQQ3-3;Q9BQQ3	>tr|B4E1H8|B4E1H8_HUMAN Golgi reassembly-stacking protein 1 OS=Homo sapiens GN=GORASP1 PE=1 SV=1;>sp|Q9BQQ3-3|GORS1_HUMAN Isoform 3 of Golgi reassembly-stacking protein 1 OS=Homo sapiens GN=GORASP1;>sp|Q9BQQ3|GORS1_HUMAN Golgi reassembly-stacking protein 1
Complement factor B;Complement factor B Ba fragment;Complement factor B Bb fragment	CFB	B4E1Z4;E7ETN3;P00751;H7C5H1		14.545	6	6	6	6.2	140.94	1266	B4E1Z4;E7ETN3;P00751;H7C5H1;P00751-2;C9JRT3;E9PDZ0;B4DQI1;H0Y3H6;P06681-2;P06681-3;P06681	>tr|B4E1Z4|B4E1Z4_HUMAN Uncharacterized protein OS=Homo sapiens PE=2 SV=1;>tr|E7ETN3|E7ETN3_HUMAN Uncharacterized protein OS=Homo sapiens PE=3 SV=1;>sp|P00751|CFAB_HUMAN Complement factor B OS=Homo sapiens GN=CFB PE=1 SV=2;>tr|H7C5H1|H7C5H1_HUMAN Complemen
Protein OS-9	OR7D2;OS9	B4E321;Q13438-6;Q13438-5;Q13438-2;Q13438-7;Q13438;F8W1V2;Q13438-8;Q13438-3;Q13438-4		3.1547	2	2	2	8.9	46.301	406	B4E321;Q13438-6;Q13438-5;Q13438-2;Q13438-7;Q13438;F8W1V2;Q13438-8;Q13438-3;Q13438-4	>tr|B4E321|B4E321_HUMAN Protein OS-9 OS=Homo sapiens GN=OS9 PE=1 SV=1;>sp|Q13438-6|OS9_HUMAN Isoform 6 of Protein OS-9 OS=Homo sapiens GN=OS9;>sp|Q13438-5|OS9_HUMAN Isoform 5 of Protein OS-9 OS=Homo sapiens GN=OS9;>sp|Q13438-2|OS9_HUMAN Isoform 2 of Protei
Coronin;Coronin-1C	CORO1C	B4E3S0;Q9ULV4;Q9ULV4-2;Q9ULV4-3		186.2	3	3	3	17.6	41.603	369	B4E3S0;Q9ULV4;Q9ULV4-2;Q9ULV4-3;H0YHL7	>tr|B4E3S0|B4E3S0_HUMAN Coronin-1C OS=Homo sapiens GN=CORO1C PE=1 SV=1;>sp|Q9ULV4|COR1C_HUMAN Coronin-1C OS=Homo sapiens GN=CORO1C PE=1 SV=1;>sp|Q9ULV4-2|COR1C_HUMAN Isoform 2 of Coronin-1C OS=Homo sapiens GN=CORO1C;>sp|Q9ULV4-3|COR1C_HUMAN Isoform 3 of Co
Echinoderm microtubule-associated protein-like 4	EML4	B5MBZ0;Q9HC35-2;Q9HC35		27.463	7	7	7	12.7	110.18	992	B5MBZ0;Q9HC35-2;Q9HC35	>tr|B5MBZ0|B5MBZ0_HUMAN Echinoderm microtubule-associated protein-like 4 OS=Homo sapiens GN=EML4 PE=1 SV=3;>sp|Q9HC35-2|EMAL4_HUMAN Isoform 2 of Echinoderm microtubule-associated protein-like 4 OS=Homo sapiens GN=EML4;>sp|Q9HC35|EMAL4_HUMAN Echinoderm micr
LIM domain kinase 2;Protein phosphatase 1 regulatory subunit 14B	LIMK2;PPP1R14B	B5MC51;P53671-3;F5GXC4;F5H2U0;Q96C90;P53671-2;P53671		1.3664	2	2	2	7.9	71.192	629	B5MC51;P53671-3;F5GXC4;F5H2U0;Q96C90;P53671-2;P53671	>tr|B5MC51|B5MC51_HUMAN LIM domain kinase 2 OS=Homo sapiens GN=LIMK2 PE=1 SV=1;>sp|P53671-3|LIMK2_HUMAN Isoform 3 of LIM domain kinase 2 OS=Homo sapiens GN=LIMK2;>tr|F5GXC4|F5GXC4_HUMAN Protein phosphatase 1 regulatory subunit 14B OS=Homo sapiens GN=PPP1R1
Prolactin regulatory element-binding protein	PREB	B5MC98;Q9HCU5		34.806	5	5	5	29.5	38.939	359	B5MC98;Q9HCU5;F8WCS5;H7C0W3	>tr|B5MC98|B5MC98_HUMAN Prolactin regulatory element-binding protein OS=Homo sapiens GN=PREB PE=1 SV=1;>sp|Q9HCU5|PREB_HUMAN Prolactin regulatory element-binding protein OS=Homo sapiens GN=PREB PE=1 SV=2
Epithelial cell adhesion molecule	EPCAM	B5MCA4;P16422;C9JKY3		323.31	7	7	7	30.7	37.893	342	B5MCA4;P16422;C9JKY3	>tr|B5MCA4|B5MCA4_HUMAN Epithelial cell adhesion molecule OS=Homo sapiens GN=EPCAM PE=1 SV=1;>sp|P16422|EPCAM_HUMAN Epithelial cell adhesion molecule OS=Homo sapiens GN=EPCAM PE=1 SV=2;>tr|C9JKY3|C9JKY3_HUMAN Epithelial cell adhesion molecule (Fragment) OS
Atlastin-2	ATL2	C9JQQ5;B5MCN0;Q8NHH9-3;Q8NHH9-5;Q8NHH9-4;Q8NHH9-2;Q8NHH9		2.2715	1	1	1	8.6	20.3	175	C9JQQ5;B5MCN0;Q8NHH9-3;Q8NHH9-5;Q8NHH9-4;Q8NHH9-2;Q8NHH9	>tr|C9JQQ5|C9JQQ5_HUMAN Atlastin-2 (Fragment) OS=Homo sapiens GN=ATL2 PE=1 SV=1;>tr|B5MCN0|B5MCN0_HUMAN Atlastin-2 OS=Homo sapiens GN=ATL2 PE=1 SV=1;>sp|Q8NHH9-3|ATLA2_HUMAN Isoform 3 of Atlastin-2 OS=Homo sapiens GN=ATL2;>sp|Q8NHH9-5|ATLA2_HUMAN Isoform 5
Mitochondrial import receptor subunit TOM7 homolog	TOMM7	B5MD00;Q9P0U1		3.8262	1	1	1	33.3	5.6718	51	B5MD00;Q9P0U1	>tr|B5MD00|B5MD00_HUMAN Mitochondrial import receptor subunit TOM7 homolog OS=Homo sapiens GN=TOMM7 PE=1 SV=1;>sp|Q9P0U1|TOM7_HUMAN Mitochondrial import receptor subunit TOM7 homolog OS=Homo sapiens GN=TOMM7 PE=1 SV=1
GTP-binding nuclear protein Ran	RAN	F5H018;B5MDF5;J3KQE5;P62826;H0YFC6;B4DV51		265.24	4	4	4	25.3	22.436	198	F5H018;B5MDF5;J3KQE5;P62826;H0YFC6;B4DV51	>tr|F5H018|F5H018_HUMAN GTP-binding nuclear protein Ran (Fragment) OS=Homo sapiens GN=RAN PE=1 SV=4;>tr|B5MDF5|B5MDF5_HUMAN GTP-binding nuclear protein Ran OS=Homo sapiens GN=RAN PE=1 SV=1;>tr|J3KQE5|J3KQE5_HUMAN GTP-binding nuclear protein Ran (Fragment)
Eukaryotic translation initiation factor 3 subunit C;Eukaryotic translation initiation factor 3 subunit C-like protein	EIF3C;EIF3CL	Q99613;B5ME19;Q99613-2		134.36	12	12	12	19.9	105.34	913	Q99613;B5ME19;Q99613-2;H3BPE4;H3BTY8;H3BPE3	>sp|Q99613|EIF3C_HUMAN Eukaryotic translation initiation factor 3 subunit C OS=Homo sapiens GN=EIF3C PE=1 SV=1;>sp|B5ME19|EIFCL_HUMAN Eukaryotic translation initiation factor 3 subunit C-like protein OS=Homo sapiens GN=EIF3CL PE=3 SV=1;>sp|Q99613-2|EIF3C_H
Septin-10	2015-09-10	E7EW69;E7EX04;B5ME97;Q9P0V9-3;Q9P0V9;Q9P0V9-2		30.646	6	5	5	26	52.145	450	E7EW69;E7EX04;B5ME97;Q9P0V9-3;Q9P0V9;Q9P0V9-2;C9JEW2;C9JNR7;Q92599-3	>tr|E7EW69|E7EW69_HUMAN Septin-10 OS=Homo sapiens GN=SEPT10 PE=1 SV=1;>tr|E7EX04|E7EX04_HUMAN Septin-10 OS=Homo sapiens GN=SEPT10 PE=1 SV=1;>tr|B5ME97|B5ME97_HUMAN Septin 10, isoform CRA_c OS=Homo sapiens GN=SEPT10 PE=1 SV=2;>sp|Q9P0V9-3|SEP10_HUMAN Isofor
Ubiquitin carboxyl-terminal hydrolase;Ubiquitin carboxyl-terminal hydrolase 19	USP19	E7ESU0;E7EST9;B5MEG5;O94966-4;O94966-3;O94966;O94966-7;O94966-6;O94966-5		3.2535	3	3	3	7.1	120.96	1089	E7ESU0;E7EST9;B5MEG5;O94966-4;O94966-3;O94966;O94966-7;O94966-6;O94966-5;A0A0A0MR08;O94966-2	>tr|E7ESU0|E7ESU0_HUMAN Ubiquitin carboxyl-terminal hydrolase OS=Homo sapiens GN=USP19 PE=1 SV=1;>tr|E7EST9|E7EST9_HUMAN Ubiquitin carboxyl-terminal hydrolase OS=Homo sapiens GN=USP19 PE=1 SV=1;>tr|B5MEG5|B5MEG5_HUMAN Ubiquitin carboxyl-terminal hydrolase
Pre-mRNA-splicing factor CWC22 homolog	CWC22	B7WP74;Q9HCG8		2.4615	1	1	1	2.1	85.576	745	B7WP74;Q9HCG8	>tr|B7WP74|B7WP74_HUMAN Pre-mRNA-splicing factor CWC22 homolog (Fragment) OS=Homo sapiens GN=CWC22 PE=1 SV=1;>sp|Q9HCG8|CWC22_HUMAN Pre-mRNA-splicing factor CWC22 homolog OS=Homo sapiens GN=CWC22 PE=1 SV=3
Echinoderm microtubule-associated protein-like 3	EML3	G3V195;G3V1D0;B7WPE2;H0Y3M3;Q32P44;Q32P44-2		9.8741	4	4	4	12.4	73.281	679	G3V195;G3V1D0;B7WPE2;H0Y3M3;Q32P44;Q32P44-2	>tr|G3V195|G3V195_HUMAN Echinoderm microtubule associated protein like 3, isoform CRA_c OS=Homo sapiens GN=EML3 PE=1 SV=1;>tr|G3V1D0|G3V1D0_HUMAN Echinoderm microtubule associated protein like 3, isoform CRA_f OS=Homo sapiens GN=EML3 PE=1 SV=1;>tr|B7WPE2|B
Heterogeneous nuclear ribonucleoprotein L-like	HNRPLL;HNRNPLL	B7WPG3;C9IYN3;D6W592;Q8WVV9-5;Q8WVV9-4;Q8WVV9		24.597	4	4	4	12.6	56.45	508	B7WPG3;C9IYN3;D6W592;Q8WVV9-5;Q8WVV9-4;Q8WVV9;H7C464;C9JJZ7;H7BXH8;Q8WVV9-3;Q8WVV9-2	>tr|B7WPG3|B7WPG3_HUMAN Heterogeneous nuclear ribonucleoprotein L-like OS=Homo sapiens GN=HNRNPLL PE=1 SV=1;>tr|C9IYN3|C9IYN3_HUMAN Heterogeneous nuclear ribonucleoprotein L-like OS=Homo sapiens GN=HNRNPLL PE=1 SV=2;>tr|D6W592|D6W592_HUMAN Heterogeneous nu
V-type proton ATPase 116 kDa subunit a isoform 1	ATP6V0A1	B7Z641;B7Z2A9;Q93050-1;Q93050;Q93050-3;K7ELZ6;K7EM24		9.7524	4	4	4	6.1	90.499	788	B7Z641;B7Z2A9;Q93050-1;Q93050;Q93050-3;K7ELZ6;K7EM24;K7EN36;K7EPG4;F5H1T6	>tr|B7Z641|B7Z641_HUMAN V-type proton ATPase 116 kDa subunit a isoform 1 OS=Homo sapiens GN=ATP6V0A1 PE=1 SV=1;>tr|B7Z2A9|B7Z2A9_HUMAN V-type proton ATPase 116 kDa subunit a isoform 1 OS=Homo sapiens GN=ATP6V0A1 PE=1 SV=1;>sp|Q93050-1|VPP1_HUMAN Isoform 2
Epsilon-sarcoglycan	SGCE	E9PEH6;C9JR67;B7Z2R4;O43556;O43556-3;O43556-4		2.3762	1	1	1	5.3	45.068	396	E9PEH6;C9JR67;B7Z2R4;O43556;O43556-3;O43556-4	>tr|E9PEH6|E9PEH6_HUMAN Epsilon-sarcoglycan OS=Homo sapiens GN=SGCE PE=1 SV=1;>tr|C9JR67|C9JR67_HUMAN Epsilon-sarcoglycan OS=Homo sapiens GN=SGCE PE=1 SV=1;>tr|B7Z2R4|B7Z2R4_HUMAN Epsilon-sarcoglycan OS=Homo sapiens GN=SGCE PE=1 SV=1;>sp|O43556|SGCE_HUMAN
Acyl-CoA-binding domain-containing protein 5	ACBD5	B7Z2R7;Q5T8D3-4;Q5T8D3-2;Q5T8D3-3;X6RDD7;Q5T8E0;Q5T8D3		4.2112	2	2	2	5.9	58.792	523	B7Z2R7;Q5T8D3-4;Q5T8D3-2;Q5T8D3-3;X6RDD7;Q5T8E0;Q5T8D3	>tr|B7Z2R7|B7Z2R7_HUMAN Acyl-CoA-binding domain-containing protein 5 OS=Homo sapiens GN=ACBD5 PE=1 SV=1;>sp|Q5T8D3-4|ACBD5_HUMAN Isoform 4 of Acyl-CoA-binding domain-containing protein 5 OS=Homo sapiens GN=ACBD5;>sp|Q5T8D3-2|ACBD5_HUMAN Isoform 2 of Acyl-C
Lysophospholipid acyltransferase 5	LPCAT3	F5H680;F5H7K7;B7Z3N5;F5GYT3;F5H0M4;Q6P1A2		41.204	1	1	1	45.3	6.7777	64	F5H680;F5H7K7;B7Z3N5;F5GYT3;F5H0M4;Q6P1A2	>tr|F5H680|F5H680_HUMAN Lysophospholipid acyltransferase 5 OS=Homo sapiens GN=LPCAT3 PE=1 SV=1;>tr|F5H7K7|F5H7K7_HUMAN Lysophospholipid acyltransferase 5 OS=Homo sapiens GN=LPCAT3 PE=1 SV=1;>tr|B7Z3N5|B7Z3N5_HUMAN Lysophospholipid acyltransferase 5 OS=Homo
Long-chain-fatty-acid--CoA ligase 1	ACSL1	B7Z3Z9;E7EPM6;P33121-2;P33121-3;P33121;H0Y9U7		4.3052	5	5	5	13.7	58.586	527	B7Z3Z9;E7EPM6;P33121-2;P33121-3;P33121;H0Y9U7;H0Y9Z9;D6RER0	>tr|B7Z3Z9|B7Z3Z9_HUMAN Long-chain-fatty-acid--CoA ligase 1 OS=Homo sapiens GN=ACSL1 PE=1 SV=1;>tr|E7EPM6|E7EPM6_HUMAN Long-chain-fatty-acid--CoA ligase 1 OS=Homo sapiens GN=ACSL1 PE=1 SV=1;>sp|P33121-2|ACSL1_HUMAN Isoform 2 of Long-chain-fatty-acid--CoA l
FYVE, RhoGEF and PH domain-containing protein 4	FGD4	F8W1R0;B7Z493;E9PJX4;F8VWL3;Q96M96		16.014	4	4	4	9.4	76.691	673	F8W1R0;B7Z493;E9PJX4;F8VWL3;Q96M96;Q96M96-2	>tr|F8W1R0|F8W1R0_HUMAN FYVE, RhoGEF and PH domain-containing protein 4 OS=Homo sapiens GN=FGD4 PE=1 SV=1;>tr|B7Z493|B7Z493_HUMAN FYVE, RhoGEF and PH domain-containing protein 4 OS=Homo sapiens GN=FGD4 PE=1 SV=1;>tr|E9PJX4|E9PJX4_HUMAN FYVE, RhoGEF and PH
60S ribosomal protein L31	RPL31	H7C2W9;C9JU56;B7Z4E3;B7Z4C8;P62899-3;P62899;P62899-2		36.908	2	2	2	21.3	12.701	108	H7C2W9;C9JU56;B7Z4E3;B7Z4C8;P62899-3;P62899;P62899-2	>tr|H7C2W9|H7C2W9_HUMAN 60S ribosomal protein L31 (Fragment) OS=Homo sapiens GN=RPL31 PE=1 SV=1;>tr|C9JU56|C9JU56_HUMAN 60S ribosomal protein L31 (Fragment) OS=Homo sapiens GN=RPL31 PE=1 SV=1;>tr|B7Z4E3|B7Z4E3_HUMAN 60S ribosomal protein L31 OS=Homo sapien
Reticulon;Reticulon-3	RTN3	B7Z4M1;O95197-6;O95197-3;O95197-5;F5H891;F5GWG7;F5H617;O95197-4;O95197-7;O95197-2;O95197		123.01	2	2	2	43.9	12.747	123	B7Z4M1;O95197-6;O95197-3;O95197-5;F5H891;F5GWG7;F5H617;O95197-4;O95197-7;O95197-2;O95197	>tr|B7Z4M1|B7Z4M1_HUMAN Reticulon 3, isoform CRA_c OS=Homo sapiens GN=RTN3 PE=1 SV=1;>sp|O95197-6|RTN3_HUMAN Isoform 6 of Reticulon-3 OS=Homo sapiens GN=RTN3;>sp|O95197-3|RTN3_HUMAN Isoform 3 of Reticulon-3 OS=Homo sapiens GN=RTN3;>sp|O95197-5|RTN3_HUMAN I
GRAM domain-containing protein 3	GRAMD3	B7Z4W8;E9PD09;Q96HH9-5;Q96HH9-4;Q96HH9;Q96HH9-2;Q96HH9-3;D6REP5		2.6541	2	2	2	8.7	36.041	323	B7Z4W8;E9PD09;Q96HH9-5;Q96HH9-4;Q96HH9;Q96HH9-2;Q96HH9-3;D6REP5	>tr|B7Z4W8|B7Z4W8_HUMAN GRAM domain-containing protein 3 OS=Homo sapiens GN=GRAMD3 PE=1 SV=1;>tr|E9PD09|E9PD09_HUMAN GRAM domain-containing protein 3 OS=Homo sapiens GN=GRAMD3 PE=1 SV=1;>sp|Q96HH9-5|GRAM3_HUMAN Isoform 5 of GRAM domain-containing protein 3
Mothers against decapentaplegic homolog 3;Mothers against decapentaplegic homolog 9;Mothers against decapentaplegic homolog 2	SMAD3;SMAD2;SMAD9	H0YMP2;H0YL71;H3BP09;H3BVD1;K7EJX0;B7Z5N5;P84022-3;P84022-2;P84022;O15198-2;Q15796-2;Q15796;O15198		3.1633	1	1	1	20.6	7.3142	63	H0YMP2;H0YL71;H3BP09;H3BVD1;K7EJX0;B7Z5N5;P84022-3;P84022-2;P84022;O15198-2;Q15796-2;Q15796;O15198	>tr|H0YMP2|H0YMP2_HUMAN Mothers against decapentaplegic homolog 3 (Fragment) OS=Homo sapiens GN=SMAD3 PE=1 SV=1;>tr|H0YL71|H0YL71_HUMAN Mothers against decapentaplegic homolog 3 (Fragment) OS=Homo sapiens GN=SMAD3 PE=1 SV=1;>tr|H3BP09|H3BP09_HUMAN Mothers
Armadillo repeat-containing protein 8	ARMC8	C9J2I1;G5E9V7;G5E9V6;B7Z637;Q8IUR7-6;Q8IUR7-3;Q8IUR7-7;Q8IUR7-2;Q8IUR7		1.596	1	1	1	5.4	39.973	352	C9J2I1;G5E9V7;G5E9V6;B7Z637;Q8IUR7-6;Q8IUR7-3;Q8IUR7-7;Q8IUR7-2;Q8IUR7	>tr|C9J2I1|C9J2I1_HUMAN Armadillo repeat-containing protein 8 (Fragment) OS=Homo sapiens GN=ARMC8 PE=1 SV=1;>tr|G5E9V7|G5E9V7_HUMAN Armadillo repeat containing 8, isoform CRA_d OS=Homo sapiens GN=ARMC8 PE=1 SV=1;>tr|G5E9V6|G5E9V6_HUMAN Armadillo repeat con
Ran-binding protein 3	ZNF8;RANBP3	K7ENJ2;K7EID7;K7ENB9;K7EPW1;K7EJV3;B7Z7F3;Q9H6Z4-3;Q9H6Z4-2;Q9H6Z4		9.7572	1	1	1	32.3	6.8119	62	K7ENJ2;K7EID7;K7ENB9;K7EPW1;K7EJV3;B7Z7F3;Q9H6Z4-3;Q9H6Z4-2;Q9H6Z4	>tr|K7ENJ2|K7ENJ2_HUMAN Ran-binding protein 3 OS=Homo sapiens GN=RANBP3 PE=1 SV=1;>tr|K7EID7|K7EID7_HUMAN Ran-binding protein 3 OS=Homo sapiens GN=RANBP3 PE=1 SV=1;>tr|K7ENB9|K7ENB9_HUMAN Ran-binding protein 3 OS=Homo sapiens GN=RANBP3 PE=1 SV=1;>tr|K7EPW1
Eukaryotic peptide chain release factor subunit 1	ETF1	B7Z7P8;P62495-2;P62495		45.245	5	5	5	13.7	47.475	423	B7Z7P8;P62495-2;P62495;I3L492;D6RCB3;D6RJE8	>tr|B7Z7P8|B7Z7P8_HUMAN Eukaryotic peptide chain release factor subunit 1 OS=Homo sapiens GN=ETF1 PE=1 SV=1;>sp|P62495-2|ERF1_HUMAN Isoform 2 of Eukaryotic peptide chain release factor subunit 1 OS=Homo sapiens GN=ETF1;>sp|P62495|ERF1_HUMAN Eukaryotic pept
Peroxisomal biogenesis factor 19	PEX19	B7Z8B3;P40855		69.94	1	1	1	16.1	20.121	186	B7Z8B3;P40855	>tr|B7Z8B3|B7Z8B3_HUMAN Peroxisomal biogenesis factor 19 OS=Homo sapiens GN=PEX19 PE=1 SV=1;>sp|P40855|PEX19_HUMAN Peroxisomal biogenesis factor 19 OS=Homo sapiens GN=PEX19 PE=1 SV=1
N-acetylgalactosamine kinase	GALK2	B7ZAX5;Q01415-2;Q01415;H0YLL3;H0YLL8		5.4029	2	2	2	7.6	47.635	434	B7ZAX5;Q01415-2;Q01415;H0YLL3;H0YLL8	>tr|B7ZAX5|B7ZAX5_HUMAN N-acetylgalactosamine kinase OS=Homo sapiens GN=GALK2 PE=1 SV=1;>sp|Q01415-2|GALK2_HUMAN Isoform 2 of N-acetylgalactosamine kinase OS=Homo sapiens GN=GALK2;>sp|Q01415|GALK2_HUMAN N-acetylgalactosamine kinase OS=Homo sapiens GN=GALK2
Serine/threonine-protein kinase Chk2	CHEK2	H0Y820;B7ZBF6;O96017-13;O96017-4;O96017;O96017-9		2.5159	2	2	2	6.9	31.057	276	H0Y820;B7ZBF6;O96017-13;O96017-4;O96017;O96017-9	>tr|H0Y820|H0Y820_HUMAN Serine/threonine-protein kinase Chk2 (Fragment) OS=Homo sapiens GN=CHEK2 PE=1 SV=1;>tr|B7ZBF6|B7ZBF6_HUMAN Serine/threonine-protein kinase Chk2 (Fragment) OS=Homo sapiens GN=CHEK2 PE=1 SV=2;>sp|O96017-13|CHK2_HUMAN Isoform 13 of Ser
Endophilin-B2	SH3GLB2	B7ZC38;Q9NR46;Q9NR46-2;B7ZC39		41.547	6	6	6	23	44.361	400	B7ZC38;Q9NR46;Q9NR46-2;B7ZC39	>tr|B7ZC38|B7ZC38_HUMAN Endophilin-B2 OS=Homo sapiens GN=SH3GLB2 PE=1 SV=1;>sp|Q9NR46|SHLB2_HUMAN Endophilin-B2 OS=Homo sapiens GN=SH3GLB2 PE=1 SV=1;>sp|Q9NR46-2|SHLB2_HUMAN Isoform 2 of Endophilin-B2 OS=Homo sapiens GN=SH3GLB2;>tr|B7ZC39|B7ZC39_HUMAN Endo
Inter-alpha-trypsin inhibitor heavy chain H4;70 kDa inter-alpha-trypsin inhibitor heavy chain H4;35 kDa inter-alpha-trypsin inhibitor heavy chain H4	ITIH4	B7ZKJ8;Q14624-3;Q14624-2;Q14624;Q14624-4;H7C0L5		93.52	12	12	12	15.4	103.88	935	B7ZKJ8;Q14624-3;Q14624-2;Q14624;Q14624-4;H7C0L5	>tr|B7ZKJ8|B7ZKJ8_HUMAN ITIH4 protein OS=Homo sapiens GN=ITIH4 PE=1 SV=1;>sp|Q14624-3|ITIH4_HUMAN Isoform 3 of Inter-alpha-trypsin inhibitor heavy chain H4 OS=Homo sapiens GN=ITIH4;>sp|Q14624-2|ITIH4_HUMAN Isoform 2 of Inter-alpha-trypsin inhibitor heavy c
CapZ-interacting protein	RCSD1	B7ZKW8;Q6JBY9;F6T4W9		9.1673	2	2	2	11.9	41.261	386	B7ZKW8;Q6JBY9;F6T4W9	>tr|B7ZKW8|B7ZKW8_HUMAN CapZ-interacting protein OS=Homo sapiens GN=RCSD1 PE=1 SV=1;>sp|Q6JBY9|CPZIP_HUMAN CapZ-interacting protein OS=Homo sapiens GN=RCSD1 PE=1 SV=1;>tr|F6T4W9|F6T4W9_HUMAN CapZ-interacting protein (Fragment) OS=Homo sapiens GN=RCSD1 PE=1
Formin-binding protein 1	FNBP1	B7ZL14;H0Y7W6;Q96RU3-4;Q96RU3-3;Q96RU3-5;Q96RU3-2;Q96RU3		1.6509	2	2	2	5.6	64.071	551	B7ZL14;H0Y7W6;Q96RU3-4;Q96RU3-3;Q96RU3-5;Q96RU3-2;Q96RU3	>tr|B7ZL14|B7ZL14_HUMAN FNBP1 protein OS=Homo sapiens GN=FNBP1 PE=1 SV=1;>tr|H0Y7W6|H0Y7W6_HUMAN Formin-binding protein 1 (Fragment) OS=Homo sapiens GN=FNBP1 PE=1 SV=2;>sp|Q96RU3-4|FNBP1_HUMAN Isoform 4 of Formin-binding protein 1 OS=Homo sapiens GN=FNBP1;
Metalloendopeptidase;Meprin A subunit alpha	MEP1A	B7ZL91;Q16819		9.3378	3	3	3	5.6	87.896	774	B7ZL91;Q16819	>tr|B7ZL91|B7ZL91_HUMAN MEP1A protein OS=Homo sapiens GN=MEP1A PE=1 SV=1;>sp|Q16819|MEP1A_HUMAN Meprin A subunit alpha OS=Homo sapiens GN=MEP1A PE=1 SV=2
Monofunctional C1-tetrahydrofolate synthase, mitochondrial	MTHFD1L	B7ZM99;Q6UB35;Q4VXM1;Q4VXM0;H0Y327;A0A087WVM4;Q6UB35-2		1.991	2	2	2	3.2	105.89	979	B7ZM99;Q6UB35;Q4VXM1;Q4VXM0;H0Y327;A0A087WVM4;Q6UB35-2	>tr|B7ZM99|B7ZM99_HUMAN MTHFD1L protein OS=Homo sapiens GN=MTHFD1L PE=1 SV=1;>sp|Q6UB35|C1TM_HUMAN Monofunctional C1-tetrahydrofolate synthase, mitochondrial OS=Homo sapiens GN=MTHFD1L PE=1 SV=1;>tr|Q4VXM1|Q4VXM1_HUMAN Monofunctional C1-tetrahydrofolate sy
Cyclin-dependent kinase 11A;Cyclin-dependent kinase 11B	CDK11A;CDK11B;CDC2L1	Q5QPR4;J3QR29;Q5QPR3;J3QKR5;B7ZVY7;J3QR44;Q9UQ88-8;Q9UQ88-5;Q9UQ88-10;P21127-12;P21127-4;P21127-5;P21127-10;P21127-6;P21127-9;Q9UQ88-4;P21127-8;Q9UQ88-3;Q9UQ88-2;P21127-3;P21127-2;Q9UQ88;P21127		4.6615	2	2	2	4.3	86.823	746	Q5QPR4;J3QR29;Q5QPR3;J3QKR5;B7ZVY7;J3QR44;Q9UQ88-8;Q9UQ88-5;Q9UQ88-10;P21127-12;P21127-4;P21127-5;P21127-10;P21127-6;P21127-9;Q9UQ88-4;P21127-8;Q9UQ88-3;Q9UQ88-2;P21127-3;P21127-2;Q9UQ88;P21127	>tr|Q5QPR4|Q5QPR4_HUMAN Cyclin-dependent kinase 11A OS=Homo sapiens GN=CDK11A PE=1 SV=1;>tr|J3QR29|J3QR29_HUMAN Cyclin-dependent kinase 11B OS=Homo sapiens GN=CDK11B PE=1 SV=2;>tr|Q5QPR3|Q5QPR3_HUMAN Cyclin-dependent kinase 11A OS=Homo sapiens GN=CDK11A PE
Eukaryotic translation initiation factor 4E type 2	EIF4E2	C9JEL3;B9A044;B8ZZ50;O60573-2;O60573		8.589	3	3	3	25.8	24.602	213	C9JEL3;B9A044;B8ZZ50;O60573-2;O60573;B4E1E4;B9A023;B8ZZL3	>tr|C9JEL3|C9JEL3_HUMAN Eukaryotic translation initiation factor 4E type 2 (Fragment) OS=Homo sapiens GN=EIF4E2 PE=1 SV=1;>tr|B9A044|B9A044_HUMAN Eukaryotic translation initiation factor 4E type 2 OS=Homo sapiens GN=EIF4E2 PE=1 SV=1;>tr|B8ZZ50|B8ZZ50_HUMAN
Peptidyl-prolyl cis-trans isomerase;Peptidyl-prolyl cis-trans isomerase-like 3	PPIL3	B8ZZ77;H7BZ14;Q9H2H8;Q9H2H8-2		5.6879	1	1	1	12.1	17.696	157	B8ZZ77;H7BZ14;Q9H2H8;Q9H2H8-2	>tr|B8ZZ77|B8ZZ77_HUMAN Peptidyl-prolyl cis-trans isomerase-like 3 OS=Homo sapiens GN=PPIL3 PE=1 SV=1;>tr|H7BZ14|H7BZ14_HUMAN Peptidyl-prolyl cis-trans isomerase (Fragment) OS=Homo sapiens GN=PPIL3 PE=1 SV=1;>sp|Q9H2H8|PPIL3_HUMAN Peptidyl-prolyl cis-trans
Coiled-coil domain-containing protein 115	CCDC115	B8ZZ99;Q96NT0		1.5291	1	1	1	8.6	19.056	175	B8ZZ99;Q96NT0	>tr|B8ZZ99|B8ZZ99_HUMAN Coiled-coil domain-containing protein 115 OS=Homo sapiens GN=CCDC115 PE=1 SV=1;>sp|Q96NT0|CC115_HUMAN Coiled-coil domain-containing protein 115 OS=Homo sapiens GN=CCDC115 PE=1 SV=1
Protein phosphatase 1B	PPM1B	B8ZZF0;C9JIR6;O75688-4;O75688-2;O75688;O75688-5		4.7541	3	2	2	16.8	33.232	303	B8ZZF0;C9JIR6;O75688-4;O75688-2;O75688;O75688-5;O75688-3	>tr|B8ZZF0|B8ZZF0_HUMAN Protein phosphatase 1B (Fragment) OS=Homo sapiens GN=PPM1B PE=1 SV=2;>tr|C9JIR6|C9JIR6_HUMAN Protein phosphatase 1B (Fragment) OS=Homo sapiens GN=PPM1B PE=1 SV=1;>sp|O75688-4|PPM1B_HUMAN Isoform 4 of Protein phosphatase 1B OS=Homo s
U6 snRNA-associated Sm-like protein LSm5	LSM5	B8ZZF8;Q9Y4Y9		75.44	1	1	1	29.7	7.0202	64	B8ZZF8;Q9Y4Y9	>tr|B8ZZF8|B8ZZF8_HUMAN U6 snRNA-associated Sm-like protein LSm5 OS=Homo sapiens GN=LSM5 PE=1 SV=1;>sp|Q9Y4Y9|LSM5_HUMAN U6 snRNA-associated Sm-like protein LSm5 OS=Homo sapiens GN=LSM5 PE=1 SV=3
Retinal rod rhodopsin-sensitive cGMP 3,5-cyclic phosphodiesterase subunit delta	PDE6D	B8ZZK5;C9IZ52;O43924		2.2404	1	1	1	20.4	10.759	93	B8ZZK5;C9IZ52;O43924	>tr|B8ZZK5|B8ZZK5_HUMAN Phosphodiesterase 6D, cGMP-specific, rod, delta, isoform CRA_a OS=Homo sapiens GN=PDE6D PE=1 SV=1;>tr|C9IZ52|C9IZ52_HUMAN Retinal rod rhodopsin-sensitive cGMP 3,5-cyclic phosphodiesterase subunit delta (Fragment) OS=Homo sapiens G
Prothymosin alpha;Prothymosin alpha, N-terminally processed;Thymosin alpha-1	PTMA	B8ZZQ6;P06454-2;P06454		109.17	3	3	3	29	11.758	107	B8ZZQ6;P06454-2;P06454;B8ZZA1;A0A087WUT1;B8ZZW7;H7C2N1	>tr|B8ZZQ6|B8ZZQ6_HUMAN Prothymosin alpha OS=Homo sapiens GN=PTMA PE=1 SV=1;>sp|P06454-2|PTMA_HUMAN Isoform 2 of Prothymosin alpha OS=Homo sapiens GN=PTMA;>sp|P06454|PTMA_HUMAN Prothymosin alpha OS=Homo sapiens GN=PTMA PE=1 SV=2
Bifunctional methylenetetrahydrofolate dehydrogenase/cyclohydrolase, mitochondrial;NAD-dependent methylenetetrahydrofolate dehydrogenase;Methenyltetrahydrofolate cyclohydrolase	MTHFD2	B9A062;B8ZZU9;P13995		2.041	1	1	1	9.9	23.867	222	B9A062;B8ZZU9;P13995	>tr|B9A062|B9A062_HUMAN Bifunctional methylenetetrahydrofolate dehydrogenase/cyclohydrolase, mitochondrial OS=Homo sapiens GN=MTHFD2 PE=1 SV=1;>tr|B8ZZU9|B8ZZU9_HUMAN Bifunctional methylenetetrahydrofolate dehydrogenase/cyclohydrolase, mitochondrial OS=Hom
GRIP and coiled-coil domain-containing protein 2	GCC2	B8ZZW2;Q8IWJ2;A0A087WZR8		5.4134	3	3	3	4.8	107.1	916	B8ZZW2;Q8IWJ2;A0A087WZR8;B8ZZA5	>tr|B8ZZW2|B8ZZW2_HUMAN GRIP and coiled-coil domain-containing protein 2 (Fragment) OS=Homo sapiens GN=GCC2 PE=1 SV=1;>sp|Q8IWJ2|GCC2_HUMAN GRIP and coiled-coil domain-containing protein 2 OS=Homo sapiens GN=GCC2 PE=1 SV=4;>tr|A0A087WZR8|A0A087WZR8_HUMAN G
T-cell surface glycoprotein CD8 alpha chain	CD8A	B8ZZZ4;P01732-2;P01732;P01732-3		3.7429	2	2	2	15.7	22.099	198	B8ZZZ4;P01732-2;P01732;P01732-3	>tr|B8ZZZ4|B8ZZZ4_HUMAN CD8 antigen, alpha polypeptide (P32), isoform CRA_c OS=Homo sapiens GN=CD8A PE=1 SV=1;>sp|P01732-2|CD8A_HUMAN Isoform 2 of T-cell surface glycoprotein CD8 alpha chain OS=Homo sapiens GN=CD8A;>sp|P01732|CD8A_HUMAN T-cell surface glyc
SWI/SNF-related matrix-associated actin-dependent regulator of chromatin subfamily D member 2;SWI/SNF-related matrix-associated actin-dependent regulator of chromatin subfamily D member 3;SWI/SNF-related matrix-associated actin-dependent regulator of chromatin subfamily D member 1	SMARCD2;SMARCD1;SMARCD3	J3KMX2;B9EGA3;Q92925-3;Q92925-2;Q92925;F8VW95;C9JYI7;J3QWB6;F8VZ70;F8VUB0;Q6STE5-2;Q96GM5-2;Q6STE5;Q96GM5		6.4863	2	2	2	9.2	52.238	456	J3KMX2;B9EGA3;Q92925-3;Q92925-2;Q92925;F8VW95;C9JYI7;J3QWB6;F8VZ70;F8VUB0;Q6STE5-2;Q96GM5-2;Q6STE5;Q96GM5	>tr|J3KMX2|J3KMX2_HUMAN SWI/SNF-related matrix-associated actin-dependent regulator of chromatin subfamily D member 2 OS=Homo sapiens GN=SMARCD2 PE=1 SV=1;>tr|B9EGA3|B9EGA3_HUMAN SMARCD2 protein OS=Homo sapiens GN=SMARCD2 PE=1 SV=1;>sp|Q92925-3|SMRD2_HUMAN
60S ribosomal protein L23	RPL23	C9JD32;B9ZVP7;J3KT29;P62829		100.38	4	4	4	50.5	9.6694	91	C9JD32;B9ZVP7;J3KT29;P62829	>tr|C9JD32|C9JD32_HUMAN 60S ribosomal protein L23 (Fragment) OS=Homo sapiens GN=RPL23 PE=1 SV=1;>tr|B9ZVP7|B9ZVP7_HUMAN 60S ribosomal protein L23 OS=Homo sapiens GN=RPL23 PE=1 SV=1;>tr|J3KT29|J3KT29_HUMAN 60S ribosomal protein L23 OS=Homo sapiens GN=RPL23
RNA-binding protein 12B	RBM12B	B9ZVT1;Q8IXT5;E5RJW8;E5RHG1;E5RJ83;E5RJV8		3.7138	2	2	2	3.2	102.7	881	B9ZVT1;Q8IXT5;E5RJW8;E5RHG1;E5RJ83;E5RJV8	>tr|B9ZVT1|B9ZVT1_HUMAN RNA-binding protein 12B OS=Homo sapiens GN=RBM12B PE=1 SV=2;>sp|Q8IXT5|RB12B_HUMAN RNA-binding protein 12B OS=Homo sapiens GN=RBM12B PE=1 SV=2;>tr|E5RJW8|E5RJW8_HUMAN RNA-binding protein 12B (Fragment) OS=Homo sapiens GN=RBM12B PE=1
General transcription factor IIE subunit 1	GTF2E1	C9IYL4;P29083		2.7023	1	1	1	10.1	14.437	129	C9IYL4;P29083	>tr|C9IYL4|C9IYL4_HUMAN General transcription factor IIE subunit 1 (Fragment) OS=Homo sapiens GN=GTF2E1 PE=1 SV=1;>sp|P29083|T2EA_HUMAN General transcription factor IIE subunit 1 OS=Homo sapiens GN=GTF2E1 PE=1 SV=2
Nucleoporin NUP53	NUP35	C9IYQ7;F8WCF5;F8WEL4;Q8NFH5-2;Q8NFH5		3.4357	1	1	1	16.5	11.723	115	C9IYQ7;F8WCF5;F8WEL4;Q8NFH5-2;Q8NFH5	>tr|C9IYQ7|C9IYQ7_HUMAN Nucleoporin NUP53 (Fragment) OS=Homo sapiens GN=NUP35 PE=1 SV=1;>tr|F8WCF5|F8WCF5_HUMAN Nucleoporin NUP53 OS=Homo sapiens GN=NUP35 PE=1 SV=1;>tr|F8WEL4|F8WEL4_HUMAN Nucleoporin NUP53 OS=Homo sapiens GN=NUP35 PE=1 SV=1;>sp|Q8NFH5-2|N
LIM and cysteine-rich domains protein 1	LMCD1	H7C3D2;F5GX84;C9IYS1;Q9NZU5-2;Q9NZU5;B4DEY6		3.7568	4	4	4	22.5	22.897	204	H7C3D2;F5GX84;C9IYS1;Q9NZU5-2;Q9NZU5;B4DEY6	>tr|H7C3D2|H7C3D2_HUMAN LIM and cysteine-rich domains protein 1 (Fragment) OS=Homo sapiens GN=LMCD1 PE=1 SV=1;>tr|F5GX84|F5GX84_HUMAN LIM and cysteine-rich domains protein 1 OS=Homo sapiens GN=LMCD1 PE=1 SV=2;>tr|C9IYS1|C9IYS1_HUMAN LIM and cysteine-rich d
H/ACA ribonucleoprotein complex subunit 4	DKC1	C9IYT0;O60832-2;O60832;H7C0M1;H7C2Q9		98.814	8	8	8	43	29.722	258	C9IYT0;O60832-2;O60832;H7C0M1;H7C2Q9;H7BZF2	>tr|C9IYT0|C9IYT0_HUMAN H/ACA ribonucleoprotein complex subunit 4 (Fragment) OS=Homo sapiens GN=DKC1 PE=1 SV=4;>sp|O60832-2|DKC1_HUMAN Isoform 3 of H/ACA ribonucleoprotein complex subunit 4 OS=Homo sapiens GN=DKC1;>sp|O60832|DKC1_HUMAN H/ACA ribonucleoprot
Serine/threonine-protein phosphatase 4 regulatory subunit 2	PPP4R2	C9IZ04;Q9NY27;Q9NY27-3		5.8962	3	3	3	20.8	25.621	226	C9IZ04;Q9NY27;Q9NY27-3;F8WDK3;C9IZF4;F8WCA1;Q9NY27-2	>tr|C9IZ04|C9IZ04_HUMAN Serine/threonine-protein phosphatase 4 regulatory subunit 2 (Fragment) OS=Homo sapiens GN=PPP4R2 PE=1 SV=1;>sp|Q9NY27|PP4R2_HUMAN Serine/threonine-protein phosphatase 4 regulatory subunit 2 OS=Homo sapiens GN=PPP4R2 PE=1 SV=3;>sp|Q9
Basic leucine zipper and W2 domain-containing protein 1	BZW1	C9IZ80;Q7L1Q6-2;Q7L1Q6;Q7L1Q6-4;Q7L1Q6-3;C9JFN4		30.905	3	3	3	16.3	33.454	294	C9IZ80;Q7L1Q6-2;Q7L1Q6;Q7L1Q6-4;Q7L1Q6-3;C9JFN4;C9JV57;H0Y503;C9J188;C9JWF5	>tr|C9IZ80|C9IZ80_HUMAN Basic leucine zipper and W2 domain-containing protein 1 (Fragment) OS=Homo sapiens GN=BZW1 PE=1 SV=1;>sp|Q7L1Q6-2|BZW1_HUMAN Isoform 2 of Basic leucine zipper and W2 domain-containing protein 1 OS=Homo sapiens GN=BZW1;>sp|Q7L1Q6|BZW
Ribulose-phosphate 3-epimerase	RPE	C9J9T0;C9IZU8;Q96AT9-2;Q96AT9;F8WBT4;C9IYE8;E7ESZ6;C9J8S0;C9J6A7;Q96AT9-5;Q96AT9-3;Q96AT9-4		39.701	2	2	2	20.9	20.972	191	C9J9T0;C9IZU8;Q96AT9-2;Q96AT9;F8WBT4;C9IYE8;E7ESZ6;C9J8S0;C9J6A7;Q96AT9-5;Q96AT9-3;Q96AT9-4	>tr|C9J9T0|C9J9T0_HUMAN Ribulose-5-phosphate-3-epimerase, isoform CRA_a OS=Homo sapiens GN=RPE PE=1 SV=1;>tr|C9IZU8|C9IZU8_HUMAN Ribulose-phosphate 3-epimerase OS=Homo sapiens GN=RPE PE=1 SV=1;>sp|Q96AT9-2|RPE_HUMAN Isoform 2 of Ribulose-phosphate 3-epimer
Transcription initiation factor TFIID subunit 6	TAF6	E5RKA5;F8WEJ7;C9J7C4;C9JIS2;E5RHA1;C9J088;C9JFL8;C9JTY6;J3KR72;P49848-2;P49848;P49848-3		1.4361	1	1	1	15	12.877	113	E5RKA5;F8WEJ7;C9J7C4;C9JIS2;E5RHA1;C9J088;C9JFL8;C9JTY6;J3KR72;P49848-2;P49848;P49848-3	>tr|E5RKA5|E5RKA5_HUMAN Transcription initiation factor TFIID subunit 6 (Fragment) OS=Homo sapiens GN=TAF6 PE=1 SV=4;>tr|F8WEJ7|F8WEJ7_HUMAN Transcription initiation factor TFIID subunit 6 OS=Homo sapiens GN=TAF6 PE=1 SV=1;>tr|C9J7C4|C9J7C4_HUMAN Transcrip
DCN1-like protein;DCN1-like protein 1	DCUN1D1	C9JRU6;C9J0B2;C9JUW4;C9J8R4;C9JVE2;Q96GG9		84.235	1	1	1	22.7	8.7797	75	C9JRU6;C9J0B2;C9JUW4;C9J8R4;C9JVE2;Q96GG9	>tr|C9JRU6|C9JRU6_HUMAN DCN1-like protein (Fragment) OS=Homo sapiens GN=DCUN1D1 PE=1 SV=1;>tr|C9J0B2|C9J0B2_HUMAN DCN1-like protein (Fragment) OS=Homo sapiens GN=DCUN1D1 PE=1 SV=1;>tr|C9JUW4|C9JUW4_HUMAN DCN1-like protein (Fragment) OS=Homo sapiens GN=DCUN
Acyl-coenzyme A oxidase;Peroxisomal acyl-coenzyme A oxidase 2	ACOX2	C9J0G0;Q99424		2.1041	1	1	1	2.8	75.141	667	C9J0G0;Q99424	>tr|C9J0G0|C9J0G0_HUMAN Acyl-coenzyme A oxidase OS=Homo sapiens GN=ACOX2 PE=1 SV=1;>sp|Q99424|ACOX2_HUMAN Peroxisomal acyl-coenzyme A oxidase 2 OS=Homo sapiens GN=ACOX2 PE=1 SV=1
Profilin;Profilin-2	PFN2	C9J712;C9J0J7;C9JQ45;C9J2N0;G5E9Q6;P35080-2;P35080		-2	1	1	1	16.5	9.7982	91	C9J712;C9J0J7;C9JQ45;C9J2N0;G5E9Q6;P35080-2;P35080	>tr|C9J712|C9J712_HUMAN Profilin-2 OS=Homo sapiens GN=PFN2 PE=1 SV=1;>tr|C9J0J7|C9J0J7_HUMAN Profilin-2 OS=Homo sapiens GN=PFN2 PE=1 SV=1;>tr|C9JQ45|C9JQ45_HUMAN Profilin OS=Homo sapiens GN=PFN2 PE=1 SV=1;>tr|C9J2N0|C9J2N0_HUMAN Profilin OS=Homo sapiens GN
Sorcin	SRI	C9J0K6;P30626-2;P30626;P30626-3;B4DHQ6		64.841	7	7	7	56.8	17.605	155	C9J0K6;P30626-2;P30626;P30626-3;B4DHQ6	>tr|C9J0K6|C9J0K6_HUMAN Sorcin OS=Homo sapiens GN=SRI PE=1 SV=1;>sp|P30626-2|SORCN_HUMAN Isoform 2 of Sorcin OS=Homo sapiens GN=SRI;>sp|P30626|SORCN_HUMAN Sorcin OS=Homo sapiens GN=SRI PE=1 SV=1;>sp|P30626-3|SORCN_HUMAN Isoform 3 of Sorcin OS=Homo sapiens
B-cell receptor-associated protein 31	BCAP31	C9JSP1;C9JQ75;C9J0M4;P51572;P51572-2;C9JM14;C9JMD7		23.08	4	4	4	19.8	20.712	182	C9JSP1;C9JQ75;C9J0M4;P51572;P51572-2;C9JM14;C9JMD7	>tr|C9JSP1|C9JSP1_HUMAN B-cell receptor-associated protein 31 (Fragment) OS=Homo sapiens GN=BCAP31 PE=1 SV=1;>tr|C9JQ75|C9JQ75_HUMAN B-cell receptor-associated protein 31 (Fragment) OS=Homo sapiens GN=BCAP31 PE=1 SV=1;>tr|C9J0M4|C9J0M4_HUMAN B-cell recepto
Protein phosphatase 1 regulatory subunit 7	PPP1R7	C9JD73;C9J177;H7C003;Q15435-2;Q15435;B5MBZ8;Q15435-5;Q15435-4;Q15435-3		175.7	6	6	6	35.1	32.39	282	C9JD73;C9J177;H7C003;Q15435-2;Q15435;B5MBZ8;Q15435-5;Q15435-4;Q15435-3;H7C118;C9JRC4	>tr|C9JD73|C9JD73_HUMAN Protein phosphatase 1 regulatory subunit 7 (Fragment) OS=Homo sapiens GN=PPP1R7 PE=1 SV=1;>tr|C9J177|C9J177_HUMAN Protein phosphatase 1 regulatory subunit 7 (Fragment) OS=Homo sapiens GN=PPP1R7 PE=1 SV=1;>tr|H7C003|H7C003_HUMAN Prot
DnaJ homolog subfamily B member 2	DNAJB2	C9J1G2;E7ETU0;C9JX00;C9JRD2;C9JXB9;P25686-2;P25686		2.6854	1	1	1	9	13.794	122	C9J1G2;E7ETU0;C9JX00;C9JRD2;C9JXB9;P25686-2;P25686	>tr|C9J1G2|C9J1G2_HUMAN DnaJ homolog subfamily B member 2 (Fragment) OS=Homo sapiens GN=DNAJB2 PE=1 SV=1;>tr|E7ETU0|E7ETU0_HUMAN DnaJ homolog subfamily B member 2 (Fragment) OS=Homo sapiens GN=DNAJB2 PE=1 SV=1;>tr|C9JX00|C9JX00_HUMAN DnaJ homolog subfamily
Sterol 26-hydroxylase, mitochondrial	CYP27A1	C9J1K5;Q02318		2.3852	3	3	3	26.2	25.829	221	C9J1K5;Q02318	>tr|C9J1K5|C9J1K5_HUMAN Sterol 26-hydroxylase, mitochondrial (Fragment) OS=Homo sapiens GN=CYP27A1 PE=1 SV=1;>sp|Q02318|CP27A_HUMAN Sterol 26-hydroxylase, mitochondrial OS=Homo sapiens GN=CYP27A1 PE=1 SV=1
Serine/threonine-protein kinase 25;Serine/threonine-protein kinase MST4	STK25;RBM4B;MST4	C9JDH9;C9J6L2;C9JCC0;C9J232;H7C279;O00506-3;O00506-2;O00506;Q8NBY1;B4E0Y9;Q9P289-2;Q9P289;C9JJV0;Q9P289-3		2.2743	4	2	2	40.5	16.366	148	C9JDH9;C9J6L2;C9JCC0;C9J232;H7C279;O00506-3;O00506-2;O00506;Q8NBY1;B4E0Y9;Q9P289-2;Q9P289;C9JJV0;Q9P289-3	>tr|C9JDH9|C9JDH9_HUMAN Serine/threonine-protein kinase 25 (Fragment) OS=Homo sapiens GN=STK25 PE=1 SV=1;>tr|C9J6L2|C9J6L2_HUMAN Serine/threonine-protein kinase 25 (Fragment) OS=Homo sapiens GN=STK25 PE=1 SV=1;>tr|C9JCC0|C9JCC0_HUMAN Serine/threonine-prote
DnaJ homolog subfamily B member 6	DNAJB6	C9J2C4;O75190-2;O75190-3;O75190;C9JDR7;C9JDX6;F8WCZ4;C9J2P2;E9PH18;O75190-4		3.4723	3	3	3	24.1	25.377	228	C9J2C4;O75190-2;O75190-3;O75190;C9JDR7;C9JDX6;F8WCZ4;C9J2P2;E9PH18;O75190-4;C9JB42;Q8WWF6;Q8NHS0	>tr|C9J2C4|C9J2C4_HUMAN DnaJ homolog subfamily B member 6 (Fragment) OS=Homo sapiens GN=DNAJB6 PE=1 SV=1;>sp|O75190-2|DNJB6_HUMAN Isoform B of DnaJ homolog subfamily B member 6 OS=Homo sapiens GN=DNAJB6;>sp|O75190-3|DNJB6_HUMAN Isoform C of DnaJ homolog su
E3 ubiquitin-protein ligase Hakai	CBLL1	C9J2P9;Q75N03-2;Q75N03		1.7109	1	1	1	6.2	36.301	322	C9J2P9;Q75N03-2;Q75N03	>tr|C9J2P9|C9J2P9_HUMAN E3 ubiquitin-protein ligase Hakai (Fragment) OS=Homo sapiens GN=CBLL1 PE=1 SV=4;>sp|Q75N03-2|HAKAI_HUMAN Isoform 2 of E3 ubiquitin-protein ligase Hakai OS=Homo sapiens GN=CBLL1;>sp|Q75N03|HAKAI_HUMAN E3 ubiquitin-protein ligase Haka
ATP synthase mitochondrial F1 complex assembly factor 2	ATPAF2	C9J2Q2;Q8N5M1		5.5508	4	4	4	33.7	23.152	205	C9J2Q2;Q8N5M1;K7ELC1	>tr|C9J2Q2|C9J2Q2_HUMAN ATP synthase mitochondrial F1 complex assembly factor 2 (Fragment) OS=Homo sapiens GN=ATPAF2 PE=1 SV=1;>sp|Q8N5M1|ATPF2_HUMAN ATP synthase mitochondrial F1 complex assembly factor 2 OS=Homo sapiens GN=ATPAF2 PE=1 SV=1
DNA-directed RNA polymerase;DNA-directed RNA polymerase II subunit RPB2	POLR2B	C9J2Y9;P30876;C9J4M6		26.635	6	6	6	10.1	133.06	1167	C9J2Y9;P30876;C9J4M6	>tr|C9J2Y9|C9J2Y9_HUMAN DNA-directed RNA polymerase OS=Homo sapiens GN=POLR2B PE=1 SV=2;>sp|P30876|RPB2_HUMAN DNA-directed RNA polymerase II subunit RPB2 OS=Homo sapiens GN=POLR2B PE=1 SV=1;>tr|C9J4M6|C9J4M6_HUMAN DNA-directed RNA polymerase OS=Homo sapien
Programmed cell death protein 10	PDCD10	C9J363;C9J5C3;Q9BUL8;H7C5M9;C9JSA3;C9JND6;C9J6F3		73.068	4	4	4	31.5	17.534	149	C9J363;C9J5C3;Q9BUL8;H7C5M9;C9JSA3;C9JND6;C9J6F3	>tr|C9J363|C9J363_HUMAN Programmed cell death 10, isoform CRA_b OS=Homo sapiens GN=PDCD10 PE=1 SV=1;>tr|C9J5C3|C9J5C3_HUMAN Programmed cell death protein 10 (Fragment) OS=Homo sapiens GN=PDCD10 PE=1 SV=1;>sp|Q9BUL8|PDC10_HUMAN Programmed cell death protein
Inosine-5-monophosphate dehydrogenase;Inosine-5-monophosphate dehydrogenase 1	IMPDH1	C9J381;P20839-2;P20839-4;P20839;P20839-3;P20839-7;P20839-5;P20839-6;C9K0R9		1.3295	2	2	2	6.8	55.277	513	C9J381;P20839-2;P20839-4;P20839;P20839-3;P20839-7;P20839-5;P20839-6;C9K0R9	>tr|C9J381|C9J381_HUMAN Inosine-5-monophosphate dehydrogenase OS=Homo sapiens GN=IMPDH1 PE=1 SV=1;>sp|P20839-2|IMDH1_HUMAN Isoform 2 of Inosine-5-monophosphate dehydrogenase 1 OS=Homo sapiens GN=IMPDH1;>sp|P20839-4|IMDH1_HUMAN Isoform 4 of Inosine-5-mon
Beta-1,4-galactosyltransferase 4;N-acetyllactosamine synthase;Lactotriaosylceramide beta-1,4-galactosyltransferase	B4GALT4	E7ETS9;C9J3R8;O60513;C9J5S0;C9J4S5		3.1859	2	2	2	14.6	28.54	246	E7ETS9;C9J3R8;O60513;C9J5S0;C9J4S5	>tr|E7ETS9|E7ETS9_HUMAN Beta-1,4-galactosyltransferase 4 OS=Homo sapiens GN=B4GALT4 PE=1 SV=1;>tr|C9J3R8|C9J3R8_HUMAN Beta-1,4-galactosyltransferase 4 OS=Homo sapiens GN=B4GALT4 PE=1 SV=1;>sp|O60513|B4GT4_HUMAN Beta-1,4-galactosyltransferase 4 OS=Homo sapi
E3 ubiquitin-protein ligase Midline-1	MID1	C9J453;O15344-2;O15344		1.8062	1	1	1	2.9	54.502	483	C9J453;O15344-2;O15344	>tr|C9J453|C9J453_HUMAN E3 ubiquitin-protein ligase Midline-1 (Fragment) OS=Homo sapiens GN=MID1 PE=1 SV=1;>sp|O15344-2|TRI18_HUMAN Isoform 2 of E3 ubiquitin-protein ligase Midline-1 OS=Homo sapiens GN=MID1;>sp|O15344|TRI18_HUMAN E3 ubiquitin-protein ligas
60S ribosomal protein L37a	RPL37A	C9J4Z3;P61513		26.831	1	1	1	26.5	7.624	68	C9J4Z3;P61513	>tr|C9J4Z3|C9J4Z3_HUMAN 60S ribosomal protein L37a OS=Homo sapiens GN=RPL37A PE=1 SV=1;>sp|P61513|RL37A_HUMAN 60S ribosomal protein L37a OS=Homo sapiens GN=RPL37A PE=1 SV=2
	FAM3D	C9J5Z5;C9JB68;C9IZW7		-2	4	1	1	43	16.589	151	C9J5Z5;C9JB68;C9IZW7	>tr|C9J5Z5|C9J5Z5_HUMAN Protein FAM3D (Fragment) OS=Homo sapiens GN=FAM3D PE=1 SV=1;>tr|C9JB68|C9JB68_HUMAN Protein FAM3D (Fragment) OS=Homo sapiens GN=FAM3D PE=1 SV=1;>tr|C9IZW7|C9IZW7_HUMAN Protein FAM3D (Fragment) OS=Homo sapiens GN=FAM3D PE=1 SV=1
Neuroendocrine protein 7B2;N-terminal peptide;C-terminal peptide	SCG5	C9J650;C9JNY7;H7C4X7;P05408-2;P05408		1.7607	1	1	1	10.4	21.386	193	C9J650;C9JNY7;H7C4X7;P05408-2;P05408	>tr|C9J650|C9J650_HUMAN Neuroendocrine protein 7B2 OS=Homo sapiens GN=SCG5 PE=1 SV=1;>tr|C9JNY7|C9JNY7_HUMAN Neuroendocrine protein 7B2 OS=Homo sapiens GN=SCG5 PE=1 SV=1;>tr|H7C4X7|H7C4X7_HUMAN Neuroendocrine protein 7B2 (Fragment) OS=Homo sapiens GN=SCG5
Sulfatase-modifying factor 2	SUMF2	C9JL30;J3KQJ1;C9J660;F8WA42;Q8NBJ7;Q8NBJ7-3;F8WEX5;E9PG02;E9PBT8;H7C3B2;A8MXB9;Q8NBJ7-2		20.613	3	3	3	14.7	33.294	293	C9JL30;J3KQJ1;C9J660;F8WA42;Q8NBJ7;Q8NBJ7-3;F8WEX5;E9PG02;E9PBT8;H7C3B2;A8MXB9;Q8NBJ7-2;F8WEV7;F8WES7;J3QT17;Q8NBJ7-5;Q8NBJ7-4	>tr|C9JL30|C9JL30_HUMAN Sulfatase-modifying factor 2 (Fragment) OS=Homo sapiens GN=SUMF2 PE=1 SV=5;>tr|J3KQJ1|J3KQJ1_HUMAN Sulfatase-modifying factor 2 OS=Homo sapiens GN=SUMF2 PE=1 SV=1;>tr|C9J660|C9J660_HUMAN Sulfatase-modifying factor 2 OS=Homo sapiens
Peptidyl-prolyl cis-trans isomerase;Peptidyl-prolyl cis-trans isomerase G	PPIG	C9JT64;C9J679;C9JN15;E9PG73;Q13427-2;Q13427		2.3915	1	1	1	20.3	6.6177	59	C9JT64;C9J679;C9JN15;E9PG73;Q13427-2;Q13427	>tr|C9JT64|C9JT64_HUMAN Peptidyl-prolyl cis-trans isomerase G (Fragment) OS=Homo sapiens GN=PPIG PE=1 SV=1;>tr|C9J679|C9J679_HUMAN Peptidyl-prolyl cis-trans isomerase G OS=Homo sapiens GN=PPIG PE=1 SV=2;>tr|C9JN15|C9JN15_HUMAN Peptidyl-prolyl cis-trans iso
MKI67 FHA domain-interacting nucleolar phosphoprotein	NIFK	C9J6C5;Q9BYG3;C9J808		3.7655	3	3	3	16.9	19.553	166	C9J6C5;Q9BYG3;C9J808	>tr|C9J6C5|C9J6C5_HUMAN MKI67 FHA domain-interacting nucleolar phosphoprotein (Fragment) OS=Homo sapiens GN=NIFK PE=1 SV=1;>sp|Q9BYG3|MK67I_HUMAN MKI67 FHA domain-interacting nucleolar phosphoprotein OS=Homo sapiens GN=NIFK PE=1 SV=1;>tr|C9J808|C9J808_HUMA
Zinc finger CCCH-type antiviral protein 1	ZC3HAV1	C9J6P4;Q7Z2W4;Q7Z2W4-4;Q7Z2W4-3;Q7Z2W4-2		18.903	6	6	6	11.3	114.08	1024	C9J6P4;Q7Z2W4;Q7Z2W4-4;Q7Z2W4-3;Q7Z2W4-2	>tr|C9J6P4|C9J6P4_HUMAN Zinc finger CCCH-type antiviral protein 1 OS=Homo sapiens GN=ZC3HAV1 PE=1 SV=1;>sp|Q7Z2W4|ZCCHV_HUMAN Zinc finger CCCH-type antiviral protein 1 OS=Homo sapiens GN=ZC3HAV1 PE=1 SV=3;>sp|Q7Z2W4-4|ZCCHV_HUMAN Isoform 4 of Zinc finger C
Solute carrier family 26 member 6	SLC26A6	F8W9I8;C9J6Y3;C9JKR6;G3XAC1;Q86YZ4;Q9BXS9-7;Q9BXS9-2;Q9BXS9-3;Q9BXS9		2.9666	1	1	1	12.5	13.865	120	F8W9I8;C9J6Y3;C9JKR6;G3XAC1;Q86YZ4;Q9BXS9-7;Q9BXS9-2;Q9BXS9-3;Q9BXS9	>tr|F8W9I8|F8W9I8_HUMAN Solute carrier family 26 member 6 OS=Homo sapiens GN=SLC26A6 PE=1 SV=1;>tr|C9J6Y3|C9J6Y3_HUMAN Solute carrier family 26 member 6 (Fragment) OS=Homo sapiens GN=SLC26A6 PE=1 SV=1;>tr|C9JKR6|C9JKR6_HUMAN Solute carrier family 26 member
Phospholipid scramblase 1	PLSCR1	C9J7K9;O15162-2;O15162;C9J0H3;H7C5I5;C9J9P4;C9JE06		2.3548	2	2	2	11.9	34.217	311	C9J7K9;O15162-2;O15162;C9J0H3;H7C5I5;C9J9P4;C9JE06	>tr|C9J7K9|C9J7K9_HUMAN Phospholipid scramblase 1 OS=Homo sapiens GN=PLSCR1 PE=1 SV=1;>sp|O15162-2|PLS1_HUMAN Isoform 2 of Phospholipid scramblase 1 OS=Homo sapiens GN=PLSCR1;>sp|O15162|PLS1_HUMAN Phospholipid scramblase 1 OS=Homo sapiens GN=PLSCR1 PE=1 SV
Dol-P-Man:Man(5)GlcNAc(2)-PP-Dol alpha-1,3-mannosyltransferase	ALG3	H7C0X4;C9J7S5;Q92685-2;Q92685		1.302	1	1	1	3.1	36.898	323	H7C0X4;C9J7S5;Q92685-2;Q92685	>tr|H7C0X4|H7C0X4_HUMAN Dol-P-Man:Man(5)GlcNAc(2)-PP-Dol alpha-1,3-mannosyltransferase (Fragment) OS=Homo sapiens GN=ALG3 PE=1 SV=1;>tr|C9J7S5|C9J7S5_HUMAN Dol-P-Man:Man(5)GlcNAc(2)-PP-Dol alpha-1,3-mannosyltransferase OS=Homo sapiens GN=ALG3 PE=1 SV=1;>sp
Troponin C, skeletal muscle	TNNC2	C9J7T9;P02585		-2	2	1	1	10.3	16.382	145	C9J7T9;P02585	>tr|C9J7T9|C9J7T9_HUMAN Troponin C type 2 (Fast), isoform CRA_a OS=Homo sapiens GN=TNNC2 PE=1 SV=1;>sp|P02585|TNNC2_HUMAN Troponin C, skeletal muscle OS=Homo sapiens GN=TNNC2 PE=1 SV=2
HMG box transcription factor BBX	BBX	C9JNU3;C9JIZ2;C9K0D1;C9JSH4;C9JYU6;C9JZA0;C9J8D0;C9JA69;Q8WY36-3;Q8WY36-2;Q8WY36		-2	1	1	1	9.7	16.81	144	C9JNU3;C9JIZ2;C9K0D1;C9JSH4;C9JYU6;C9JZA0;C9J8D0;C9JA69;Q8WY36-3;Q8WY36-2;Q8WY36	>tr|C9JNU3|C9JNU3_HUMAN HMG box transcription factor BBX (Fragment) OS=Homo sapiens GN=BBX PE=1 SV=1;>tr|C9JIZ2|C9JIZ2_HUMAN HMG box transcription factor BBX (Fragment) OS=Homo sapiens GN=BBX PE=1 SV=1;>tr|C9K0D1|C9K0D1_HUMAN HMG box transcription factor B
Succinate-semialdehyde dehydrogenase, mitochondrial	ALDH5A1	C9J8Q5;P51649;P51649-2		11.238	4	4	4	14	53.867	507	C9J8Q5;P51649;P51649-2	>tr|C9J8Q5|C9J8Q5_HUMAN Succinate-semialdehyde dehydrogenase, mitochondrial OS=Homo sapiens GN=ALDH5A1 PE=1 SV=1;>sp|P51649|SSDH_HUMAN Succinate-semialdehyde dehydrogenase, mitochondrial OS=Homo sapiens GN=ALDH5A1 PE=1 SV=2;>sp|P51649-2|SSDH_HUMAN Isoform
Cytospin-A	SPECC1L;SPECC1L-ADORA2A	C9J8U1;F8WAN1;Q69YQ0-2;Q69YQ0		1.943	2	2	2	4.1	88.181	788	C9J8U1;F8WAN1;Q69YQ0-2;Q69YQ0	>tr|C9J8U1|C9J8U1_HUMAN Cytospin-A (Fragment) OS=Homo sapiens GN=SPECC1L PE=4 SV=4;>tr|F8WAN1|F8WAN1_HUMAN Protein SPECC1L-ADORA2A OS=Homo sapiens GN=SPECC1L-ADORA2A PE=4 SV=2;>sp|Q69YQ0-2|CYTSA_HUMAN Isoform 2 of Cytospin-A OS=Homo sapiens GN=SPECC1L;>sp|
GTP-binding protein Rheb	RHEB	C9J931;Q15382		3.2269	1	1	1	20.3	8.6739	79	C9J931;Q15382	>tr|C9J931|C9J931_HUMAN GTP-binding protein Rheb OS=Homo sapiens GN=RHEB PE=1 SV=1;>sp|Q15382|RHEB_HUMAN GTP-binding protein Rheb OS=Homo sapiens GN=RHEB PE=1 SV=1
40S ribosomal protein SA	RPSA;RPSAP58	C9J9K3;P08865;A0A0C4DG17;A6NE09		323.31	12	12	12	60.8	29.404	263	C9J9K3;P08865;A0A0C4DG17;A6NE09;C9JQR9	>tr|C9J9K3|C9J9K3_HUMAN 40S ribosomal protein SA (Fragment) OS=Homo sapiens GN=RPSA PE=1 SV=4;>sp|P08865|RSSA_HUMAN 40S ribosomal protein SA OS=Homo sapiens GN=RPSA PE=1 SV=4;>tr|A0A0C4DG17|A0A0C4DG17_HUMAN 40S ribosomal protein SA OS=Homo sapiens GN=RPSA
Translocon-associated protein subunit gamma	SSR3	C9JA28;Q9UNL2;Q9UNL2-2		38.133	1	1	1	8	20.161	174	C9JA28;Q9UNL2;Q9UNL2-2	>tr|C9JA28|C9JA28_HUMAN Translocon-associated protein subunit gamma OS=Homo sapiens GN=SSR3 PE=1 SV=1;>sp|Q9UNL2|SSRG_HUMAN Translocon-associated protein subunit gamma OS=Homo sapiens GN=SSR3 PE=1 SV=1;>sp|Q9UNL2-2|SSRG_HUMAN Isoform 2 of Translocon-associ
RNA-binding protein 28	RBM28	C9JE21;C9JAA9;Q9NW13-2;Q9NW13		1.5875	1	1	1	4.4	22.737	204	C9JE21;C9JAA9;Q9NW13-2;Q9NW13	>tr|C9JE21|C9JE21_HUMAN RNA-binding protein 28 (Fragment) OS=Homo sapiens GN=RBM28 PE=1 SV=1;>tr|C9JAA9|C9JAA9_HUMAN RNA-binding protein 28 (Fragment) OS=Homo sapiens GN=RBM28 PE=1 SV=1;>sp|Q9NW13-2|RBM28_HUMAN Isoform 2 of RNA-binding protein 28 OS=Homo s
HIG1 domain family member 1A, mitochondrial	HIGD1A	C9JAW5;C9JNU6;Q9Y241;Q9Y241-2		5.4538	1	1	1	26.5	8.8131	83	C9JAW5;C9JNU6;Q9Y241;Q9Y241-2	>tr|C9JAW5|C9JAW5_HUMAN HIG1 domain family member 1A, mitochondrial OS=Homo sapiens GN=HIGD1A PE=1 SV=1;>tr|C9JNU6|C9JNU6_HUMAN HIG1 domain family member 1A, mitochondrial OS=Homo sapiens GN=HIGD1A PE=1 SV=1;>sp|Q9Y241|HIG1A_HUMAN HIG1 domain family member
Metaxin-2	MTX2	C9JAZ1;O75431;C9JNK6;O75431-2		95.658	3	3	3	30.1	25.717	229	C9JAZ1;O75431;C9JNK6;O75431-2;F8WE26	>tr|C9JAZ1|C9JAZ1_HUMAN Metaxin-2 (Fragment) OS=Homo sapiens GN=MTX2 PE=1 SV=1;>sp|O75431|MTX2_HUMAN Metaxin-2 OS=Homo sapiens GN=MTX2 PE=1 SV=1;>tr|C9JNK6|C9JNK6_HUMAN Metaxin-2 OS=Homo sapiens GN=MTX2 PE=1 SV=1;>sp|O75431-2|MTX2_HUMAN Isoform 2 of Metaxi
Microtubule-associated protein RP/EB family member 3	MAPRE3	C9JB30;Q9UPY8-2;Q9UPY8		1.525	1	1	1	7.8	24.582	218	C9JB30;Q9UPY8-2;Q9UPY8	>tr|C9JB30|C9JB30_HUMAN Microtubule-associated protein RP/EB family member 3 (Fragment) OS=Homo sapiens GN=MAPRE3 PE=1 SV=1;>sp|Q9UPY8-2|MARE3_HUMAN Isoform 2 of Microtubule-associated protein RP/EB family member 3 OS=Homo sapiens GN=MAPRE3;>sp|Q9UPY8|MARE
Coiled-coil domain-containing protein 58	CCDC58	C9JBU9;C9JQ41;H7C525;Q4VC31		1.7126	1	1	1	28.3	6.256	53	C9JBU9;C9JQ41;H7C525;Q4VC31	>tr|C9JBU9|C9JBU9_HUMAN Coiled-coil domain-containing protein 58 OS=Homo sapiens GN=CCDC58 PE=1 SV=1;>tr|C9JQ41|C9JQ41_HUMAN Coiled-coil domain-containing protein 58 OS=Homo sapiens GN=CCDC58 PE=1 SV=1;>tr|H7C525|H7C525_HUMAN Coiled-coil domain-containing
Mitochondrial inner membrane protein OXA1L	OXA1L	C9JC63;E7EVY0;S4R3Q9;J3KNA0;Q15070-3;Q15070-2;Q15070		1.4105	1	1	1	10.7	12.728	112	C9JC63;E7EVY0;S4R3Q9;J3KNA0;Q15070-3;Q15070-2;Q15070	>tr|C9JC63|C9JC63_HUMAN Mitochondrial inner membrane protein OXA1L (Fragment) OS=Homo sapiens GN=OXA1L PE=1 SV=2;>tr|E7EVY0|E7EVY0_HUMAN Mitochondrial inner membrane protein OXA1L OS=Homo sapiens GN=OXA1L PE=1 SV=1;>tr|S4R3Q9|S4R3Q9_HUMAN Mitochondrial inn
Fibrinogen gamma chain	FGG	C9JEU5;C9JC84;P02679-2;P02679		323.31	9	9	9	33.5	50.322	445	C9JEU5;C9JC84;P02679-2;P02679;C9JPQ9;C9JU00	>tr|C9JEU5|C9JEU5_HUMAN Fibrinogen gamma chain OS=Homo sapiens GN=FGG PE=1 SV=1;>tr|C9JC84|C9JC84_HUMAN Fibrinogen gamma chain OS=Homo sapiens GN=FGG PE=1 SV=1;>sp|P02679-2|FIBG_HUMAN Isoform Gamma-A of Fibrinogen gamma chain OS=Homo sapiens GN=FGG;>sp|P02
Dr1-associated corepressor	DRAP1	E9PQX9;C9JCC6;Q14919;Q14919-2;E9PNC7		4.2001	3	3	3	13.5	19.966	185	E9PQX9;C9JCC6;Q14919;Q14919-2;E9PNC7;E9PMW2	>tr|E9PQX9|E9PQX9_HUMAN Dr1-associated corepressor OS=Homo sapiens GN=DRAP1 PE=1 SV=1;>tr|C9JCC6|C9JCC6_HUMAN Dr1-associated corepressor OS=Homo sapiens GN=DRAP1 PE=1 SV=1;>sp|Q14919|NC2A_HUMAN Dr1-associated corepressor OS=Homo sapiens GN=DRAP1 PE=1 SV=3;
Angio-associated migratory cell protein	AAMP	C9JTS3;C9JG97;C9JEH3;Q13685		9.0531	1	1	1	8.5	21.992	200	C9JTS3;C9JG97;C9JEH3;Q13685	>tr|C9JTS3|C9JTS3_HUMAN Angio-associated migratory cell protein (Fragment) OS=Homo sapiens GN=AAMP PE=1 SV=4;>tr|C9JG97|C9JG97_HUMAN Angio-associated migratory cell protein OS=Homo sapiens GN=AAMP PE=1 SV=1;>tr|C9JEH3|C9JEH3_HUMAN Angio-associated migrator
40S ribosomal protein S4, Y isoform 1;40S ribosomal protein S4, Y isoform 2	RPS4Y1;RPS4Y2	C9JEH7;P22090;Q8TD47		10.377	7	5	5	34.4	29.383	262	C9JEH7;P22090;Q8TD47	>tr|C9JEH7|C9JEH7_HUMAN 40S ribosomal protein S4, Y isoform 1 (Fragment) OS=Homo sapiens GN=RPS4Y1 PE=1 SV=1;>sp|P22090|RS4Y1_HUMAN 40S ribosomal protein S4, Y isoform 1 OS=Homo sapiens GN=RPS4Y1 PE=1 SV=2;>sp|Q8TD47|RS4Y2_HUMAN 40S ribosomal protein S4, Y
Choline-phosphate cytidylyltransferase A	PCYT1A	C9JEJ2;P49585;C9J050;H7C1T3;C9J2E1		25.919	5	5	5	23.2	43.263	380	C9JEJ2;P49585;C9J050;H7C1T3;C9J2E1;C9JVS0;C9JPY0;F8WAZ5;H7BZN1;Q9Y5K3-2;Q9Y5K3-4;Q9Y5K3-3;Q9Y5K3;F2Z2B1	>tr|C9JEJ2|C9JEJ2_HUMAN Choline-phosphate cytidylyltransferase A OS=Homo sapiens GN=PCYT1A PE=1 SV=1;>sp|P49585|PCY1A_HUMAN Choline-phosphate cytidylyltransferase A OS=Homo sapiens GN=PCYT1A PE=1 SV=2;>tr|C9J050|C9J050_HUMAN Choline-phosphate cytidylyltran
Protein N-lysine methyltransferase METTL21A	METTL21A	C9JES0;C9JSX1;H7BXH9;Q8WXB1-2;Q8WXB1		1.5873	2	2	2	23.6	14.032	127	C9JES0;C9JSX1;H7BXH9;Q8WXB1-2;Q8WXB1	>tr|C9JES0|C9JES0_HUMAN Protein N-lysine methyltransferase METTL21A OS=Homo sapiens GN=METTL21A PE=1 SV=1;>tr|C9JSX1|C9JSX1_HUMAN Protein N-lysine methyltransferase METTL21A OS=Homo sapiens GN=METTL21A PE=1 SV=1;>tr|H7BXH9|H7BXH9_HUMAN Protein N-lysine met
Zinc-alpha-2-glycoprotein	AZGP1	C9JEV0;P25311		4.8365	2	2	2	12.3	26.353	227	C9JEV0;P25311	>tr|C9JEV0|C9JEV0_HUMAN Zinc-alpha-2-glycoprotein OS=Homo sapiens GN=AZGP1 PE=1 SV=1;>sp|P25311|ZA2G_HUMAN Zinc-alpha-2-glycoprotein OS=Homo sapiens GN=AZGP1 PE=1 SV=2
Cleavage and polyadenylation specificity factor subunit 4	CPSF4	C9JEV9;O95639-3;O95639-2;O95639		2.2352	1	1	1	5.7	23.653	211	C9JEV9;O95639-3;O95639-2;O95639	>tr|C9JEV9|C9JEV9_HUMAN Cleavage and polyadenylation-specificity factor subunit 4 OS=Homo sapiens GN=CPSF4 PE=1 SV=1;>sp|O95639-3|CPSF4_HUMAN Isoform 3 of Cleavage and polyadenylation specificity factor subunit 4 OS=Homo sapiens GN=CPSF4;>sp|O95639-2|CPSF4
Protein FAM136A	FAM136A	C9JF51;E7EQY1;Q96C01		6.0053	1	1	1	11	17.69	163	C9JF51;E7EQY1;Q96C01	>tr|C9JF51|C9JF51_HUMAN Protein FAM136A (Fragment) OS=Homo sapiens GN=FAM136A PE=1 SV=1;>tr|E7EQY1|E7EQY1_HUMAN Protein FAM136A OS=Homo sapiens GN=FAM136A PE=1 SV=1;>sp|Q96C01|F136A_HUMAN Protein FAM136A OS=Homo sapiens GN=FAM136A PE=1 SV=1
Cytochrome c	CYCS	C9JFR7;P99999		53.304	2	2	2	17.8	11.333	101	C9JFR7;P99999	>tr|C9JFR7|C9JFR7_HUMAN Cytochrome c (Fragment) OS=Homo sapiens GN=CYCS PE=1 SV=1;>sp|P99999|CYC_HUMAN Cytochrome c OS=Homo sapiens GN=CYCS PE=1 SV=2
Proline-, glutamic acid- and leucine-rich protein 1	PELP1	C9JFV4;Q8IZL8;I3L1P4;I3L4M7;I3L445		21.411	5	5	5	6.9	124.94	1180	C9JFV4;Q8IZL8;I3L1P4;I3L4M7;I3L445;E7EV54;I3L4P1	>tr|C9JFV4|C9JFV4_HUMAN Proline-, glutamic acid- and leucine-rich protein 1 OS=Homo sapiens GN=PELP1 PE=1 SV=2;>sp|Q8IZL8|PELP1_HUMAN Proline-, glutamic acid- and leucine-rich protein 1 OS=Homo sapiens GN=PELP1 PE=1 SV=2;>tr|I3L1P4|I3L1P4_HUMAN Proline-, g
Integral membrane protein 2C;CT-BRI3	ITM2C	C9JG41;Q9NQX7-3;Q9NQX7;F5H4I5;E7EUS6;B8ZZM6;Q9NQX7-2		10.453	3	3	3	28.3	20.056	180	C9JG41;Q9NQX7-3;Q9NQX7;F5H4I5;E7EUS6;B8ZZM6;Q9NQX7-2	>tr|C9JG41|C9JG41_HUMAN Integral membrane protein 2C (Fragment) OS=Homo sapiens GN=ITM2C PE=1 SV=1;>sp|Q9NQX7-3|ITM2C_HUMAN Isoform 3 of Integral membrane protein 2C OS=Homo sapiens GN=ITM2C;>sp|Q9NQX7|ITM2C_HUMAN Integral membrane protein 2C OS=Homo sapie
39S ribosomal protein L39, mitochondrial	MRPL39	C9JG87;Q9NYK5;Q9NYK5-2		12.928	4	4	4	19.2	34.032	297	C9JG87;Q9NYK5;Q9NYK5-2	>tr|C9JG87|C9JG87_HUMAN 39S ribosomal protein L39, mitochondrial (Fragment) OS=Homo sapiens GN=MRPL39 PE=1 SV=1;>sp|Q9NYK5|RM39_HUMAN 39S ribosomal protein L39, mitochondrial OS=Homo sapiens GN=MRPL39 PE=1 SV=3;>sp|Q9NYK5-2|RM39_HUMAN Isoform 2 of 39S ribo
Raftlin	RFTN1	C9JRN3;C9JHG2;G3XAJ6;Q14699;C9JWQ9;F8WAR1		6.0021	2	2	2	36.2	17.11	149	C9JRN3;C9JHG2;G3XAJ6;Q14699;C9JWQ9;F8WAR1	>tr|C9JRN3|C9JRN3_HUMAN Raftlin (Fragment) OS=Homo sapiens GN=RFTN1 PE=1 SV=1;>tr|C9JHG2|C9JHG2_HUMAN Raftlin (Fragment) OS=Homo sapiens GN=RFTN1 PE=1 SV=1;>tr|G3XAJ6|G3XAJ6_HUMAN Raft-linking protein, isoform CRA_c OS=Homo sapiens GN=RFTN1 PE=1 SV=1;>sp|Q
Golgi to ER traffic protein 4 homolog	GET4	C9JPA8;C9JHN8;Q7L5D6-2;Q7L5D6		3.9281	1	1	1	10.1	16.543	148	C9JPA8;C9JHN8;Q7L5D6-2;Q7L5D6	>tr|C9JPA8|C9JPA8_HUMAN Golgi to ER traffic protein 4 homolog (Fragment) OS=Homo sapiens GN=GET4 PE=1 SV=2;>tr|C9JHN8|C9JHN8_HUMAN Golgi to ER traffic protein 4 homolog (Fragment) OS=Homo sapiens GN=GET4 PE=1 SV=1;>sp|Q7L5D6-2|GET4_HUMAN Isoform 2 of Golgi
Acylamino-acid-releasing enzyme	APEH	C9JIF9;P13798;H7C393		253.22	10	10	10	25.5	81.673	737	C9JIF9;P13798;H7C393;H7C1U0;F8WEH5;C9JLK2	>tr|C9JIF9|C9JIF9_HUMAN Acylamino-acid-releasing enzyme OS=Homo sapiens GN=APEH PE=1 SV=1;>sp|P13798|ACPH_HUMAN Acylamino-acid-releasing enzyme OS=Homo sapiens GN=APEH PE=1 SV=4;>tr|H7C393|H7C393_HUMAN Acylamino-acid-releasing enzyme (Fragment) OS=Homo sap
Prosaposin;Saposin-A;Saposin-B-Val;Saposin-B;Saposin-C;Saposin-D	PSAP	C9JIZ6;P07602;P07602-2;P07602-3		49.256	4	4	4	11.6	58.44	527	C9JIZ6;P07602;P07602-2;P07602-3;Q5BJH1	>tr|C9JIZ6|C9JIZ6_HUMAN Prosaposin OS=Homo sapiens GN=PSAP PE=1 SV=2;>sp|P07602|SAP_HUMAN Prosaposin OS=Homo sapiens GN=PSAP PE=1 SV=2;>sp|P07602-2|SAP_HUMAN Isoform Sap-mu-6 of Prosaposin OS=Homo sapiens GN=PSAP;>sp|P07602-3|SAP_HUMAN Isoform Sap-mu-9 of
28S ribosomal protein S34, mitochondrial	MRPS34	C9JJ19;P82930;A0A087WUZ8		1.3972	2	2	2	20.4	26.332	225	C9JJ19;P82930;A0A087WUZ8	>tr|C9JJ19|C9JJ19_HUMAN 28S ribosomal protein S34, mitochondrial OS=Homo sapiens GN=MRPS34 PE=1 SV=2;>sp|P82930|RT34_HUMAN 28S ribosomal protein S34, mitochondrial OS=Homo sapiens GN=MRPS34 PE=1 SV=2;>tr|A0A087WUZ8|A0A087WUZ8_HUMAN 28S ribosomal protein S3
ATP synthase subunit f, mitochondrial	ATP5J2-PTCD1;ATP5J2	C9JJT5;C9JU26;G3V325;P56134-4;P56134-3;P56134-2;P56134		33.951	2	2	2	44.4	5.9149	54	C9JJT5;C9JU26;G3V325;P56134-4;P56134-3;P56134-2;P56134	>tr|C9JJT5|C9JJT5_HUMAN Protein ATP5J2-PTCD1 OS=Homo sapiens GN=ATP5J2-PTCD1 PE=4 SV=2;>tr|C9JU26|C9JU26_HUMAN ATP synthase subunit f, mitochondrial OS=Homo sapiens GN=ATP5J2 PE=1 SV=1;>tr|G3V325|G3V325_HUMAN Protein ATP5J2-PTCD1 OS=Homo sapiens GN=ATP5J2-
Mitotic spindle assembly checkpoint protein MAD1	MAD1L1	C9JKI7;C9JP81;Q9Y6D9-3;Q9Y6D9		1.9644	1	1	1	15.6	13.858	122	C9JKI7;C9JP81;Q9Y6D9-3;Q9Y6D9	>tr|C9JKI7|C9JKI7_HUMAN Mitotic spindle assembly checkpoint protein MAD1 (Fragment) OS=Homo sapiens GN=MAD1L1 PE=1 SV=1;>tr|C9JP81|C9JP81_HUMAN Mitotic spindle assembly checkpoint protein MAD1 (Fragment) OS=Homo sapiens GN=MAD1L1 PE=1 SV=1;>sp|Q9Y6D9-3|MD1
[Pyruvate dehydrogenase (acetyl-transferring)] kinase isozyme 1, mitochondrial	PDK1	C9JKT3;Q15118;C9IYB4;Q15118-2		11.098	3	3	3	26.6	17.75	154	C9JKT3;Q15118;C9IYB4;Q15118-2;F8WC75;F8WEJ6	>tr|C9JKT3|C9JKT3_HUMAN [Pyruvate dehydrogenase (acetyl-transferring)] kinase isozyme 1, mitochondrial (Fragment) OS=Homo sapiens GN=PDK1 PE=1 SV=1;>sp|Q15118|PDK1_HUMAN [Pyruvate dehydrogenase (acetyl-transferring)] kinase isozyme 1, mitochondrial OS=Homo
Protein lunapark	KIAA1715;LNP	C9JM95;C9JL94;Q9C0E8-2;Q9C0E8;Q9C0E8-4		6.597	1	1	1	27.7	9.9276	83	C9JM95;C9JL94;Q9C0E8-2;Q9C0E8;Q9C0E8-4	>tr|C9JM95|C9JM95_HUMAN Protein lunapark (Fragment) OS=Homo sapiens GN=KIAA1715 PE=1 SV=1;>tr|C9JL94|C9JL94_HUMAN Protein lunapark (Fragment) OS=Homo sapiens GN=KIAA1715 PE=1 SV=1;>sp|Q9C0E8-2|LNP_HUMAN Isoform 2 of Protein lunapark OS=Homo sapiens GN=LNP;
Exonuclease 3-5 domain-containing protein 2	EXD2	C9JLF4;Q9NVH0-2;Q9NVH0		2.596	1	1	1	11.4	12.421	114	C9JLF4;Q9NVH0-2;Q9NVH0	>tr|C9JLF4|C9JLF4_HUMAN Exonuclease 3-5 domain-containing protein 2 (Fragment) OS=Homo sapiens GN=EXD2 PE=1 SV=1;>sp|Q9NVH0-2|EXD2_HUMAN Isoform 2 of Exonuclease 3-5 domain-containing protein 2 OS=Homo sapiens GN=EXD2;>sp|Q9NVH0|EXD2_HUMAN Exonuclease
DNA-directed RNA polymerases I, II, and III subunit RPABC3	POLR2H	C9JLU1;P52434-2;P52434;P52434-4		69.907	2	2	2	12.8	16.925	148	C9JLU1;P52434-2;P52434;P52434-4	>tr|C9JLU1|C9JLU1_HUMAN DNA-directed RNA polymerases I, II, and III subunit RPABC3 (Fragment) OS=Homo sapiens GN=POLR2H PE=1 SV=4;>sp|P52434-2|RPAB3_HUMAN Isoform 2 of DNA-directed RNA polymerases I, II, and III subunit RPABC3 OS=Homo sapiens GN=POLR2H;>sp
FERM, RhoGEF and pleckstrin domain-containing protein 1	FARP1	C9JME2;Q9Y4F1;Q9Y4F1-2;H0Y783;M0QXT1		51.699	4	4	4	7.2	122.09	1076	C9JME2;Q9Y4F1;Q9Y4F1-2;H0Y783;M0QXT1;M0R262;M0QYB0	>tr|C9JME2|C9JME2_HUMAN FERM, RhoGEF and pleckstrin domain-containing protein 1 OS=Homo sapiens GN=FARP1 PE=1 SV=2;>sp|Q9Y4F1|FARP1_HUMAN FERM, RhoGEF and pleckstrin domain-containing protein 1 OS=Homo sapiens GN=FARP1 PE=1 SV=1;>sp|Q9Y4F1-2|FARP1_HUMAN Is
U6 snRNA-associated Sm-like protein LSm8	LSM8	F2Z2Y6;C9JNV3;O95777;C9JIZ0		70.121	3	3	3	49.3	7.3713	67	F2Z2Y6;C9JNV3;O95777;C9JIZ0	>tr|F2Z2Y6|F2Z2Y6_HUMAN U6 snRNA-associated Sm-like protein LSm8 OS=Homo sapiens GN=LSM8 PE=1 SV=1;>tr|C9JNV3|C9JNV3_HUMAN U6 snRNA-associated Sm-like protein LSm8 (Fragment) OS=Homo sapiens GN=LSM8 PE=1 SV=4;>sp|O95777|LSM8_HUMAN U6 snRNA-associated Sm-li
60S ribosomal protein L24	RPL24	C9JXB8;C9JNW5;P83731		4.4254	3	3	3	28.1	14.369	121	C9JXB8;C9JNW5;P83731	>tr|C9JXB8|C9JXB8_HUMAN 60S ribosomal protein L24 OS=Homo sapiens GN=RPL24 PE=1 SV=1;>tr|C9JNW5|C9JNW5_HUMAN 60S ribosomal protein L24 OS=Homo sapiens GN=RPL24 PE=1 SV=1;>sp|P83731|RL24_HUMAN 60S ribosomal protein L24 OS=Homo sapiens GN=RPL24 PE=1 SV=1
Cartilage-associated protein	CRTAP	C9JP16;O75718		2.0781	2	2	2	7.3	41.432	358	C9JP16;O75718	>tr|C9JP16|C9JP16_HUMAN Cartilage-associated protein OS=Homo sapiens GN=CRTAP PE=1 SV=1;>sp|O75718|CRTAP_HUMAN Cartilage-associated protein OS=Homo sapiens GN=CRTAP PE=1 SV=1
Mitochondrial carnitine/acylcarnitine carrier protein	SLC25A20	C9JPE1;O43772		2.5499	2	2	2	14	25.139	228	C9JPE1;O43772	>tr|C9JPE1|C9JPE1_HUMAN Mitochondrial carnitine/acylcarnitine carrier protein OS=Homo sapiens GN=SLC25A20 PE=1 SV=1;>sp|O43772|MCAT_HUMAN Mitochondrial carnitine/acylcarnitine carrier protein OS=Homo sapiens GN=SLC25A20 PE=1 SV=1
Glycogenin-1	GYG1	G5E9W8;C9JQ42;P46976-3;P46976-2;P46976		60.822	1	1	1	8.3	21.51	193	G5E9W8;C9JQ42;P46976-3;P46976-2;P46976	>tr|G5E9W8|G5E9W8_HUMAN Glycogenin 1, isoform CRA_e OS=Homo sapiens GN=GYG1 PE=1 SV=1;>tr|C9JQ42|C9JQ42_HUMAN Glycogenin-1 (Fragment) OS=Homo sapiens GN=GYG1 PE=1 SV=4;>sp|P46976-3|GLYG_HUMAN Isoform GN-1S of Glycogenin-1 OS=Homo sapiens GN=GYG1;>sp|P46976
Cysteine protease ATG4B	ATG4B	C9JQ72;Q9Y4P1-6;Q9Y4P1;Q9Y4P1-2;F2Z2K8;C9JIK8;H0Y2Y0		10.985	4	4	4	24.4	30.182	266	C9JQ72;Q9Y4P1-6;Q9Y4P1;Q9Y4P1-2;F2Z2K8;C9JIK8;H0Y2Y0;C9JVD5;C9J3C0;Q9Y4P1-3;Q9Y4P1-4	>tr|C9JQ72|C9JQ72_HUMAN Cysteine protease ATG4B (Fragment) OS=Homo sapiens GN=ATG4B PE=1 SV=1;>sp|Q9Y4P1-6|ATG4B_HUMAN Isoform 6 of Cysteine protease ATG4B OS=Homo sapiens GN=ATG4B;>sp|Q9Y4P1|ATG4B_HUMAN Cysteine protease ATG4B OS=Homo sapiens GN=ATG4B PE=
Peptidyl-prolyl cis-trans isomerase;Peptidyl-prolyl cis-trans isomerase H	PPIH	C9JQD4;O43447;A6NM32;H0YEL5;O43447-2		2.037	2	2	2	13.2	15.8	144	C9JQD4;O43447;A6NM32;H0YEL5;O43447-2	>tr|C9JQD4|C9JQD4_HUMAN Peptidyl-prolyl cis-trans isomerase (Fragment) OS=Homo sapiens GN=PPIH PE=1 SV=1;>sp|O43447|PPIH_HUMAN Peptidyl-prolyl cis-trans isomerase H OS=Homo sapiens GN=PPIH PE=1 SV=1;>tr|A6NM32|A6NM32_HUMAN Peptidyl-prolyl cis-trans isomera
Uncharacterized protein C7orf50	C7orf50	H7C0T1;H7C2R9;C9JQV0;Q9BRJ6		1.3753	1	1	1	7.4	18.743	162	H7C0T1;H7C2R9;C9JQV0;Q9BRJ6	>tr|H7C0T1|H7C0T1_HUMAN Uncharacterized protein C7orf50 (Fragment) OS=Homo sapiens GN=C7orf50 PE=1 SV=1;>tr|H7C2R9|H7C2R9_HUMAN Uncharacterized protein C7orf50 (Fragment) OS=Homo sapiens GN=C7orf50 PE=1 SV=1;>tr|C9JQV0|C9JQV0_HUMAN Uncharacterized protein
DNA-binding protein SATB;DNA-binding protein SATB2	SATB2	C9JR56;Q9UPW6-2;Q9UPW6		4.7329	4	4	1	6.1	76.034	674	C9JR56;Q9UPW6-2;Q9UPW6	>tr|C9JR56|C9JR56_HUMAN DNA-binding protein SATB OS=Homo sapiens GN=SATB2 PE=1 SV=1;>sp|Q9UPW6-2|SATB2_HUMAN Isoform 2 of DNA-binding protein SATB2 OS=Homo sapiens GN=SATB2;>sp|Q9UPW6|SATB2_HUMAN DNA-binding protein SATB2 OS=Homo sapiens GN=SATB2 PE=1 SV=2
LIM domain-containing protein 1	LIMD1	C9JRJ5;Q9UGP4		5.5143	3	3	3	6.8	65.534	620	C9JRJ5;Q9UGP4	>tr|C9JRJ5|C9JRJ5_HUMAN LIM domain-containing protein 1 OS=Homo sapiens GN=LIMD1 PE=1 SV=1;>sp|Q9UGP4|LIMD1_HUMAN LIM domain-containing protein 1 OS=Homo sapiens GN=LIMD1 PE=1 SV=1
MICOS complex subunit MIC19	CHCHD3	C9JRZ6;F8WAR4;Q9NX63;F8WD73		8.0066	3	3	3	13.4	26.694	232	C9JRZ6;F8WAR4;Q9NX63;F8WD73	>tr|C9JRZ6|C9JRZ6_HUMAN MICOS complex subunit MIC19 OS=Homo sapiens GN=CHCHD3 PE=1 SV=1;>tr|F8WAR4|F8WAR4_HUMAN MICOS complex subunit MIC19 OS=Homo sapiens GN=CHCHD3 PE=1 SV=1;>sp|Q9NX63|MIC19_HUMAN MICOS complex subunit MIC19 OS=Homo sapiens GN=CHCHD3 PE=
Metalloreductase STEAP4	STEAP4	C9JS50;Q687X5-2;Q687X5		2.9089	2	2	2	12.1	38.579	339	C9JS50;Q687X5-2;Q687X5	>tr|C9JS50|C9JS50_HUMAN Metalloreductase STEAP4 OS=Homo sapiens GN=STEAP4 PE=1 SV=1;>sp|Q687X5-2|STEA4_HUMAN Isoform 2 of Metalloreductase STEAP4 OS=Homo sapiens GN=STEAP4;>sp|Q687X5|STEA4_HUMAN Metalloreductase STEAP4 OS=Homo sapiens GN=STEAP4 PE=1 SV=1
SWI/SNF-related matrix-associated actin-dependent regulator of chromatin subfamily B member 1	SMARCB1	C9JTA6;G5E975;Q12824-2;Q12824		1.2295	1	1	1	11.5	25.917	227	C9JTA6;G5E975;Q12824-2;Q12824	>tr|C9JTA6|C9JTA6_HUMAN SWI/SNF-related matrix-associated actin-dependent regulator of chromatin subfamily B member 1 (Fragment) OS=Homo sapiens GN=SMARCB1 PE=1 SV=1;>tr|G5E975|G5E975_HUMAN SWI/SNF related, matrix associated, actin dependent regulator of c
Complex I assembly factor TIMMDC1, mitochondrial	TIMMDC1	C9JU35;Q9NPL8;H7C5U1;F8WAU6;F8WB00;F8WC42;C9JR82;G3XA94		7.642	2	2	2	27.8	17.459	151	C9JU35;Q9NPL8;H7C5U1;F8WAU6;F8WB00;F8WC42;C9JR82;G3XA94	>tr|C9JU35|C9JU35_HUMAN Complex I assembly factor TIMMDC1, mitochondrial OS=Homo sapiens GN=TIMMDC1 PE=1 SV=1;>sp|Q9NPL8|TIDC1_HUMAN Complex I assembly factor TIMMDC1, mitochondrial OS=Homo sapiens GN=TIMMDC1 PE=1 SV=2;>tr|H7C5U1|H7C5U1_HUMAN Complex I ass
Butyrophilin subfamily 3 member A2;Butyrophilin subfamily 3 member A1;Butyrophilin subfamily 3 member A3	BTN3A2;BTN3A3;BTN3A1	S4R3N0;C9JUV8;P78410-3;P78410-2;P78410;O00481-2;O00481-3;O00481-4;O00481;O00478-2;O00478		2.1893	1	1	1	10.4	12.932	115	S4R3N0;C9JUV8;P78410-3;P78410-2;P78410;O00481-2;O00481-3;O00481-4;O00481;O00478-2;O00478	>tr|S4R3N0|S4R3N0_HUMAN Butyrophilin subfamily 3 member A2 (Fragment) OS=Homo sapiens GN=BTN3A2 PE=1 SV=1;>tr|C9JUV8|C9JUV8_HUMAN Butyrophilin subfamily 3 member A3 (Fragment) OS=Homo sapiens GN=BTN3A3 PE=1 SV=1;>sp|P78410-3|BT3A2_HUMAN Isoform 3 of Butyro
Alpha-2-HS-glycoprotein;Alpha-2-HS-glycoprotein chain A;Alpha-2-HS-glycoprotein chain B	AHSG	C9JV77;P02765		118.59	5	5	5	32.3	39.411	368	C9JV77;P02765	>tr|C9JV77|C9JV77_HUMAN Alpha-2-HS-glycoprotein OS=Homo sapiens GN=AHSG PE=1 SV=1;>sp|P02765|FETUA_HUMAN Alpha-2-HS-glycoprotein OS=Homo sapiens GN=AHSG PE=1 SV=1
A-kinase anchor protein 2	AKAP2	C9JVY5;Q9Y2D5;Q9Y2D5-5;Q9Y2D5-7;Q9Y2D5-6;Q9Y2D5-4		62.793	4	4	4	10.9	85.282	778	C9JVY5;Q9Y2D5;Q9Y2D5-5;Q9Y2D5-7;Q9Y2D5-6;Q9Y2D5-4	>tr|C9JVY5|C9JVY5_HUMAN A-kinase anchor protein 2 (Fragment) OS=Homo sapiens GN=AKAP2 PE=1 SV=1;>sp|Q9Y2D5|AKAP2_HUMAN A-kinase anchor protein 2 OS=Homo sapiens GN=AKAP2 PE=1 SV=3;>sp|Q9Y2D5-5|AKAP2_HUMAN Isoform 3 of A-kinase anchor protein 2 OS=Homo sapi
E3 ubiquitin-protein ligase TRIM22	TRIM22	H7C376;H7C262;H7C2K0;C9JWC5;Q8IYM9-2;Q8IYM9		1.5492	1	1	1	32.4	4.2739	37	H7C376;H7C262;H7C2K0;C9JWC5;Q8IYM9-2;Q8IYM9	>tr|H7C376|H7C376_HUMAN E3 ubiquitin-protein ligase TRIM22 (Fragment) OS=Homo sapiens GN=TRIM22 PE=1 SV=1;>tr|H7C262|H7C262_HUMAN E3 ubiquitin-protein ligase TRIM22 (Fragment) OS=Homo sapiens GN=TRIM22 PE=1 SV=1;>tr|H7C2K0|H7C2K0_HUMAN E3 ubiquitin-protein
RNA/RNP complex-1-interacting phosphatase	DUSP11	H7C0E6;C9JYA6;O75319-2;O75319		1.5665	2	2	2	22.7	17.774	150	H7C0E6;C9JYA6;O75319-2;O75319	>tr|H7C0E6|H7C0E6_HUMAN RNA/RNP complex-1-interacting phosphatase (Fragment) OS=Homo sapiens GN=DUSP11 PE=1 SV=1;>tr|C9JYA6|C9JYA6_HUMAN RNA/RNP complex-1-interacting phosphatase OS=Homo sapiens GN=DUSP11 PE=1 SV=1;>sp|O75319-2|DUS11_HUMAN Isoform 2 of RNA
Filamin A-interacting protein 1-like	FILIP1L	C9JYJ6;Q4L180-6;Q4L180-5;Q4L180-3;Q4L180-7;Q4L180-2;Q4L180		1.7518	3	3	3	6.1	96.302	837	C9JYJ6;Q4L180-6;Q4L180-5;Q4L180-3;Q4L180-7;Q4L180-2;Q4L180	>tr|C9JYJ6|C9JYJ6_HUMAN Filamin A-interacting protein 1-like (Fragment) OS=Homo sapiens GN=FILIP1L PE=1 SV=1;>sp|Q4L180-6|FIL1L_HUMAN Isoform 6 of Filamin A-interacting protein 1-like OS=Homo sapiens GN=FILIP1L;>sp|Q4L180-5|FIL1L_HUMAN Isoform 5 of Filamin
Ribonuclease P protein subunit p20	POP7	C9JYM0;O75817		2.2071	1	1	1	10.9	15.324	137	C9JYM0;O75817	>tr|C9JYM0|C9JYM0_HUMAN Ribonuclease P protein subunit p20 (Fragment) OS=Homo sapiens GN=POP7 PE=1 SV=1;>sp|O75817|POP7_HUMAN Ribonuclease P protein subunit p20 OS=Homo sapiens GN=POP7 PE=1 SV=2
Golgi membrane protein 1	GOLM1	F8WAT9;C9JYM4;Q8NBJ4-2;Q8NBJ4		2.9904	1	1	1	13.3	11.91	105	F8WAT9;C9JYM4;Q8NBJ4-2;Q8NBJ4	>tr|F8WAT9|F8WAT9_HUMAN Golgi membrane protein 1 OS=Homo sapiens GN=GOLM1 PE=1 SV=2;>tr|C9JYM4|C9JYM4_HUMAN Golgi membrane protein 1 (Fragment) OS=Homo sapiens GN=GOLM1 PE=1 SV=1;>sp|Q8NBJ4-2|GOLM1_HUMAN Isoform 2 of Golgi membrane protein 1 OS=Homo sapien
Synaptophysin-like protein 1	SYPL1	C9JYN0;Q16563-2;Q16563		8.859	1	1	1	4.9	24.784	224	C9JYN0;Q16563-2;Q16563	>tr|C9JYN0|C9JYN0_HUMAN Synaptophysin-like protein 1 OS=Homo sapiens GN=SYPL1 PE=1 SV=1;>sp|Q16563-2|SYPL1_HUMAN Isoform 2 of Synaptophysin-like protein 1 OS=Homo sapiens GN=SYPL1;>sp|Q16563|SYPL1_HUMAN Synaptophysin-like protein 1 OS=Homo sapiens GN=SYPL1
60S ribosomal protein L22-like 1	RPL22L1	C9JYQ9;H0Y8C2;Q6P5R6		30.25	2	2	2	29.8	14.478	121	C9JYQ9;H0Y8C2;Q6P5R6	>tr|C9JYQ9|C9JYQ9_HUMAN 60S ribosomal protein L22-like 1 OS=Homo sapiens GN=RPL22L1 PE=1 SV=1;>tr|H0Y8C2|H0Y8C2_HUMAN 60S ribosomal protein L22-like 1 (Fragment) OS=Homo sapiens GN=RPL22L1 PE=1 SV=1;>sp|Q6P5R6|RL22L_HUMAN 60S ribosomal protein L22-like 1 O
Catenin delta-1	CTNND1	C9JZR2;O60716-24;O60716-23;O60716-21;O60716-19;O60716-22;O60716-20;O60716-16;O60716-18;O60716-15;O60716-17;O60716-13;O60716-11;O60716-14;O60716-12;O60716-10;O60716-8;O60716-9;O60716-7;O60716-5;O60716-3;O60716-6;O60716-4;O60716-2;O60716;O60716-32;O60716-31;O60716-29;O60716-27;O60716-30;O60716-28;O60716-26;O60716-25		323.31	20	20	20	31.1	104.85	938	C9JZR2;O60716-24;O60716-23;O60716-21;O60716-19;O60716-22;O60716-20;O60716-16;O60716-18;O60716-15;O60716-17;O60716-13;O60716-11;O60716-14;O60716-12;O60716-10;O60716-8;O60716-9;O60716-7;O60716-5;O60716-3;O60716-6;O60716-4;O60716-2;O60716;O60716-32;O60716-31;O60716-29;O60716-27;O60716-30;O60716-28;O60716-26;O60716-25;E9PKY0;E9PRE2;E9PKL1	>tr|C9JZR2|C9JZR2_HUMAN Catenin delta-1 OS=Homo sapiens GN=CTNND1 PE=1 SV=2;>sp|O60716-24|CTND1_HUMAN Isoform 3 of Catenin delta-1 OS=Homo sapiens GN=CTNND1;>sp|O60716-23|CTND1_HUMAN Isoform 3C of Catenin delta-1 OS=Homo sapiens GN=CTNND1;>sp|O60716-21|CTN
Protein NipSnap homolog 2	GBAS	C9K068;O75323-2;O75323		3.3576	1	1	1	22.5	9.71	80	C9K068;O75323-2;O75323	>tr|C9K068|C9K068_HUMAN Protein NipSnap homolog 2 (Fragment) OS=Homo sapiens GN=GBAS PE=1 SV=4;>sp|O75323-2|NIPS2_HUMAN Isoform 2 of Protein NipSnap homolog 2 OS=Homo sapiens GN=GBAS;>sp|O75323|NIPS2_HUMAN Protein NipSnap homolog 2 OS=Homo sapiens GN=GBAS
Syntaxin-16	STX16;STX16-NPEPL1	C9K0W8;H3BU86;O14662-2;O14662-4;O14662-5;O14662		2.3321	3	3	1	13.4	35.081	307	C9K0W8;H3BU86;O14662-2;O14662-4;O14662-5;O14662;Q96NX8;O14662-3	>tr|C9K0W8|C9K0W8_HUMAN Syntaxin-16 OS=Homo sapiens GN=STX16 PE=1 SV=2;>tr|H3BU86|H3BU86_HUMAN Protein STX16-NPEPL1 OS=Homo sapiens GN=STX16-NPEPL1 PE=3 SV=1;>sp|O14662-2|STX16_HUMAN Isoform A of Syntaxin-16 OS=Homo sapiens GN=STX16;>sp|O14662-4|STX16_HUMA
Adenylate kinase 4, mitochondrial	AK4	D3DQ64;P27144		44.036	1	1	1	21.1	19.78	171	D3DQ64;P27144	>tr|D3DQ64|D3DQ64_HUMAN Adenylate kinase 4, mitochondrial OS=Homo sapiens GN=AK4 PE=1 SV=1;>sp|P27144|KAD4_HUMAN Adenylate kinase 4, mitochondrial OS=Homo sapiens GN=AK4 PE=1 SV=1
SPARC	SPARC	E5RK62;F5GY03;D3DQH8;P09486		2.1957	1	1	1	13.9	13.379	115	E5RK62;F5GY03;D3DQH8;P09486	>tr|E5RK62|E5RK62_HUMAN SPARC (Fragment) OS=Homo sapiens GN=SPARC PE=1 SV=1;>tr|F5GY03|F5GY03_HUMAN SPARC (Fragment) OS=Homo sapiens GN=SPARC PE=1 SV=1;>tr|D3DQH8|D3DQH8_HUMAN SPARC OS=Homo sapiens GN=SPARC PE=1 SV=1;>sp|P09486|SPRC_HUMAN SPARC OS=Homo sap
Eukaryotic translation initiation factor 4 gamma 2	EIF4G2	D3DQV9;P78344;H0Y3P2;P78344-2;H0YCH5		72.543	9	9	9	13.6	102.33	907	D3DQV9;P78344;H0Y3P2;P78344-2;H0YCH5;E9PKF8;H0YE22;H0YD77;H0YEC5	>tr|D3DQV9|D3DQV9_HUMAN Eukaryotic translation initiation factor 4 gamma 2 (Fragment) OS=Homo sapiens GN=EIF4G2 PE=1 SV=1;>sp|P78344|IF4G2_HUMAN Eukaryotic translation initiation factor 4 gamma 2 OS=Homo sapiens GN=EIF4G2 PE=1 SV=1;>tr|H0Y3P2|H0Y3P2_HUMAN
Glutamate--cysteine ligase regulatory subunit	GCLM	D3DT44;P48507		8.9455	3	3	3	17.7	28.615	254	D3DT44;P48507;P48507-2	>tr|D3DT44|D3DT44_HUMAN Glutamate--cysteine ligase regulatory subunit OS=Homo sapiens GN=GCLM PE=1 SV=1;>sp|P48507|GSH0_HUMAN Glutamate--cysteine ligase regulatory subunit OS=Homo sapiens GN=GCLM PE=1 SV=1
Neurabin-2	PPP1R9B	D3DTX6;Q96SB3		3.6517	1	1	1	2.6	89.333	817	D3DTX6;Q96SB3	>tr|D3DTX6|D3DTX6_HUMAN Neurabin-2 OS=Homo sapiens GN=PPP1R9B PE=1 SV=1;>sp|Q96SB3|NEB2_HUMAN Neurabin-2 OS=Homo sapiens GN=PPP1R9B PE=1 SV=2
Vacuole membrane protein 1	VMP1;TMEM49	K7EPE7;D3DU01;Q96GC9-2;Q96GC9		27.017	1	1	1	13.3	25.147	225	K7EPE7;D3DU01;Q96GC9-2;Q96GC9	>tr|K7EPE7|K7EPE7_HUMAN Vacuole membrane protein 1 (Fragment) OS=Homo sapiens GN=VMP1 PE=1 SV=1;>tr|D3DU01|D3DU01_HUMAN Transmembrane protein 49, isoform CRA_b OS=Homo sapiens GN=TMEM49 PE=1 SV=1;>sp|Q96GC9-2|VMP1_HUMAN Isoform 2 of Vacuole membrane protei
60S ribosomal protein L32	RPL32	D3YTB1;F8W727;P62910		8.782	1	1	1	9.8	15.616	133	D3YTB1;F8W727;P62910	>tr|D3YTB1|D3YTB1_HUMAN 60S ribosomal protein L32 (Fragment) OS=Homo sapiens GN=RPL32 PE=1 SV=1;>tr|F8W727|F8W727_HUMAN 60S ribosomal protein L32 OS=Homo sapiens GN=RPL32 PE=1 SV=1;>sp|P62910|RL32_HUMAN 60S ribosomal protein L32 OS=Homo sapiens GN=RPL32 PE
Thioredoxin reductase 2, mitochondrial	TXNRD2	E7ENA2;D3YTF9;Q9NNW7-2;Q9NNW7;A0A096LPK7;D3YTF8;A0A096LNN4;Q9NNW7-3;A0A096LPD9;E7EWK1;Q9NNW7-4		4.7809	6	5	5	20.9	53.567	494	E7ENA2;D3YTF9;Q9NNW7-2;Q9NNW7;A0A096LPK7;D3YTF8;A0A096LNN4;Q9NNW7-3;A0A096LPD9;E7EWK1;Q9NNW7-4;A0A096LPH4;A0A096LP96;A0A096LPB7	>tr|E7ENA2|E7ENA2_HUMAN Thioredoxin reductase 2, mitochondrial OS=Homo sapiens GN=TXNRD2 PE=1 SV=1;>tr|D3YTF9|D3YTF9_HUMAN Thioredoxin reductase 2, mitochondrial OS=Homo sapiens GN=TXNRD2 PE=1 SV=1;>sp|Q9NNW7-2|TRXR2_HUMAN Isoform 2 of Thioredoxin reductas
Target of Nesh-SH3	ABI3BP;DKFZp667H216	D3YTG3;Q7Z7G0;Q5JPC9;H0Y897		6.2472	4	4	4	4.1	195.32	1777	D3YTG3;Q7Z7G0;Q5JPC9;H0Y897;E9PPR9;H7C4N5;H7C4X4;H0YEA0;Q7Z7G0-2;Q7Z7G0-3;Q7Z7G0-4	>tr|D3YTG3|D3YTG3_HUMAN Target of Nesh-SH3 OS=Homo sapiens GN=ABI3BP PE=1 SV=1;>sp|Q7Z7G0|TARSH_HUMAN Target of Nesh-SH3 OS=Homo sapiens GN=ABI3BP PE=1 SV=1;>tr|Q5JPC9|Q5JPC9_HUMAN ABI gene family, member 3 (NESH) binding protein, isoform CRA_d OS=Homo sap
	TSSC1	D3YTH5;F8WDS8;C9J0U9		-2	3	1	1	16.6	34.853	314	D3YTH5;F8WDS8;C9J0U9	>tr|D3YTH5|D3YTH5_HUMAN Protein TSSC1 OS=Homo sapiens GN=TSSC1 PE=1 SV=1;>tr|F8WDS8|F8WDS8_HUMAN Protein TSSC1 OS=Homo sapiens GN=TSSC1 PE=1 SV=1;>tr|C9J0U9|C9J0U9_HUMAN Protein TSSC1 (Fragment) OS=Homo sapiens GN=TSSC1 PE=1 SV=1
OCIA domain-containing protein 1	OCIAD1	D6R918;D6RBC5;D6RDI5;D6RA54;D6RC55;D6RG39;D6RIT9;Q9NX40-3;Q9NX40-2;Q9NX40-4;Q9NX40;D6RF07		28.406	4	4	4	80.8	8.2873	73	D6R918;D6RBC5;D6RDI5;D6RA54;D6RC55;D6RG39;D6RIT9;Q9NX40-3;Q9NX40-2;Q9NX40-4;Q9NX40;D6RF07	>tr|D6R918|D6R918_HUMAN OCIA domain-containing protein 1 (Fragment) OS=Homo sapiens GN=OCIAD1 PE=1 SV=1;>tr|D6RBC5|D6RBC5_HUMAN OCIA domain-containing protein 1 (Fragment) OS=Homo sapiens GN=OCIAD1 PE=1 SV=1;>tr|D6RDI5|D6RDI5_HUMAN OCIA domain-containing p
Calcium/calmodulin-dependent protein kinase type II subunit delta	CAMK2D	D6R938;E9PBG7;E9PF82;Q13557-8;Q13557-12;Q13557-9;Q13557-10;Q13557-5;Q13557;Q13557-3;Q13557-6;Q13557-4;Q13557-11;H0Y9J2;H0Y9C2		81.277	5	5	4	20.9	56.298	498	D6R938;E9PBG7;E9PF82;Q13557-8;Q13557-12;Q13557-9;Q13557-10;Q13557-5;Q13557;Q13557-3;Q13557-6;Q13557-4;Q13557-11;H0Y9J2;H0Y9C2;Q9UQM7;Q9UQM7-2	>tr|D6R938|D6R938_HUMAN Calcium/calmodulin-dependent protein kinase (CaM kinase) II delta, isoform CRA_e OS=Homo sapiens GN=CAMK2D PE=1 SV=1;>tr|E9PBG7|E9PBG7_HUMAN Calcium/calmodulin-dependent protein kinase type II subunit delta OS=Homo sapiens GN=CAMK2D
[Pyruvate dehydrogenase (acetyl-transferring)] kinase isozyme 2, mitochondrial	PDK2	D6RGV8;D6RHG2;D6RJH7;D6R983;D6RDN9;Q15119-2;Q15119		1.4992	1	1	1	13.3	11.509	98	D6RGV8;D6RHG2;D6RJH7;D6R983;D6RDN9;Q15119-2;Q15119	>tr|D6RGV8|D6RGV8_HUMAN [Pyruvate dehydrogenase (acetyl-transferring)] kinase isozyme 2, mitochondrial (Fragment) OS=Homo sapiens GN=PDK2 PE=1 SV=1;>tr|D6RHG2|D6RHG2_HUMAN [Pyruvate dehydrogenase (acetyl-transferring)] kinase isozyme 2, mitochondrial (Frag
High mobility group protein B2	HMGB2	D6R9A6;P26583		4.9304	4	2	2	32.1	15.404	134	D6R9A6;P26583	>tr|D6R9A6|D6R9A6_HUMAN High mobility group protein B2 (Fragment) OS=Homo sapiens GN=HMGB2 PE=1 SV=1;>sp|P26583|HMGB2_HUMAN High mobility group protein B2 OS=Homo sapiens GN=HMGB2 PE=1 SV=2
RNA-binding protein 4;RNA-binding protein 4B	RBM4B;RBM4	E9PLB0;E9PM61;D6R9K7;U3KQD5;J3QRR5;E9PB51;Q9BWF3-3;Q9BWF3-4;Q9BWF3-2;Q9BQ04;Q9BWF3		2.4986	1	1	1	8.4	16.264	143	E9PLB0;E9PM61;D6R9K7;U3KQD5;J3QRR5;E9PB51;Q9BWF3-3;Q9BWF3-4;Q9BWF3-2;Q9BQ04;Q9BWF3	>tr|E9PLB0|E9PLB0_HUMAN RNA-binding protein 4B OS=Homo sapiens GN=RBM4B PE=1 SV=1;>tr|E9PM61|E9PM61_HUMAN RNA-binding protein 4B OS=Homo sapiens GN=RBM4B PE=1 SV=1;>tr|D6R9K7|D6R9K7_HUMAN RNA-binding protein 4 OS=Homo sapiens GN=RBM4 PE=1 SV=1;>tr|U3KQD5|U
Alcohol dehydrogenase 4	ADH4	D6RIB1;D6R9K8;P08319;P08319-2		-2	2	1	1	22.3	21.48	206	D6RIB1;D6R9K8;P08319;P08319-2	>tr|D6RIB1|D6RIB1_HUMAN Alcohol dehydrogenase 4 (Fragment) OS=Homo sapiens GN=ADH4 PE=1 SV=1;>tr|D6R9K8|D6R9K8_HUMAN Alcohol dehydrogenase 4 (Fragment) OS=Homo sapiens GN=ADH4 PE=1 SV=1;>sp|P08319|ADH4_HUMAN Alcohol dehydrogenase 4 OS=Homo sapiens GN=ADH4
Glucosamine-6-phosphate isomerase 1	GNPDA1	D6RAY7;D6R9P4;D6RFF8;P46926;D6RB13;D6R917		8.4567	5	5	5	37.1	26.987	237	D6RAY7;D6R9P4;D6RFF8;P46926;D6RB13;D6R917;P46926-2;D6RFK5;Q8TDQ7-3;Q8TDQ7-2;Q8TDQ7	>tr|D6RAY7|D6RAY7_HUMAN Glucosamine-6-phosphate isomerase (Fragment) OS=Homo sapiens GN=GNPDA1 PE=1 SV=1;>tr|D6R9P4|D6R9P4_HUMAN Glucosamine-6-phosphate isomerase OS=Homo sapiens GN=GNPDA1 PE=1 SV=1;>tr|D6RFF8|D6RFF8_HUMAN Glucosamine-6-phosphate isomerase
Drebrin	DBN1	D6R9W4;D6R9Q9;Q16643;Q16643-2;Q16643-3		3.0754	1	1	1	6.3	36.471	317	D6R9W4;D6R9Q9;Q16643;Q16643-2;Q16643-3	>tr|D6R9W4|D6R9W4_HUMAN Drebrin (Fragment) OS=Homo sapiens GN=DBN1 PE=1 SV=1;>tr|D6R9Q9|D6R9Q9_HUMAN Drebrin OS=Homo sapiens GN=DBN1 PE=1 SV=1;>sp|Q16643|DREB_HUMAN Drebrin OS=Homo sapiens GN=DBN1 PE=1 SV=4;>sp|Q16643-2|DREB_HUMAN Isoform 2 of Drebrin OS=H
GTP-binding protein SAR1b	SAR1B;DKFZp434B2017	D6R9R5;Q9H029;Q9Y6B6;D6RD69		14.057	3	3	3	54.2	13.374	118	D6R9R5;Q9H029;Q9Y6B6;D6RD69;D6RDB2	>tr|D6R9R5|D6R9R5_HUMAN GTP-binding protein SAR1b (Fragment) OS=Homo sapiens GN=SAR1B PE=1 SV=4;>tr|Q9H029|Q9H029_HUMAN GTP-binding protein SAR1b OS=Homo sapiens GN=DKFZp434B2017 PE=1 SV=1;>sp|Q9Y6B6|SAR1B_HUMAN GTP-binding protein SAR1b OS=Homo sapiens GN
Alpha-1,3-mannosyl-glycoprotein 2-beta-N-acetylglucosaminyltransferase	MGAT1	D6RA48;D6RBS3;D6RAK2;D6R9U2;D6RD15;D6RB69;D6RHZ8;D6RF69;P26572		5.9592	1	1	1	14.7	10.298	95	D6RA48;D6RBS3;D6RAK2;D6R9U2;D6RD15;D6RB69;D6RHZ8;D6RF69;P26572	>tr|D6RA48|D6RA48_HUMAN Alpha-1,3-mannosyl-glycoprotein 2-beta-N-acetylglucosaminyltransferase (Fragment) OS=Homo sapiens GN=MGAT1 PE=1 SV=1;>tr|D6RBS3|D6RBS3_HUMAN Alpha-1,3-mannosyl-glycoprotein 2-beta-N-acetylglucosaminyltransferase (Fragment) OS=Homo s
Microtubule-associated protein 1B;MAP1B heavy chain;MAP1 light chain LC1	MAP1B	D6RA40;D6RA32;P46821		12.306	2	2	2	5.6	64.291	569	D6RA40;D6RA32;P46821	>tr|D6RA40|D6RA40_HUMAN Microtubule-associated protein 1B (Fragment) OS=Homo sapiens GN=MAP1B PE=1 SV=1;>tr|D6RA32|D6RA32_HUMAN Microtubule-associated protein 1B (Fragment) OS=Homo sapiens GN=MAP1B PE=1 SV=2;>sp|P46821|MAP1B_HUMAN Microtubule-associated pr
Major facilitator superfamily domain-containing protein 10	MFSD10	D6RIZ4;D6RA47;D6RE79;Q14728		12.026	1	1	1	3.7	38.247	356	D6RIZ4;D6RA47;D6RE79;Q14728	>tr|D6RIZ4|D6RIZ4_HUMAN Major facilitator superfamily domain-containing protein 10 OS=Homo sapiens GN=MFSD10 PE=1 SV=1;>tr|D6RA47|D6RA47_HUMAN Major facilitator superfamily domain-containing protein 10 OS=Homo sapiens GN=MFSD10 PE=1 SV=1;>tr|D6RE79|D6RE79_
Docking protein 3	DOK3	D6RAM3;Q7L591;D6RC22;Q7L591-2;Q7L591-4;Q7L591-3		2.5197	2	2	2	11.8	47.601	440	D6RAM3;Q7L591;D6RC22;Q7L591-2;Q7L591-4;Q7L591-3	>tr|D6RAM3|D6RAM3_HUMAN Docking protein 3 OS=Homo sapiens GN=DOK3 PE=1 SV=1;>sp|Q7L591|DOK3_HUMAN Docking protein 3 OS=Homo sapiens GN=DOK3 PE=1 SV=2;>tr|D6RC22|D6RC22_HUMAN Docking protein 3 (Fragment) OS=Homo sapiens GN=DOK3 PE=1 SV=1;>sp|Q7L591-2|DOK3_H
60S ribosomal protein L9	RPL9	D6RAN4;P32969;H0Y9V9;E7ESE0		143.02	6	6	6	51.9	20.775	181	D6RAN4;P32969;H0Y9V9;E7ESE0;H0Y9R4	>tr|D6RAN4|D6RAN4_HUMAN 60S ribosomal protein L9 (Fragment) OS=Homo sapiens GN=RPL9 PE=1 SV=4;>sp|P32969|RL9_HUMAN 60S ribosomal protein L9 OS=Homo sapiens GN=RPL9 PE=1 SV=1;>tr|H0Y9V9|H0Y9V9_HUMAN 60S ribosomal protein L9 (Fragment) OS=Homo sapiens GN=RPL
40S ribosomal protein S3a	RPS3A	D6RG13;D6RAT0;P61247;D6RB09;D6RED7;D6RAS7;H0Y8L7;E9PFI5		151.91	8	8	8	35.9	25.608	223	D6RG13;D6RAT0;P61247;D6RB09;D6RED7;D6RAS7;H0Y8L7;E9PFI5;D6RGE0;D6RI02;D6R9B6;H0Y9Y4	>tr|D6RG13|D6RG13_HUMAN 40S ribosomal protein S3a (Fragment) OS=Homo sapiens GN=RPS3A PE=1 SV=1;>tr|D6RAT0|D6RAT0_HUMAN 40S ribosomal protein S3a OS=Homo sapiens GN=RPS3A PE=1 SV=1;>sp|P61247|RS3A_HUMAN 40S ribosomal protein S3a OS=Homo sapiens GN=RPS3A PE
Alpha-methylacyl-CoA racemase	AMACR	D6RB81;Q9UHK6;Q9UHK6-5;V9GZ45;V9GYP4		5.6862	2	2	2	8.7	40.674	367	D6RB81;Q9UHK6;Q9UHK6-5;V9GZ45;V9GYP4	>tr|D6RB81|D6RB81_HUMAN Alpha-methylacyl-CoA racemase OS=Homo sapiens GN=AMACR PE=1 SV=1;>sp|Q9UHK6|AMACR_HUMAN Alpha-methylacyl-CoA racemase OS=Homo sapiens GN=AMACR PE=1 SV=2;>sp|Q9UHK6-5|AMACR_HUMAN Isoform 4 of Alpha-methylacyl-CoA racemase OS=Homo sap
Deoxycytidylate deaminase	DCTD	D6RBJ9;P32321;P32321-2		1.8873	1	1	1	6.5	18.977	169	D6RBJ9;P32321;P32321-2	>tr|D6RBJ9|D6RBJ9_HUMAN Deoxycytidylate deaminase (Fragment) OS=Homo sapiens GN=DCTD PE=1 SV=1;>sp|P32321|DCTD_HUMAN Deoxycytidylate deaminase OS=Homo sapiens GN=DCTD PE=1 SV=2;>sp|P32321-2|DCTD_HUMAN Isoform 2 of Deoxycytidylate deaminase OS=Homo sapiens
Epsin-3	EPN3	D6RBR6;D6RFG3;D6REL6;I6L9I8;Q9H201-2;Q9H201		1.6338	1	1	1	9.3	12.473	108	D6RBR6;D6RFG3;D6REL6;I6L9I8;Q9H201-2;Q9H201	>tr|D6RBR6|D6RBR6_HUMAN Epsin-3 (Fragment) OS=Homo sapiens GN=EPN3 PE=1 SV=1;>tr|D6RFG3|D6RFG3_HUMAN Epsin-3 (Fragment) OS=Homo sapiens GN=EPN3 PE=1 SV=1;>tr|D6REL6|D6REL6_HUMAN Epsin-3 (Fragment) OS=Homo sapiens GN=EPN3 PE=1 SV=1;>tr|I6L9I8|I6L9I8_HUMAN E
Hyaluronan and proteoglycan link protein 1	HAPLN1	D6RBS1;P10915;D6RC59;D6RAK7;D6RBX9;D6RG04		60.861	3	3	3	25.2	29.201	258	D6RBS1;P10915;D6RC59;D6RAK7;D6RBX9;D6RG04;D6RFI7	>tr|D6RBS1|D6RBS1_HUMAN Hyaluronan and proteoglycan link protein 1 (Fragment) OS=Homo sapiens GN=HAPLN1 PE=1 SV=1;>sp|P10915|HPLN1_HUMAN Hyaluronan and proteoglycan link protein 1 OS=Homo sapiens GN=HAPLN1 PE=2 SV=2;>tr|D6RC59|D6RC59_HUMAN Hyaluronan and p
ELMO domain-containing protein 2	ELMOD2	D6RBS5;Q8IZ81		5.2814	1	1	1	10.8	20.147	167	D6RBS5;Q8IZ81	>tr|D6RBS5|D6RBS5_HUMAN ELMO domain-containing protein 2 (Fragment) OS=Homo sapiens GN=ELMOD2 PE=1 SV=4;>sp|Q8IZ81|ELMD2_HUMAN ELMO domain-containing protein 2 OS=Homo sapiens GN=ELMOD2 PE=1 SV=1
NADH dehydrogenase [ubiquinone] iron-sulfur protein 6, mitochondrial	NDUFS6	D6RBT3;O75380		86.888	2	2	2	14	18.751	172	D6RBT3;O75380	>tr|D6RBT3|D6RBT3_HUMAN NADH dehydrogenase [ubiquinone] iron-sulfur protein 6, mitochondrial OS=Homo sapiens GN=NDUFS6 PE=1 SV=1;>sp|O75380|NDUS6_HUMAN NADH dehydrogenase [ubiquinone] iron-sulfur protein 6, mitochondrial OS=Homo sapiens GN=NDUFS6 PE=1 SV=1
Vesicular integral-membrane protein VIP36	LMAN2	D6RBV2;Q12907;D6RDX1;D6RIU4		323.31	7	7	7	41.5	36.543	325	D6RBV2;Q12907;D6RDX1;D6RIU4;D6RBH1	>tr|D6RBV2|D6RBV2_HUMAN Vesicular integral-membrane protein VIP36 OS=Homo sapiens GN=LMAN2 PE=1 SV=1;>sp|Q12907|LMAN2_HUMAN Vesicular integral-membrane protein VIP36 OS=Homo sapiens GN=LMAN2 PE=1 SV=1;>tr|D6RDX1|D6RDX1_HUMAN Vesicular integral-membrane pro
COMM domain-containing protein 10	COMMD10	D6RC04;Q9Y6G5		2.3602	1	1	1	6.5	15.911	139	D6RC04;Q9Y6G5	>tr|D6RC04|D6RC04_HUMAN COMM domain-containing protein 10 OS=Homo sapiens GN=COMMD10 PE=1 SV=1;>sp|Q9Y6G5|COMDA_HUMAN COMM domain-containing protein 10 OS=Homo sapiens GN=COMMD10 PE=1 SV=1
H/ACA ribonucleoprotein complex subunit 2	NHP2	D6RC52;D6RCB9;Q9NX24;H0YC83;J3QSY4		4.5045	2	2	2	33.3	15.017	132	D6RC52;D6RCB9;Q9NX24;H0YC83;J3QSY4	>tr|D6RC52|D6RC52_HUMAN H/ACA ribonucleoprotein complex subunit 2 (Fragment) OS=Homo sapiens GN=NHP2 PE=1 SV=1;>tr|D6RCB9|D6RCB9_HUMAN H/ACA ribonucleoprotein complex subunit 2 (Fragment) OS=Homo sapiens GN=NHP2 PE=1 SV=1;>sp|Q9NX24|NHP2_HUMAN H/ACA ribonu
Bifunctional lysine-specific demethylase and histidyl-hydroxylase MINA	MINA	D6RCB6;Q8IUF8-2;Q8IUF8-4;Q8IUF8		2.904	1	1	1	12.5	12.413	112	D6RCB6;Q8IUF8-2;Q8IUF8-4;Q8IUF8	>tr|D6RCB6|D6RCB6_HUMAN Bifunctional lysine-specific demethylase and histidyl-hydroxylase MINA (Fragment) OS=Homo sapiens GN=MINA PE=1 SV=1;>sp|Q8IUF8-2|MINA_HUMAN Isoform 2 of Bifunctional lysine-specific demethylase and histidyl-hydroxylase MINA OS=Homo
Estradiol 17-beta-dehydrogenase 11	HSD17B11	D6RCD0;Q8NBQ5		93.73	7	7	7	39.8	28.102	256	D6RCD0;Q8NBQ5	>tr|D6RCD0|D6RCD0_HUMAN Estradiol 17-beta-dehydrogenase 11 OS=Homo sapiens GN=HSD17B11 PE=1 SV=2;>sp|Q8NBQ5|DHB11_HUMAN Estradiol 17-beta-dehydrogenase 11 OS=Homo sapiens GN=HSD17B11 PE=1 SV=3
Tumor necrosis factor alpha-induced protein 8	TNFAIP8	E5RIJ3;D6RCM8;O95379-3;O95379-2;O95379;O95379-4		108.75	1	1	1	29.4	7.935	68	E5RIJ3;D6RCM8;O95379-3;O95379-2;O95379;O95379-4	>tr|E5RIJ3|E5RIJ3_HUMAN Tumor necrosis factor alpha-induced protein 8 (Fragment) OS=Homo sapiens GN=TNFAIP8 PE=1 SV=1;>tr|D6RCM8|D6RCM8_HUMAN Tumor necrosis factor alpha-induced protein 8 OS=Homo sapiens GN=TNFAIP8 PE=1 SV=1;>sp|O95379-3|TFIP8_HUMAN Isofor
Lipoyl synthase, mitochondrial	LIAS	D6RCP8;O43766-2;O43766		1.9677	1	1	1	9.1	27.509	242	D6RCP8;O43766-2;O43766	>tr|D6RCP8|D6RCP8_HUMAN Lipoyl synthase, mitochondrial OS=Homo sapiens GN=LIAS PE=1 SV=1;>sp|O43766-2|LIAS_HUMAN Isoform 2 of Lipoyl synthase, mitochondrial OS=Homo sapiens GN=LIAS;>sp|O43766|LIAS_HUMAN Lipoyl synthase, mitochondrial OS=Homo sapiens GN=LIA
Luc7-like protein 3	LUC7L3	D6RDI2;J3KPP4;O95232;D6RHH0;U3KQT3;E7EN55;C9JL41;O95232-2		32.247	2	2	2	13.6	20.677	184	D6RDI2;J3KPP4;O95232;D6RHH0;U3KQT3;E7EN55;C9JL41;O95232-2	>tr|D6RDI2|D6RDI2_HUMAN Luc7-like protein 3 (Fragment) OS=Homo sapiens GN=LUC7L3 PE=1 SV=1;>tr|J3KPP4|J3KPP4_HUMAN Cisplatin resistance-associated overexpressed protein, isoform CRA_b OS=Homo sapiens GN=LUC7L3 PE=1 SV=1;>sp|O95232|LC7L3_HUMAN Luc7-like pro
Septin-11	2015-09-11	D6RDU5;D6RGI3;D6RER5;Q9NVA2;Q9NVA2-2;D6RDP1;D6R9Y6		63.796	7	7	4	33.6	43.113	372	D6RDU5;D6RGI3;D6RER5;Q9NVA2;Q9NVA2-2;D6RDP1;D6R9Y6	>tr|D6RDU5|D6RDU5_HUMAN Septin-11 (Fragment) OS=Homo sapiens GN=SEPT11 PE=1 SV=1;>tr|D6RGI3|D6RGI3_HUMAN Septin 11, isoform CRA_b OS=Homo sapiens GN=SEPT11 PE=1 SV=1;>tr|D6RER5|D6RER5_HUMAN Septin-11 OS=Homo sapiens GN=SEPT11 PE=1 SV=1;>sp|Q9NVA2|SEP11_HUM
Calcium-binding and coiled-coil domain-containing protein 2	CALCOCO2	D6REB0;Q13137-5;Q13137-2;Q13137;Q13137-3;Q13137-4		4.7499	1	1	1	4.2	30.832	259	D6REB0;Q13137-5;Q13137-2;Q13137;Q13137-3;Q13137-4	>tr|D6REB0|D6REB0_HUMAN Calcium-binding and coiled-coil domain-containing protein 2 (Fragment) OS=Homo sapiens GN=CALCOCO2 PE=1 SV=1;>sp|Q13137-5|CACO2_HUMAN Isoform 5 of Calcium-binding and coiled-coil domain-containing protein 2 OS=Homo sapiens GN=CALCOC
Alpha-L-iduronidase	IDUA	D6REB5;P35475;P35475-2		2.5938	3	3	3	10.6	57.868	521	D6REB5;P35475;P35475-2	>tr|D6REB5|D6REB5_HUMAN Alpha-L-iduronidase OS=Homo sapiens GN=IDUA PE=1 SV=1;>sp|P35475|IDUA_HUMAN Alpha-L-iduronidase OS=Homo sapiens GN=IDUA PE=1 SV=2;>sp|P35475-2|IDUA_HUMAN Isoform 2 of Alpha-L-iduronidase OS=Homo sapiens GN=IDUA
Peptidyl-prolyl cis-trans isomerase CWC27 homolog	CWC27	D6REK3;Q6UX04-2;Q6UX04		5.6694	2	2	2	12.9	42.996	381	D6REK3;Q6UX04-2;Q6UX04	>tr|D6REK3|D6REK3_HUMAN Peptidyl-prolyl cis-trans isomerase CWC27 homolog OS=Homo sapiens GN=CWC27 PE=1 SV=1;>sp|Q6UX04-2|CWC27_HUMAN Isoform 2 of Peptidyl-prolyl cis-trans isomerase CWC27 homolog OS=Homo sapiens GN=CWC27;>sp|Q6UX04|CWC27_HUMAN Peptidyl-pr
Casein kinase I isoform alpha;Casein kinase I isoform alpha-like	CSNK1A1;CSNK1A1L	D6REM4;P48729-3;P48729;E7ETM0;Q8N752;P48729-2		5.9344	3	3	3	15.7	27.741	236	D6REM4;P48729-3;P48729;E7ETM0;Q8N752;P48729-2;H0Y9X2;U3KQK7	>tr|D6REM4|D6REM4_HUMAN Casein kinase I isoform alpha OS=Homo sapiens GN=CSNK1A1 PE=1 SV=1;>sp|P48729-3|KC1A_HUMAN Isoform 3 of Casein kinase I isoform alpha OS=Homo sapiens GN=CSNK1A1;>sp|P48729|KC1A_HUMAN Casein kinase I isoform alpha OS=Homo sapiens GN=
Ribonuclease T2	RNASET2	D6REQ6;D6RHI9;O00584;A0A087WZM2;H0YAE9		86.968	4	4	4	22	25.308	218	D6REQ6;D6RHI9;O00584;A0A087WZM2;H0YAE9	>tr|D6REQ6|D6REQ6_HUMAN Ribonuclease T2 OS=Homo sapiens GN=RNASET2 PE=1 SV=1;>tr|D6RHI9|D6RHI9_HUMAN Ribonuclease T2 (Fragment) OS=Homo sapiens GN=RNASET2 PE=1 SV=4;>sp|O00584|RNT2_HUMAN Ribonuclease T2 OS=Homo sapiens GN=RNASET2 PE=1 SV=2;>tr|A0A087WZM2|A
Protein transport protein Sec31A	SEC31A	D6REX3;O94979-6;O94979-3;O94979-10;O94979-4;O94979-9;O94979-2;O94979;O94979-8;D6RHZ5;H7BXG7;O94979-7;O94979-5		86.95	10	10	10	15.3	136.22	1251	D6REX3;O94979-6;O94979-3;O94979-10;O94979-4;O94979-9;O94979-2;O94979;O94979-8;D6RHZ5;H7BXG7;O94979-7;O94979-5;H0YAB3;H0Y8V7;D6RE64;D6RCQ9;H0Y9T9;H0Y9K1;H0Y8W8	>tr|D6REX3|D6REX3_HUMAN Protein transport protein Sec31A OS=Homo sapiens GN=SEC31A PE=1 SV=1;>sp|O94979-6|SC31A_HUMAN Isoform 6 of Protein transport protein Sec31A OS=Homo sapiens GN=SEC31A;>sp|O94979-3|SC31A_HUMAN Isoform 3 of Protein transport protein Se
Vitamin D-binding protein	GC	D6RF35;P02774;P02774-3;D6RBJ7;P02774-2		323.31	14	14	14	32.1	53.02	476	D6RF35;P02774;P02774-3;D6RBJ7;P02774-2;D6RF20;CON__Q3MHN5;CON__ENSEMBL:ENSBTAP00000018229	>tr|D6RF35|D6RF35_HUMAN Vitamin D-binding protein OS=Homo sapiens GN=GC PE=1 SV=1;>sp|P02774|VTDB_HUMAN Vitamin D-binding protein OS=Homo sapiens GN=GC PE=1 SV=1;>sp|P02774-3|VTDB_HUMAN Isoform 3 of Vitamin D-binding protein OS=Homo sapiens GN=GC;>tr|D6RBJ
Syntaxin-18	STX18	D6RF48;Q9P2W9		11.238	5	5	5	24.4	35.42	308	D6RF48;Q9P2W9;D6RD65;D6RC71;H0YAL4	>tr|D6RF48|D6RF48_HUMAN Syntaxin-18 OS=Homo sapiens GN=STX18 PE=1 SV=1;>sp|Q9P2W9|STX18_HUMAN Syntaxin-18 OS=Homo sapiens GN=STX18 PE=1 SV=1
Protein YIPF3;Protein YIPF3, 36 kDa form III	YIPF3	D6RGY8;D6RFI3;E7EQR8;Q9GZM5		7.9765	1	1	1	24.8	12.29	109	D6RGY8;D6RFI3;E7EQR8;Q9GZM5	>tr|D6RGY8|D6RGY8_HUMAN Protein YIPF3 (Fragment) OS=Homo sapiens GN=YIPF3 PE=1 SV=1;>tr|D6RFI3|D6RFI3_HUMAN Protein YIPF3 (Fragment) OS=Homo sapiens GN=YIPF3 PE=1 SV=1;>tr|E7EQR8|E7EQR8_HUMAN Protein YIPF3 OS=Homo sapiens GN=YIPF3 PE=1 SV=1;>sp|Q9GZM5|YIPF
Succinate dehydrogenase [ubiquinone] flavoprotein subunit, mitochondrial	SDHA	D6RFM5;P31040;P31040-2;A0A087X1I3;P31040-3		323.31	15	15	15	55.1	63.566	583	D6RFM5;P31040;P31040-2;A0A087X1I3;P31040-3;H0Y8X1	>tr|D6RFM5|D6RFM5_HUMAN Succinate dehydrogenase [ubiquinone] flavoprotein subunit, mitochondrial OS=Homo sapiens GN=SDHA PE=1 SV=1;>sp|P31040|SDHA_HUMAN Succinate dehydrogenase [ubiquinone] flavoprotein subunit, mitochondrial OS=Homo sapiens GN=SDHA PE=1 S
COP9 signalosome complex subunit 4	COPS4	D6RFN0;Q9BT78;D6RD63;D6RAX7;Q9BT78-2		60.424	7	7	7	27.2	49.684	438	D6RFN0;Q9BT78;D6RD63;D6RAX7;Q9BT78-2	>tr|D6RFN0|D6RFN0_HUMAN COP9 signalosome complex subunit 4 OS=Homo sapiens GN=COPS4 PE=1 SV=1;>sp|Q9BT78|CSN4_HUMAN COP9 signalosome complex subunit 4 OS=Homo sapiens GN=COPS4 PE=1 SV=1;>tr|D6RD63|D6RD63_HUMAN COP9 signalosome complex subunit 4 (Fragment)
Vacuolar-sorting protein SNF8	SNF8	D6RJ86;D6RFY6;Q96H20-2;Q96H20		1.9751	1	1	1	11.3	15.855	141	D6RJ86;D6RFY6;Q96H20-2;Q96H20	>tr|D6RJ86|D6RJ86_HUMAN Vacuolar-sorting protein SNF8 OS=Homo sapiens GN=SNF8 PE=1 SV=1;>tr|D6RFY6|D6RFY6_HUMAN Vacuolar-sorting protein SNF8 OS=Homo sapiens GN=SNF8 PE=1 SV=1;>sp|Q96H20-2|SNF8_HUMAN Isoform 2 of Vacuolar-sorting protein SNF8 OS=Homo sapie
Ubiquitin-conjugating enzyme E2 variant 1;Ubiquitin-conjugating enzyme E2 variant 2	UBE2V2;UBE2V1	E5RIF1;D6RG00;H0YBX6;I3L0A0;Q13404-8;Q15819;Q13404;Q13404-7;Q13404-2;Q13404-1		8.3705	1	1	1	40.4	5.7715	52	E5RIF1;D6RG00;H0YBX6;I3L0A0;Q13404-8;Q15819;Q13404;Q13404-7;Q13404-2;Q13404-1	>tr|E5RIF1|E5RIF1_HUMAN Ubiquitin-conjugating enzyme E2 variant 2 (Fragment) OS=Homo sapiens GN=UBE2V2 PE=4 SV=1;>tr|D6RG00|D6RG00_HUMAN HCG2018358, isoform CRA_d OS=Homo sapiens GN=UBE2V1 PE=4 SV=2;>tr|H0YBX6|H0YBX6_HUMAN Ubiquitin-conjugating enzyme E2 v
Collagen alpha-1(XII) chain	COL12A1	D6RGG3;Q99715-4;Q99715;A0A087X0A8;Q99715-2;H0Y4P7		25.385	11	11	10	6.6	333.2	3062	D6RGG3;Q99715-4;Q99715;A0A087X0A8;Q99715-2;H0Y4P7;H0Y991	>tr|D6RGG3|D6RGG3_HUMAN Collagen alpha-1(XII) chain OS=Homo sapiens GN=COL12A1 PE=1 SV=1;>sp|Q99715-4|COCA1_HUMAN Isoform 4 of Collagen alpha-1(XII) chain OS=Homo sapiens GN=COL12A1;>sp|Q99715|COCA1_HUMAN Collagen alpha-1(XII) chain OS=Homo sapiens GN=COL1
WD repeat-containing protein 55	WDR55	D6RGJ8;Q9H6Y2		4.2716	1	1	1	16.8	15.187	137	D6RGJ8;Q9H6Y2	>tr|D6RGJ8|D6RGJ8_HUMAN WD repeat-containing protein 55 OS=Homo sapiens GN=WDR55 PE=1 SV=1;>sp|Q9H6Y2|WDR55_HUMAN WD repeat-containing protein 55 OS=Homo sapiens GN=WDR55 PE=1 SV=2
Ufm1-specific protease 2	UFSP2	D6RGX2;Q9NUQ7;H0YA18		28.497	3	3	3	11.4	44.162	387	D6RGX2;Q9NUQ7;H0YA18;D6R9J7;D6RB53;D6RA67;H0Y9B0	>tr|D6RGX2|D6RGX2_HUMAN Ufm1-specific protease 2 OS=Homo sapiens GN=UFSP2 PE=1 SV=1;>sp|Q9NUQ7|UFSP2_HUMAN Ufm1-specific protease 2 OS=Homo sapiens GN=UFSP2 PE=1 SV=3;>tr|H0YA18|H0YA18_HUMAN Ufm1-specific protease 2 (Fragment) OS=Homo sapiens GN=UFSP2 PE=1
Nephronectin	NPNT	H0YAK9;D6RH31;Q6UXI9;Q6UXI9-6;Q6UXI9-3;Q6UXI9-2;Q6UXI9-5;Q6UXI9-4		1.3069	3	3	3	8.2	49.791	453	H0YAK9;D6RH31;Q6UXI9;Q6UXI9-6;Q6UXI9-3;Q6UXI9-2;Q6UXI9-5;Q6UXI9-4	>tr|H0YAK9|H0YAK9_HUMAN Nephronectin (Fragment) OS=Homo sapiens GN=NPNT PE=1 SV=1;>tr|D6RH31|D6RH31_HUMAN Nephronectin (Fragment) OS=Homo sapiens GN=NPNT PE=1 SV=1;>sp|Q6UXI9|NPNT_HUMAN Nephronectin OS=Homo sapiens GN=NPNT PE=2 SV=3;>sp|Q6UXI9-6|NPNT_HUMAN
Pancreatic secretory trypsin inhibitor	SPINK1	D6RIU5;P00995		9.507	1	1	1	36.9	6.9659	65	D6RIU5;P00995	>tr|D6RIU5|D6RIU5_HUMAN Pancreatic secretory trypsin inhibitor OS=Homo sapiens GN=SPINK1 PE=1 SV=1;>sp|P00995|ISK1_HUMAN Pancreatic secretory trypsin inhibitor OS=Homo sapiens GN=SPINK1 PE=1 SV=2
Cold-inducible RNA-binding protein	CIRBP	K7ENX8;K7ELV6;K7EJV5;K7ELT6;K7EJV1;K7EMY9;K7EPM4;K7ER40;K7EQR7;D6W5Y5;Q14011;Q14011-2		72.173	4	4	4	68.8	8.9138	80	K7ENX8;K7ELV6;K7EJV5;K7ELT6;K7EJV1;K7EMY9;K7EPM4;K7ER40;K7EQR7;D6W5Y5;Q14011;Q14011-2;K7EQX4;K7ENN6;K7EIF7;K7EQL0	>tr|K7ENX8|K7ENX8_HUMAN Cold-inducible RNA-binding protein (Fragment) OS=Homo sapiens GN=CIRBP PE=1 SV=2;>tr|K7ELV6|K7ELV6_HUMAN Cold-inducible RNA-binding protein (Fragment) OS=Homo sapiens GN=CIRBP PE=1 SV=2;>tr|K7EJV5|K7EJV5_HUMAN Cold-inducible RNA-bin
Calmodulin-regulated spectrin-associated protein 3	hCG_2004001;CAMSAP3	D6W648;Q9P1Y5;Q9P1Y5-2		-2	1	1	1	0.9	136.18	1260	D6W648;Q9P1Y5;Q9P1Y5-2	>tr|D6W648|D6W648_HUMAN Calmodulin-regulated spectrin-associated protein 3 OS=Homo sapiens GN=CAMSAP3 PE=1 SV=1;>sp|Q9P1Y5|CAMP3_HUMAN Calmodulin-regulated spectrin-associated protein 3 OS=Homo sapiens GN=CAMSAP3 PE=1 SV=2;>sp|Q9P1Y5-2|CAMP3_HUMAN Isoform
Pyrroline-5-carboxylate reductase 1, mitochondrial;Pyrroline-5-carboxylate reductase	PYCR1	E2QRB3;P32322-2;P32322;P32322-3;J3QKT4;J3KQ22		11.225	3	3	2	18.4	30.213	288	E2QRB3;P32322-2;P32322;P32322-3;J3QKT4;J3KQ22;J3KTA8;J3QKT3;J3QRZ0;J3QR88;J3QLK9;J3QL23;J3QL32;J3QL24	>tr|E2QRB3|E2QRB3_HUMAN Pyrroline-5-carboxylate reductase 1, isoform CRA_c OS=Homo sapiens GN=PYCR1 PE=1 SV=2;>sp|P32322-2|P5CR1_HUMAN Isoform 2 of Pyrroline-5-carboxylate reductase 1, mitochondrial OS=Homo sapiens GN=PYCR1;>sp|P32322|P5CR1_HUMAN Pyrroline
Dynamin-like 120 kDa protein, mitochondrial;Dynamin-like 120 kDa protein, form S1	OPA1	E5KLK1;E5KLJ6;E5KLJ9;E5KLJ5;O60313;O60313-2		95.934	11	11	11	18.1	111.82	961	E5KLK1;E5KLJ6;E5KLJ9;E5KLJ5;O60313;O60313-2;H7C141	>tr|E5KLK1|E5KLK1_HUMAN Dynamin-like 120 kDa protein, mitochondrial OS=Homo sapiens GN=OPA1 PE=1 SV=1;>tr|E5KLJ6|E5KLJ6_HUMAN Dynamin-like 120 kDa protein, mitochondrial OS=Homo sapiens GN=OPA1 PE=1 SV=1;>tr|E5KLJ9|E5KLJ9_HUMAN Dynamin-like 120 kDa protein
Proline synthase co-transcribed bacterial homolog protein	PROSC	E5RFX7;O94903;H0YBG2;E5RG77		16.919	4	4	4	44.5	15.34	137	E5RFX7;O94903;H0YBG2;E5RG77	>tr|E5RFX7|E5RFX7_HUMAN Proline synthase co-transcribed bacterial homolog protein (Fragment) OS=Homo sapiens GN=PROSC PE=1 SV=1;>sp|O94903|PROSC_HUMAN Proline synthase co-transcribed bacterial homolog protein OS=Homo sapiens GN=PROSC PE=1 SV=1;>tr|H0YBG2|H
	MOK	E5RFX9;E5RHY4		-2	1	1	1	18.2	5.151	44	E5RFX9;E5RHY4	>tr|E5RFX9|E5RFX9_HUMAN MAPK/MAK/MRK overlapping kinase OS=Homo sapiens GN=MOK PE=4 SV=1;>tr|E5RHY4|E5RHY4_HUMAN MAPK/MAK/MRK overlapping kinase OS=Homo sapiens GN=MOK PE=4 SV=1
Proton-coupled amino acid transporter 1	SLC36A1	E5RG64;E5RI40;E5RHG5;E7EW39;Q7Z2H8-4;Q7Z2H8-3;Q7Z2H8		1.4759	1	1	1	50	7.7444	70	E5RG64;E5RI40;E5RHG5;E7EW39;Q7Z2H8-4;Q7Z2H8-3;Q7Z2H8	>tr|E5RG64|E5RG64_HUMAN Proton-coupled amino acid transporter 1 (Fragment) OS=Homo sapiens GN=SLC36A1 PE=1 SV=1;>tr|E5RI40|E5RI40_HUMAN Proton-coupled amino acid transporter 1 (Fragment) OS=Homo sapiens GN=SLC36A1 PE=1 SV=4;>tr|E5RHG5|E5RHG5_HUMAN Proton-c
RWD domain-containing protein 1	RWDD1	E5RGS5;E5RGQ3;Q9H446-2;Q9H446		5.6149	1	1	1	25.4	7.935	67	E5RGS5;E5RGQ3;Q9H446-2;Q9H446	>tr|E5RGS5|E5RGS5_HUMAN RWD domain-containing protein 1 (Fragment) OS=Homo sapiens GN=RWDD1 PE=1 SV=1;>tr|E5RGQ3|E5RGQ3_HUMAN RWD domain-containing protein 1 (Fragment) OS=Homo sapiens GN=RWDD1 PE=1 SV=1;>sp|Q9H446-2|RWDD1_HUMAN Isoform 2 of RWD domain-con
Receptor expression-enhancing protein 4	REEP4	E5RGS2;Q9H6H4		2.9864	1	1	1	9.2	28.214	251	E5RGS2;Q9H6H4	>tr|E5RGS2|E5RGS2_HUMAN Receptor expression-enhancing protein OS=Homo sapiens GN=REEP4 PE=1 SV=1;>sp|Q9H6H4|REEP4_HUMAN Receptor expression-enhancing protein 4 OS=Homo sapiens GN=REEP4 PE=1 SV=1
Chromatin accessibility complex protein 1	CHRAC1	E5RGS9;Q9NRG0		1.7628	1	1	1	32.1	6.2643	56	E5RGS9;Q9NRG0	>tr|E5RGS9|E5RGS9_HUMAN Chromatin accessibility complex protein 1 OS=Homo sapiens GN=CHRAC1 PE=1 SV=1;>sp|Q9NRG0|CHRC1_HUMAN Chromatin accessibility complex protein 1 OS=Homo sapiens GN=CHRAC1 PE=1 SV=1
Transmembrane protein 68	TMEM68	Q49A68;E5RGT2;Q96MH6-2;Q96MH6		1.9632	1	1	1	13.2	10.664	91	Q49A68;E5RGT2;Q96MH6-2;Q96MH6	>tr|Q49A68|Q49A68_HUMAN TMEM68 protein OS=Homo sapiens GN=TMEM68 PE=1 SV=1;>tr|E5RGT2|E5RGT2_HUMAN Transmembrane protein 68 OS=Homo sapiens GN=TMEM68 PE=1 SV=1;>sp|Q96MH6-2|TMM68_HUMAN Isoform 2 of Transmembrane protein 68 OS=Homo sapiens GN=TMEM68;>sp|Q96
Regulator of microtubule dynamics protein 1	RMDN1	H0YB83;E5RH53;Q96DB5-3;Q96DB5-2;Q96DB5;H0YB03		7.2467	3	3	3	13.8	25.827	225	H0YB83;E5RH53;Q96DB5-3;Q96DB5-2;Q96DB5;H0YB03;E5RGC8	>tr|H0YB83|H0YB83_HUMAN Regulator of microtubule dynamics protein 1 (Fragment) OS=Homo sapiens GN=RMDN1 PE=1 SV=1;>tr|E5RH53|E5RH53_HUMAN Regulator of microtubule dynamics protein 1 OS=Homo sapiens GN=RMDN1 PE=1 SV=1;>sp|Q96DB5-3|RMD1_HUMAN Isoform 3 of Re
40S ribosomal protein S14	RPS14	E5RH77;P62263;H0YB22		31.519	6	6	6	63.4	14.295	134	E5RH77;P62263;H0YB22	>tr|E5RH77|E5RH77_HUMAN 40S ribosomal protein S14 OS=Homo sapiens GN=RPS14 PE=1 SV=1;>sp|P62263|RS14_HUMAN 40S ribosomal protein S14 OS=Homo sapiens GN=RPS14 PE=1 SV=3;>tr|H0YB22|H0YB22_HUMAN 40S ribosomal protein S14 (Fragment) OS=Homo sapiens GN=RPS14 PE
Transcription elongation factor B polypeptide 1	TCEB1	E5RHG8;Q15369-2;Q15369		128.2	1	1	1	22.5	9.9601	89	E5RHG8;Q15369-2;Q15369	>tr|E5RHG8|E5RHG8_HUMAN Transcription elongation factor B polypeptide 1 (Fragment) OS=Homo sapiens GN=TCEB1 PE=1 SV=1;>sp|Q15369-2|ELOC_HUMAN Isoform 2 of Transcription elongation factor B polypeptide 1 OS=Homo sapiens GN=TCEB1;>sp|Q15369|ELOC_HUMAN Transc
ADP-ribosylation factor GTPase-activating protein 1	ARFGAP1	E5RHT6;F8W1U7;F8VWH9;Q8N6T3-5;Q8N6T3-3;Q8N6T3;Q8N6T3-2;E5RHH7;E5RHC5;Q8N6T3-4		6.6175	2	2	2	13.5	26.555	244	E5RHT6;F8W1U7;F8VWH9;Q8N6T3-5;Q8N6T3-3;Q8N6T3;Q8N6T3-2;E5RHH7;E5RHC5;Q8N6T3-4	>tr|E5RHT6|E5RHT6_HUMAN ADP-ribosylation factor GTPase-activating protein 1 (Fragment) OS=Homo sapiens GN=ARFGAP1 PE=1 SV=2;>tr|F8W1U7|F8W1U7_HUMAN ADP-ribosylation factor GTPase-activating protein 1 (Fragment) OS=Homo sapiens GN=ARFGAP1 PE=1 SV=1;>tr|F8VW
60S ribosomal protein L30	RPL30	E5RI99;P62888;A0A0B4J213		73.423	4	4	4	51.8	12.656	114	E5RI99;P62888;A0A0B4J213;E5RJH3;A0A0C4DH44	>tr|E5RI99|E5RI99_HUMAN 60S ribosomal protein L30 (Fragment) OS=Homo sapiens GN=RPL30 PE=1 SV=1;>sp|P62888|RL30_HUMAN 60S ribosomal protein L30 OS=Homo sapiens GN=RPL30 PE=1 SV=2;>tr|A0A0B4J213|A0A0B4J213_HUMAN 60S ribosomal protein L30 OS=Homo sapiens GN=
Mitochondrial peptide methionine sulfoxide reductase	MSRA	E5RIA9;Q9UJ68-3;Q9UJ68-5;Q9UJ68;E5RJK1;H0YAN3;Q9UJ68-2;Q9UJ68-4		1.8218	2	2	2	18.3	23.596	213	E5RIA9;Q9UJ68-3;Q9UJ68-5;Q9UJ68;E5RJK1;H0YAN3;Q9UJ68-2;Q9UJ68-4	>tr|E5RIA9|E5RIA9_HUMAN Mitochondrial peptide methionine sulfoxide reductase OS=Homo sapiens GN=MSRA PE=1 SV=1;>sp|Q9UJ68-3|MSRA_HUMAN Isoform 3 of Mitochondrial peptide methionine sulfoxide reductase OS=Homo sapiens GN=MSRA;>sp|Q9UJ68-5|MSRA_HUMAN Isoform
	CA1	E5RIF9;E5RG43;E5RFL2;E5RGU8		-2	10	1	1	93.2	16.318	148	E5RIF9;E5RG43;E5RFL2;E5RGU8;E5RII2;E5RHS7	>tr|E5RIF9|E5RIF9_HUMAN Carbonic anhydrase 1 (Fragment) OS=Homo sapiens GN=CA1 PE=1 SV=1;>tr|E5RG43|E5RG43_HUMAN Carbonic anhydrase 1 (Fragment) OS=Homo sapiens GN=CA1 PE=1 SV=1;>tr|E5RFL2|E5RFL2_HUMAN Carbonic anhydrase 1 (Fragment) OS=Homo sapiens GN=CA1
Zinc transporter ZIP14	SLC39A14	E5RIP4;Q15043-2;Q15043-3;Q15043		23.487	1	1	1	12.9	17	155	E5RIP4;Q15043-2;Q15043-3;Q15043	>tr|E5RIP4|E5RIP4_HUMAN Zinc transporter ZIP14 (Fragment) OS=Homo sapiens GN=SLC39A14 PE=1 SV=2;>sp|Q15043-2|S39AE_HUMAN Isoform 2 of Zinc transporter ZIP14 OS=Homo sapiens GN=SLC39A14;>sp|Q15043-3|S39AE_HUMAN Isoform 3 of Zinc transporter ZIP14 OS=Homo sa
TM2 domain-containing protein 2	TM2D2	E5RIQ5;Q9BX73-2;Q9BX73		2.8196	1	1	1	23.3	13.605	120	E5RIQ5;Q9BX73-2;Q9BX73	>tr|E5RIQ5|E5RIQ5_HUMAN TM2 domain-containing protein 2 (Fragment) OS=Homo sapiens GN=TM2D2 PE=1 SV=4;>sp|Q9BX73-2|TM2D2_HUMAN Isoform 2 of TM2 domain-containing protein 2 OS=Homo sapiens GN=TM2D2;>sp|Q9BX73|TM2D2_HUMAN TM2 domain-containing protein 2 OS=H
Transcription elongation factor A protein 1	TCEA1	E5RJ93;E5RIS7;P23193		1.9487	1	1	1	14.4	10.228	90	E5RJ93;E5RIS7;P23193	>tr|E5RJ93|E5RJ93_HUMAN Transcription elongation factor A protein 1 OS=Homo sapiens GN=TCEA1 PE=1 SV=1;>tr|E5RIS7|E5RIS7_HUMAN Transcription elongation factor A protein 1 OS=Homo sapiens GN=TCEA1 PE=1 SV=1;>sp|P23193|TCEA1_HUMAN Transcription elongation fa
60S ribosomal protein L26-like 1;60S ribosomal protein L26	RPL26;KRBA2;RPL26L1	J3KS10;J3QRI7;J3QQQ9;J3QQV1;E5RIT6;J3QRC4;Q9UNX3;P61254		3.1479	1	1	1	22.2	7.3225	63	J3KS10;J3QRI7;J3QQQ9;J3QQV1;E5RIT6;J3QRC4;Q9UNX3;P61254	>tr|J3KS10|J3KS10_HUMAN 60S ribosomal protein L26 (Fragment) OS=Homo sapiens GN=RPL26 PE=4 SV=1;>tr|J3QRI7|J3QRI7_HUMAN 60S ribosomal protein L26 (Fragment) OS=Homo sapiens GN=RPL26 PE=4 SV=1;>tr|J3QQQ9|J3QQQ9_HUMAN KRAB-A domain-containing protein 2 OS=Ho
Cytochrome c oxidase subunit 7A-related protein, mitochondrial	COX7A2L	E5RJZ1;H0YBD2;O14548		59.428	1	1	1	41.8	8.8399	79	E5RJZ1;H0YBD2;O14548	>tr|E5RJZ1|E5RJZ1_HUMAN Cytochrome c oxidase subunit 7A-related protein, mitochondrial OS=Homo sapiens GN=COX7A2L PE=1 SV=1;>tr|H0YBD2|H0YBD2_HUMAN Cytochrome c oxidase subunit 7A-related protein, mitochondrial (Fragment) OS=Homo sapiens GN=COX7A2L PE=1 SV
Annexin	ANXA6	E5RK69		1.5149	18	1	1	53.3	51.776	460	E5RK69;H0YC77	>tr|E5RK69|E5RK69_HUMAN Annexin OS=Homo sapiens GN=ANXA6 PE=1 SV=1
COP9 signalosome complex subunit 6	COPS6	E7EM64;Q7L5N1		11.871	3	3	3	15	36.064	326	E7EM64;Q7L5N1;H7C3T0	>tr|E7EM64|E7EM64_HUMAN COP9 signalosome complex subunit 6 OS=Homo sapiens GN=COPS6 PE=1 SV=1;>sp|Q7L5N1|CSN6_HUMAN COP9 signalosome complex subunit 6 OS=Homo sapiens GN=COPS6 PE=1 SV=1
Switch-associated protein 70	SWAP70	E7EMB1;Q9UH65		6.9619	4	4	4	11.4	62.032	527	E7EMB1;Q9UH65;E9PJK8	>tr|E7EMB1|E7EMB1_HUMAN Switch-associated protein 70 OS=Homo sapiens GN=SWAP70 PE=1 SV=1;>sp|Q9UH65|SWP70_HUMAN Switch-associated protein 70 OS=Homo sapiens GN=SWAP70 PE=1 SV=1
Acid ceramidase;Acid ceramidase subunit alpha;Acid ceramidase subunit beta	ASAH1	E7EMM4;Q13510;Q13510-2;Q13510-3		323.31	8	8	8	30.8	41.796	370	E7EMM4;Q13510;Q13510-2;Q13510-3	>tr|E7EMM4|E7EMM4_HUMAN Acid ceramidase OS=Homo sapiens GN=ASAH1 PE=1 SV=1;>sp|Q13510|ASAH1_HUMAN Acid ceramidase OS=Homo sapiens GN=ASAH1 PE=1 SV=5;>sp|Q13510-2|ASAH1_HUMAN Isoform 2 of Acid ceramidase OS=Homo sapiens GN=ASAH1;>sp|Q13510-3|ASAH1_HUMAN Iso
Embryonic stem cell-specific 5-hydroxymethylcytosine-binding protein	HMCES	E7EMP6;Q96FZ2;D6RGK7;D6R9T3		3.5316	2	2	2	10.3	35.571	312	E7EMP6;Q96FZ2;D6RGK7;D6R9T3	>tr|E7EMP6|E7EMP6_HUMAN Embryonic stem cell-specific 5-hydroxymethylcytosine-binding protein OS=Homo sapiens GN=HMCES PE=1 SV=1;>sp|Q96FZ2|HMCES_HUMAN Embryonic stem cell-specific 5-hydroxymethylcytosine-binding protein OS=Homo sapiens GN=HMCES PE=1 SV=1;>
Epididymal secretory protein E1	NPC2	G3V2V8;J3KMY5;H0YIZ1;G3V3E8;E7EMS2;G3V3D1;P61916-2;P61916		21.355	1	1	1	18.9	13.078	122	G3V2V8;J3KMY5;H0YIZ1;G3V3E8;E7EMS2;G3V3D1;P61916-2;P61916	>tr|G3V2V8|G3V2V8_HUMAN Epididymal secretory protein E1 (Fragment) OS=Homo sapiens GN=NPC2 PE=1 SV=1;>tr|J3KMY5|J3KMY5_HUMAN Epididymal secretory protein E1 OS=Homo sapiens GN=NPC2 PE=1 SV=1;>tr|H0YIZ1|H0YIZ1_HUMAN Epididymal secretory protein E1 (Fragment
Mitogen-activated protein kinase kinase kinase kinase 4;Misshapen-like kinase 1	MAP4K4;TNIK;MINK1	E7ENQ1;G3XAA2;H7C360;G5E948;E7EN19;E7ESS2;O95819-4;O95819-2;O95819;O95819-5;O95819-3;C9J338;I3L2I2;C9J840;E7EX83;Q8N4C8-5;Q8N4C8-2;Q8N4C8-3;Q8N4C8-4;Q8N4C8		2.237	3	2	0	2.8	132.16	1154	E7ENQ1;G3XAA2;H7C360;G5E948;E7EN19;E7ESS2;O95819-4;O95819-2;O95819;O95819-5;O95819-3;C9J338;I3L2I2;C9J840;E7EX83;Q8N4C8-5;Q8N4C8-2;Q8N4C8-3;Q8N4C8-4;Q8N4C8	>tr|E7ENQ1|E7ENQ1_HUMAN Mitogen-activated protein kinase kinase kinase kinase 4 OS=Homo sapiens GN=MAP4K4 PE=1 SV=1;>tr|G3XAA2|G3XAA2_HUMAN Mitogen-activated protein kinase kinase kinase kinase 4 OS=Homo sapiens GN=MAP4K4 PE=1 SV=2;>tr|H7C360|H7C360_HUMAN
E3 ubiquitin-protein ligase TRIM33	TRIM33	H0Y612;E7EN20;Q9UPN9-2;Q9UPN9		3.5502	1	1	1	1.5	98.891	888	H0Y612;E7EN20;Q9UPN9-2;Q9UPN9	>tr|H0Y612|H0Y612_HUMAN E3 ubiquitin-protein ligase TRIM33 (Fragment) OS=Homo sapiens GN=TRIM33 PE=1 SV=1;>tr|E7EN20|E7EN20_HUMAN E3 ubiquitin-protein ligase TRIM33 OS=Homo sapiens GN=TRIM33 PE=1 SV=2;>sp|Q9UPN9-2|TRI33_HUMAN Isoform Beta of E3 ubiquitin-p
Elastin	ELN	G5E950;G3V0G6;E7ENM0;E7EN65;F8WAH6;P15502-8;P15502-7;P15502-6;P15502-12;P15502-13;P15502-5;P15502-2;P15502-1;P15502-4;P15502-10;P15502;P15502-9;B3KRT8;P15502-11		4.9972	3	3	3	12	55.642	643	G5E950;G3V0G6;E7ENM0;E7EN65;F8WAH6;P15502-8;P15502-7;P15502-6;P15502-12;P15502-13;P15502-5;P15502-2;P15502-1;P15502-4;P15502-10;P15502;P15502-9;B3KRT8;P15502-11;E7ETP7	>tr|G5E950|G5E950_HUMAN Elastin OS=Homo sapiens GN=ELN PE=1 SV=1;>tr|G3V0G6|G3V0G6_HUMAN Elastin OS=Homo sapiens GN=ELN PE=1 SV=1;>tr|E7ENM0|E7ENM0_HUMAN Elastin OS=Homo sapiens GN=ELN PE=1 SV=1;>tr|E7EN65|E7EN65_HUMAN Elastin OS=Homo sapiens GN=ELN PE=1 S
U4/U6 small nuclear ribonucleoprotein Prp31	PRPF31	E7EU94;E7ESX0;E7EN72;E7EVX8;Q8WWY3-3;Q8WWY3-2;Q8WWY3-4;Q8WWY3		8.7747	3	3	3	14.6	28.858	260	E7EU94;E7ESX0;E7EN72;E7EVX8;Q8WWY3-3;Q8WWY3-2;Q8WWY3-4;Q8WWY3	>tr|E7EU94|E7EU94_HUMAN U4/U6 small nuclear ribonucleoprotein Prp31 (Fragment) OS=Homo sapiens GN=PRPF31 PE=1 SV=4;>tr|E7ESX0|E7ESX0_HUMAN U4/U6 small nuclear ribonucleoprotein Prp31 (Fragment) OS=Homo sapiens GN=PRPF31 PE=1 SV=1;>tr|E7EN72|E7EN72_HUMAN U4
Mucin-4;Mucin-4 alpha chain;Mucin-4 beta chain	MUC4	E7EWN1;E7ENC5;E9PDY6;Q99102-12;Q99102-13;Q99102-3;Q99102-10;Q99102		2.0272	1	1	1	0.4	504.93	5070	E7EWN1;E7ENC5;E9PDY6;Q99102-12;Q99102-13;Q99102-3;Q99102-10;Q99102	>tr|E7EWN1|E7EWN1_HUMAN Mucin-4 OS=Homo sapiens GN=MUC4 PE=1 SV=1;>tr|E7ENC5|E7ENC5_HUMAN Mucin-4 OS=Homo sapiens GN=MUC4 PE=1 SV=1;>tr|E9PDY6|E9PDY6_HUMAN Mucin-4 OS=Homo sapiens GN=MUC4 PE=1 SV=1;>sp|Q99102-12|MUC4_HUMAN Isoform 12 of Mucin-4 OS=Homo sap
AP-1 complex subunit mu-1	AP1M1	K7EJL1;E7ENJ6;Q9BXS5;Q9BXS5-2		2.997	2	1	1	6.6	40.296	351	K7EJL1;E7ENJ6;Q9BXS5;Q9BXS5-2	>tr|K7EJL1|K7EJL1_HUMAN AP-1 complex subunit mu-1 OS=Homo sapiens GN=AP1M1 PE=1 SV=1;>tr|E7ENJ6|E7ENJ6_HUMAN AP-1 complex subunit mu-1 OS=Homo sapiens GN=AP1M1 PE=1 SV=1;>sp|Q9BXS5|AP1M1_HUMAN AP-1 complex subunit mu-1 OS=Homo sapiens GN=AP1M1 PE=1 SV=3;>s
Ribosomal protein L15;60S ribosomal protein L15	RPL15	E7EQV9;E7ENU7;P61313;E7ERA2;E7EX53;P61313-2		8.9132	2	2	2	10.9	20.51	174	E7EQV9;E7ENU7;P61313;E7ERA2;E7EX53;P61313-2	>tr|E7EQV9|E7EQV9_HUMAN Ribosomal protein L15 (Fragment) OS=Homo sapiens GN=RPL15 PE=1 SV=1;>tr|E7ENU7|E7ENU7_HUMAN Ribosomal protein L15 (Fragment) OS=Homo sapiens GN=RPL15 PE=1 SV=1;>sp|P61313|RL15_HUMAN 60S ribosomal protein L15 OS=Homo sapiens GN=RPL15
Alpha-adducin	ADD1	E7EV99;E7ENY0;P35611-2;P35611-6;P35611;P35611-3;P35611-4;A0A0A0MSR2;H0Y9H2;P35611-5		188.63	10	10	10	29.9	70.055	632	E7EV99;E7ENY0;P35611-2;P35611-6;P35611;P35611-3;P35611-4;A0A0A0MSR2;H0Y9H2;P35611-5;D6RAH3;D6RF25	>tr|E7EV99|E7EV99_HUMAN Alpha-adducin OS=Homo sapiens GN=ADD1 PE=1 SV=1;>tr|E7ENY0|E7ENY0_HUMAN Alpha-adducin OS=Homo sapiens GN=ADD1 PE=1 SV=1;>sp|P35611-2|ADDA_HUMAN Isoform 2 of Alpha-adducin OS=Homo sapiens GN=ADD1;>sp|P35611-6|ADDA_HUMAN Isoform 6 of
60S ribosomal protein L14	RPL14	E7EPB3;P50914		52.041	3	3	3	27.4	14.558	124	E7EPB3;P50914	>tr|E7EPB3|E7EPB3_HUMAN 60S ribosomal protein L14 OS=Homo sapiens GN=RPL14 PE=1 SV=1;>sp|P50914|RL14_HUMAN 60S ribosomal protein L14 OS=Homo sapiens GN=RPL14 PE=1 SV=4
Septin-7	2015-09-07	H0Y3Y4;E7ES33;E7EPK1;Q16181-2;Q16181;G3V1Q4		268.23	7	7	7	28.2	43.036	373	H0Y3Y4;E7ES33;E7EPK1;Q16181-2;Q16181;G3V1Q4	>tr|H0Y3Y4|H0Y3Y4_HUMAN Septin-7 (Fragment) OS=Homo sapiens GN=SEPT7 PE=1 SV=1;>tr|E7ES33|E7ES33_HUMAN Septin-7 OS=Homo sapiens GN=SEPT7 PE=1 SV=3;>tr|E7EPK1|E7EPK1_HUMAN Septin-7 OS=Homo sapiens GN=SEPT7 PE=1 SV=2;>sp|Q16181-2|SEPT7_HUMAN Isoform 2 of Sep
Protein PRRC2C	PRRC2C	E7EPN9;Q9Y520-2;Q9Y520-3;Q9Y520-6;Q9Y520-4;Q9Y520-5;Q9Y520;Q9Y520-7		16.892	1	1	1	1.2	308.77	2819	E7EPN9;Q9Y520-2;Q9Y520-3;Q9Y520-6;Q9Y520-4;Q9Y520-5;Q9Y520;Q9Y520-7	>tr|E7EPN9|E7EPN9_HUMAN Protein PRRC2C OS=Homo sapiens GN=PRRC2C PE=1 SV=1;>sp|Q9Y520-2|PRC2C_HUMAN Isoform 2 of Protein PRRC2C OS=Homo sapiens GN=PRRC2C;>sp|Q9Y520-3|PRC2C_HUMAN Isoform 3 of Protein PRRC2C OS=Homo sapiens GN=PRRC2C;>sp|Q9Y520-6|PRC2C_HUMA
NADH dehydrogenase [ubiquinone] flavoprotein 2, mitochondrial	NDUFV2	E7EPT4;P19404		167.67	7	7	7	34.1	27.907	252	E7EPT4;P19404	>tr|E7EPT4|E7EPT4_HUMAN NADH dehydrogenase [ubiquinone] flavoprotein 2, mitochondrial OS=Homo sapiens GN=NDUFV2 PE=1 SV=1;>sp|P19404|NDUV2_HUMAN NADH dehydrogenase [ubiquinone] flavoprotein 2, mitochondrial OS=Homo sapiens GN=NDUFV2 PE=1 SV=2
Alpha-synuclein	SNCA	E7EPV7;P37840-2;P37840;H6UYS7;P37840-3		22.111	3	3	3	30.4	11.777	115	E7EPV7;P37840-2;P37840;H6UYS7;P37840-3;D6RA31	>tr|E7EPV7|E7EPV7_HUMAN Alpha-synuclein OS=Homo sapiens GN=SNCA PE=1 SV=1;>sp|P37840-2|SYUA_HUMAN Isoform 2-4 of Alpha-synuclein OS=Homo sapiens GN=SNCA;>sp|P37840|SYUA_HUMAN Alpha-synuclein OS=Homo sapiens GN=SNCA PE=1 SV=1;>tr|H6UYS7|H6UYS7_HUMAN Alpha-s
Tenascin-X	TNXB	E7EPZ9;P22105-3		-2	27	1	1	11.5	458.38	4244	E7EPZ9;P22105-3;A0A0A0MRT1;C9J7W4	>tr|E7EPZ9|E7EPZ9_HUMAN Tenascin-X OS=Homo sapiens GN=TNXB PE=1 SV=1;>sp|P22105-3|TENX_HUMAN Isoform 3 of Tenascin-X OS=Homo sapiens GN=TNXB
	CAST	E7EQ12		2.9866	10	1	1	38.8	46.133	423	E7EQ12;D6RC54;D6RAA8	>tr|E7EQ12|E7EQ12_HUMAN Calpastatin OS=Homo sapiens GN=CAST PE=1 SV=1
Golgi SNAP receptor complex member 2	GOSR2	I3NI02;I3L3V4;I3L4Z6;I3L0K1;E7EQ34;O14653;O14653-2		3.6985	1	1	1	16.3	11.095	98	I3NI02;I3L3V4;I3L4Z6;I3L0K1;E7EQ34;O14653;O14653-2	>tr|I3NI02|I3NI02_HUMAN Golgi SNAP receptor complex member 2 (Fragment) OS=Homo sapiens GN=GOSR2 PE=1 SV=1;>tr|I3L3V4|I3L3V4_HUMAN Golgi SNAP receptor complex member 2 (Fragment) OS=Homo sapiens GN=GOSR2 PE=1 SV=1;>tr|I3L4Z6|I3L4Z6_HUMAN Golgi SNAP recepto
Lactotransferrin;Lactoferricin-H;Kaliocin-1;Lactoferroxin-A;Lactoferroxin-B;Lactoferroxin-C	LTF	E7EQB2;E7ER44;P02788-2;P02788		68.833	9	9	9	22.8	76.625	696	E7EQB2;E7ER44;P02788-2;P02788;C9JCF5	>tr|E7EQB2|E7EQB2_HUMAN Lactotransferrin (Fragment) OS=Homo sapiens GN=LTF PE=1 SV=1;>tr|E7ER44|E7ER44_HUMAN Lactotransferrin OS=Homo sapiens GN=LTF PE=1 SV=1;>sp|P02788-2|TRFL_HUMAN Isoform DeltaLf of Lactotransferrin OS=Homo sapiens GN=LTF;>sp|P02788|TRF
HLA class II histocompatibility antigen gamma chain	CD74	E7EQJ3;H0YBZ8;E7ESL3;H0YBZ2;P04233-3;P04233-2;P04233;E7ER71		56.575	2	2	2	25.4	13.917	122	E7EQJ3;H0YBZ8;E7ESL3;H0YBZ2;P04233-3;P04233-2;P04233;E7ER71	>tr|E7EQJ3|E7EQJ3_HUMAN HLA class II histocompatibility antigen gamma chain OS=Homo sapiens GN=CD74 PE=1 SV=1;>tr|H0YBZ8|H0YBZ8_HUMAN HLA class II histocompatibility antigen gamma chain (Fragment) OS=Homo sapiens GN=CD74 PE=1 SV=1;>tr|E7ESL3|E7ESL3_HUMAN H
Ezrin	EZR	E7EQR4;P15311		323.31	16	16	11	35.5	69.371	586	E7EQR4;P15311	>tr|E7EQR4|E7EQR4_HUMAN Ezrin OS=Homo sapiens GN=EZR PE=1 SV=3;>sp|P15311|EZRI_HUMAN Ezrin OS=Homo sapiens GN=EZR PE=1 SV=4
High mobility group protein B3	HMGB3	E9PES6;E7ES08;E7EQU1;O15347		3.4163	2	2	2	18.3	17.522	153	E9PES6;E7ES08;E7EQU1;O15347	>tr|E9PES6|E9PES6_HUMAN High mobility group protein B3 (Fragment) OS=Homo sapiens GN=HMGB3 PE=1 SV=1;>tr|E7ES08|E7ES08_HUMAN High mobility group protein B3 (Fragment) OS=Homo sapiens GN=HMGB3 PE=1 SV=1;>tr|E7EQU1|E7EQU1_HUMAN High mobility group protein B3
Baculoviral IAP repeat-containing protein 1	NAIP	E7EQW0;Q13075-2;Q13075;H0YAX2		1.3763	2	2	2	2.2	153.08	1347	E7EQW0;Q13075-2;Q13075;H0YAX2	>tr|E7EQW0|E7EQW0_HUMAN Baculoviral IAP repeat-containing protein 1 OS=Homo sapiens GN=NAIP PE=1 SV=1;>sp|Q13075-2|BIRC1_HUMAN Isoform 2 of Baculoviral IAP repeat-containing protein 1 OS=Homo sapiens GN=NAIP;>sp|Q13075|BIRC1_HUMAN Baculoviral IAP repeat-co
PHD finger protein 3	PHF3	E7ER40;Q92576-2;Q92576		-2	3	3	3	5.5	96.579	860	E7ER40;Q92576-2;Q92576;H0Y8L0;E7EVH3	>tr|E7ER40|E7ER40_HUMAN PHD finger protein 3 (Fragment) OS=Homo sapiens GN=PHF3 PE=1 SV=4;>sp|Q92576-2|PHF3_HUMAN Isoform 2 of PHD finger protein 3 OS=Homo sapiens GN=PHF3;>sp|Q92576|PHF3_HUMAN PHD finger protein 3 OS=Homo sapiens GN=PHF3 PE=1 SV=3
Rho GTPase-activating protein 44	ARHGAP44	F5H6L3;E7ERK8;Q17R89-2;Q17R89-3;Q17R89;J3KRS3		2.0279	2	2	2	7.4	66.186	591	F5H6L3;E7ERK8;Q17R89-2;Q17R89-3;Q17R89;J3KRS3	>tr|F5H6L3|F5H6L3_HUMAN Rho GTPase-activating protein 44 OS=Homo sapiens GN=ARHGAP44 PE=1 SV=2;>tr|E7ERK8|E7ERK8_HUMAN Rho GTPase-activating protein 44 OS=Homo sapiens GN=ARHGAP44 PE=1 SV=3;>sp|Q17R89-2|RHG44_HUMAN Isoform 2 of Rho GTPase-activating protei
Zinc finger CCCH domain-containing protein 18	ZC3H18	E7ERS3;Q86VM9-2;Q86VM9;H3BP01		3.6113	2	2	2	3.9	108.94	977	E7ERS3;Q86VM9-2;Q86VM9;H3BP01	>tr|E7ERS3|E7ERS3_HUMAN Zinc finger CCCH domain-containing protein 18 OS=Homo sapiens GN=ZC3H18 PE=1 SV=1;>sp|Q86VM9-2|ZCH18_HUMAN Isoform 2 of Zinc finger CCCH domain-containing protein 18 OS=Homo sapiens GN=ZC3H18;>sp|Q86VM9|ZCH18_HUMAN Zinc finger CCCH
Protein diaphanous homolog 1	DIAPH1	E7ERW8;H9KV28;E9PHQ0;E9PEZ3;O60610-2;O60610-3;O60610;E7EMV0		81.166	13	13	13	16.5	135.35	1215	E7ERW8;H9KV28;E9PHQ0;E9PEZ3;O60610-2;O60610-3;O60610;E7EMV0;B4E2I7	>tr|E7ERW8|E7ERW8_HUMAN Protein diaphanous homolog 1 OS=Homo sapiens GN=DIAPH1 PE=1 SV=1;>tr|H9KV28|H9KV28_HUMAN Protein diaphanous homolog 1 OS=Homo sapiens GN=DIAPH1 PE=1 SV=2;>tr|E9PHQ0|E9PHQ0_HUMAN Protein diaphanous homolog 1 OS=Homo sapiens GN=DIAPH1
Presenilin;Presenilin-1;Presenilin-1 NTF subunit;Presenilin-1 CTF subunit;Presenilin-1 CTF12	PSEN1	E7ES96;P49768-7;P49768-2;P49768		4.3277	1	1	1	5.1	42.082	375	E7ES96;P49768-7;P49768-2;P49768	>tr|E7ES96|E7ES96_HUMAN Presenilin OS=Homo sapiens GN=PSEN1 PE=1 SV=1;>sp|P49768-7|PSN1_HUMAN Isoform 7 of Presenilin-1 OS=Homo sapiens GN=PSEN1;>sp|P49768-2|PSN1_HUMAN Isoform 2 of Presenilin-1 OS=Homo sapiens GN=PSEN1;>sp|P49768|PSN1_HUMAN Presenilin-1 O
Focal adhesion kinase 1	PTK2	H0YBP1;E7ESA6;Q05397-7;Q05397;Q05397-5;E5RHD8;E5RGA6;B4DWJ1;E9PEI4;H0YB16;H0YBZ1;Q05397-6;Q05397-2		3.6525	4	4	4	6.6	115.45	1017	H0YBP1;E7ESA6;Q05397-7;Q05397;Q05397-5;E5RHD8;E5RGA6;B4DWJ1;E9PEI4;H0YB16;H0YBZ1;Q05397-6;Q05397-2;E5RG86;E5RH01;E5RG66;E5RI72;E5RI03;E5RFW9	>tr|H0YBP1|H0YBP1_HUMAN Focal adhesion kinase 1 (Fragment) OS=Homo sapiens GN=PTK2 PE=1 SV=1;>tr|E7ESA6|E7ESA6_HUMAN Focal adhesion kinase 1 OS=Homo sapiens GN=PTK2 PE=1 SV=1;>sp|Q05397-7|FAK1_HUMAN Isoform 7 of Focal adhesion kinase 1 OS=Homo sapiens GN=P
PERQ amino acid-rich with GYF domain-containing protein 2	GIGYF2	E7ESB6;I1E4Y6;Q6Y7W6-4;Q6Y7W6-5;Q6Y7W6;Q6Y7W6-3;C9JW88;F8WCD5;C9JPV7;C9JXQ0;C9J0V6;C9JHT0;C9JRZ2;C9JHW1		15.898	4	4	4	6.8	96.24	836	E7ESB6;I1E4Y6;Q6Y7W6-4;Q6Y7W6-5;Q6Y7W6;Q6Y7W6-3;C9JW88;F8WCD5;C9JPV7;C9JXQ0;C9J0V6;C9JHT0;C9JRZ2;C9JHW1	>tr|E7ESB6|E7ESB6_HUMAN PERQ amino acid-rich with GYF domain-containing protein 2 (Fragment) OS=Homo sapiens GN=GIGYF2 PE=1 SV=1;>tr|I1E4Y6|I1E4Y6_HUMAN PERQ amino acid-rich with GYF domain-containing protein 2 OS=Homo sapiens GN=GIGYF2 PE=1 SV=1;>sp|Q6Y7W
Cyclin-dependent kinase 2;Cyclin-dependent kinase 3	CDK2;CDK3	E7ESI2;G3V5T9;P24941-2;P24941;K7EJ83;Q00526		5.2644	2	2	2	12.6	27.164	238	E7ESI2;G3V5T9;P24941-2;P24941;K7EJ83;Q00526	>tr|E7ESI2|E7ESI2_HUMAN Cyclin-dependent kinase 2 OS=Homo sapiens GN=CDK2 PE=1 SV=1;>tr|G3V5T9|G3V5T9_HUMAN Cyclin-dependent kinase 2 OS=Homo sapiens GN=CDK2 PE=1 SV=1;>sp|P24941-2|CDK2_HUMAN Isoform 2 of Cyclin-dependent kinase 2 OS=Homo sapiens GN=CDK2;>
Histone deacetylase 3	HDAC3	E7ESJ6;O15379;O15379-2		1.4903	1	1	1	8.3	24.71	218	E7ESJ6;O15379;O15379-2	>tr|E7ESJ6|E7ESJ6_HUMAN Histone deacetylase 3 (Fragment) OS=Homo sapiens GN=HDAC3 PE=1 SV=4;>sp|O15379|HDAC3_HUMAN Histone deacetylase 3 OS=Homo sapiens GN=HDAC3 PE=1 SV=2;>sp|O15379-2|HDAC3_HUMAN Isoform 2 of Histone deacetylase 3 OS=Homo sapiens GN=HDAC3
	ITGA2	E7ESP4;E7EMF1;E9PB77		20.893	6	1	1	10.8	102.83	942	E7ESP4;E7EMF1;E9PB77;D6RG08	>tr|E7ESP4|E7ESP4_HUMAN Integrin alpha-2 OS=Homo sapiens GN=ITGA2 PE=1 SV=1;>tr|E7EMF1|E7EMF1_HUMAN Integrin alpha-2 OS=Homo sapiens GN=ITGA2 PE=1 SV=1;>tr|E9PB77|E9PB77_HUMAN Integrin alpha-2 OS=Homo sapiens GN=ITGA2 PE=1 SV=1
Calpain-9	CAPN9	E7ESS6;O14815-2;O14815		18.258	5	5	5	14.4	72.309	627	E7ESS6;O14815-2;O14815	>tr|E7ESS6|E7ESS6_HUMAN Calpain-9 OS=Homo sapiens GN=CAPN9 PE=1 SV=1;>sp|O14815-2|CAN9_HUMAN Isoform 2 of Calpain-9 OS=Homo sapiens GN=CAPN9;>sp|O14815|CAN9_HUMAN Calpain-9 OS=Homo sapiens GN=CAPN9 PE=1 SV=1
U2 snRNP-associated SURP motif-containing protein	U2SURP	E7ET15;O15042-2;O15042;O15042-3;C9JB80		5.6068	6	6	6	8.7	118.25	1028	E7ET15;O15042-2;O15042;O15042-3;C9JB80;C9J5L1;E7EW00;H0Y8D9	>tr|E7ET15|E7ET15_HUMAN U2 snRNP-associated SURP motif-containing protein OS=Homo sapiens GN=U2SURP PE=1 SV=1;>sp|O15042-2|SR140_HUMAN Isoform 2 of U2 snRNP-associated SURP motif-containing protein OS=Homo sapiens GN=U2SURP;>sp|O15042|SR140_HUMAN U2 snRNP-
Transforming acidic coiled-coil-containing protein 1	TACC1	H0YAY0;E7EVI4;E7ET87;O75410-3;O75410-7;O75410;O75410-2;B4E3H6;H0YBT8;O75410-8;O75410-5;O75410-4;O75410-6		3.9685	3	3	3	8.4	62.063	562	H0YAY0;E7EVI4;E7ET87;O75410-3;O75410-7;O75410;O75410-2;B4E3H6;H0YBT8;O75410-8;O75410-5;O75410-4;O75410-6;E5RJU4;E5RFM9;R4GMT7	>tr|H0YAY0|H0YAY0_HUMAN Transforming acidic coiled-coil-containing protein 1 (Fragment) OS=Homo sapiens GN=TACC1 PE=1 SV=1;>tr|E7EVI4|E7EVI4_HUMAN Transforming acidic coiled-coil-containing protein 1 OS=Homo sapiens GN=TACC1 PE=1 SV=1;>tr|E7ET87|E7ET87_HUM
Aspartyl aminopeptidase	DNPEP	E7ETB3;E7EMB6;Q9ULA0;C9JBE1		86.697	9	9	9	36.5	54.502	493	E7ETB3;E7EMB6;Q9ULA0;C9JBE1;C9J1E2;F8WAN0;E5RHR3;C9JRG3;E7EPX3;B9ZVU2	>tr|E7ETB3|E7ETB3_HUMAN Aspartyl aminopeptidase OS=Homo sapiens GN=DNPEP PE=1 SV=2;>tr|E7EMB6|E7EMB6_HUMAN Aspartyl aminopeptidase OS=Homo sapiens GN=DNPEP PE=1 SV=2;>sp|Q9ULA0|DNPEP_HUMAN Aspartyl aminopeptidase OS=Homo sapiens GN=DNPEP PE=1 SV=1;>tr|C9JB
Serine/threonine-protein kinase/endoribonuclease IRE2;Serine/threonine-protein kinase;Endoribonuclease	ERN2	E7ETG2;Q76MJ5		14.443	5	5	5	11.1	96.688	874	E7ETG2;Q76MJ5	>tr|E7ETG2|E7ETG2_HUMAN Serine/threonine-protein kinase/endoribonuclease IRE2 OS=Homo sapiens GN=ERN2 PE=1 SV=1;>sp|Q76MJ5|ERN2_HUMAN Serine/threonine-protein kinase/endoribonuclease IRE2 OS=Homo sapiens GN=ERN2 PE=1 SV=4
Complement factor I;Complement factor I heavy chain;Complement factor I light chain	CFI	G3XAM2;E7ETH0;P05156		2.3881	2	2	2	5	65.059	576	G3XAM2;E7ETH0;P05156	>tr|G3XAM2|G3XAM2_HUMAN Complement factor I OS=Homo sapiens GN=CFI PE=1 SV=1;>tr|E7ETH0|E7ETH0_HUMAN Complement factor I OS=Homo sapiens GN=CFI PE=1 SV=1;>sp|P05156|CFAI_HUMAN Complement factor I OS=Homo sapiens GN=CFI PE=1 SV=2
39S ribosomal protein L3, mitochondrial	MRPL3	H0Y9G6;E7ETU7;P09001;E9PF06		10.15	5	5	5	25.3	40.47	363	H0Y9G6;E7ETU7;P09001;E9PF06;D6RC14;D6RBQ5	>tr|H0Y9G6|H0Y9G6_HUMAN 39S ribosomal protein L3, mitochondrial (Fragment) OS=Homo sapiens GN=MRPL3 PE=1 SV=1;>tr|E7ETU7|E7ETU7_HUMAN 39S ribosomal protein L3, mitochondrial OS=Homo sapiens GN=MRPL3 PE=1 SV=1;>sp|P09001|RM03_HUMAN 39S ribosomal protein L3,
Treacle protein	TCOF1	J3KQ96;E7ETY2;Q13428-2;Q13428-8;Q13428-6;Q13428-7;Q13428;Q13428-3;Q13428-4;Q13428-5		3.2336	2	2	2	1.6	144.12	1414	J3KQ96;E7ETY2;Q13428-2;Q13428-8;Q13428-6;Q13428-7;Q13428;Q13428-3;Q13428-4;Q13428-5	>tr|J3KQ96|J3KQ96_HUMAN Treacle protein (Fragment) OS=Homo sapiens GN=TCOF1 PE=1 SV=1;>tr|E7ETY2|E7ETY2_HUMAN Treacle protein OS=Homo sapiens GN=TCOF1 PE=1 SV=1;>sp|Q13428-2|TCOF_HUMAN Isoform 2 of Treacle protein OS=Homo sapiens GN=TCOF1;>sp|Q13428-8|TCOF
Basic leucine zipper and W2 domain-containing protein 2	BZW2	E7ETZ4;Q9Y6E2;Q75MG1;B5MCH7;E9PFD4;E7EMS9;B5MCE7		22.47	4	4	4	12	46.913	408	E7ETZ4;Q9Y6E2;Q75MG1;B5MCH7;E9PFD4;E7EMS9;B5MCE7;E9PFE3;C9JF98;F8WDX8;Q9Y6E2-2	>tr|E7ETZ4|E7ETZ4_HUMAN Basic leucine zipper and W2 domain-containing protein 2 (Fragment) OS=Homo sapiens GN=BZW2 PE=1 SV=1;>sp|Q9Y6E2|BZW2_HUMAN Basic leucine zipper and W2 domain-containing protein 2 OS=Homo sapiens GN=BZW2 PE=1 SV=1;>tr|Q75MG1|Q75MG1_H
Folate receptor beta	FOLR2	E7EU04;J3KR13;P14207		16.038	1	1	1	10.5	24.363	210	E7EU04;J3KR13;P14207	>tr|E7EU04|E7EU04_HUMAN Folate receptor beta (Fragment) OS=Homo sapiens GN=FOLR2 PE=1 SV=2;>tr|J3KR13|J3KR13_HUMAN Folate receptor beta OS=Homo sapiens GN=FOLR2 PE=1 SV=1;>sp|P14207|FOLR2_HUMAN Folate receptor beta OS=Homo sapiens GN=FOLR2 PE=1 SV=4
Platelet glycoprotein 4	CD36	E9PLT1;E7EU05;P16671-4;P16671;P16671-3		28.118	3	3	3	16.2	44.732	396	E9PLT1;E7EU05;P16671-4;P16671;P16671-3;P16671-2	>tr|E9PLT1|E9PLT1_HUMAN Platelet glycoprotein 4 OS=Homo sapiens GN=CD36 PE=1 SV=1;>tr|E7EU05|E7EU05_HUMAN Platelet glycoprotein 4 (Fragment) OS=Homo sapiens GN=CD36 PE=1 SV=2;>sp|P16671-4|CD36_HUMAN Isoform 4 of Platelet glycoprotein 4 OS=Homo sapiens GN=C
Casein kinase II subunit alpha;Casein kinase II subunit alpha 3	CSNK2A1;CSNK2A3	E7EU96;Q5U5J2;P68400;Q8NEV1;P68400-2		84.144	8	8	8	28.1	45.31	385	E7EU96;Q5U5J2;P68400;Q8NEV1;P68400-2;V9GYA2;V9GY80;A0A087WY74	>tr|E7EU96|E7EU96_HUMAN Casein kinase II subunit alpha OS=Homo sapiens GN=CSNK2A1 PE=1 SV=1;>tr|Q5U5J2|Q5U5J2_HUMAN CSNK2A1 protein OS=Homo sapiens GN=CSNK2A1 PE=1 SV=1;>sp|P68400|CSK21_HUMAN Casein kinase II subunit alpha OS=Homo sapiens GN=CSNK2A1 PE=1 S
Histone acetyltransferase KAT7	KAT7	E7EUP3;O95251-3;O95251-5;O95251-2;O95251-4;O95251		3.2358	3	3	3	12	49.859	425	E7EUP3;O95251-3;O95251-5;O95251-2;O95251-4;O95251	>tr|E7EUP3|E7EUP3_HUMAN Histone acetyltransferase OS=Homo sapiens GN=KAT7 PE=1 SV=1;>sp|O95251-3|KAT7_HUMAN Isoform 3 of Histone acetyltransferase KAT7 OS=Homo sapiens GN=KAT7;>sp|O95251-5|KAT7_HUMAN Isoform 5 of Histone acetyltransferase KAT7 OS=Homo sapi
Eukaryotic translation initiation factor 4 gamma 1	EIF4G1	E7EX73;E9PGM1;E7EUU4;Q04637-6;Q04637-7;Q04637-5;Q04637-4;Q04637-3;Q04637;Q04637-8;Q04637-9;A0A0A0MR52;C9J6B6;C9J2Z7;C9K073;C9JF13		197.95	13	13	13	14.2	158.64	1436	E7EX73;E9PGM1;E7EUU4;Q04637-6;Q04637-7;Q04637-5;Q04637-4;Q04637-3;Q04637;Q04637-8;Q04637-9;A0A0A0MR52;C9J6B6;C9J2Z7;C9K073;C9JF13;H7C0V6;H7C044;C9JWH7;C9J556;C9JSU8;C9JWW9	>tr|E7EX73|E7EX73_HUMAN Eukaryotic translation initiation factor 4 gamma 1 OS=Homo sapiens GN=EIF4G1 PE=1 SV=1;>tr|E9PGM1|E9PGM1_HUMAN Eukaryotic translation initiation factor 4 gamma 1 OS=Homo sapiens GN=EIF4G1 PE=1 SV=1;>tr|E7EUU4|E7EUU4_HUMAN Eukaryotic
Propionyl-CoA carboxylase beta chain, mitochondrial	PCCB	E7EUY3;E9PDR0;E7EX59;P05166;P05166-2;E7ETT1;C9JQS9;F8WBI9;E9PEC3;E7ETT4;E7ENC1		108.88	11	11	11	33.5	55.708	516	E7EUY3;E9PDR0;E7EX59;P05166;P05166-2;E7ETT1;C9JQS9;F8WBI9;E9PEC3;E7ETT4;E7ENC1;H7C5C9;C9JVW9;C9JAW3;C9JVY9	>tr|E7EUY3|E7EUY3_HUMAN Propionyl-CoA carboxylase beta chain, mitochondrial OS=Homo sapiens GN=PCCB PE=1 SV=1;>tr|E9PDR0|E9PDR0_HUMAN Propionyl-CoA carboxylase beta chain, mitochondrial OS=Homo sapiens GN=PCCB PE=1 SV=1;>tr|E7EX59|E7EX59_HUMAN Propionyl-Co
Kalirin	KALRN	E7EUZ8;H7BXZ5;J3QSW6;O60229-5;O60229-6;O60229-4;O60229		5.7871	3	3	3	6.1	55.702	489	E7EUZ8;H7BXZ5;J3QSW6;O60229-5;O60229-6;O60229-4;O60229;Q86VW2-2;Q86VW2;Q86VW2-3	>tr|E7EUZ8|E7EUZ8_HUMAN Kalirin OS=Homo sapiens GN=KALRN PE=1 SV=1;>tr|H7BXZ5|H7BXZ5_HUMAN Kalirin (Fragment) OS=Homo sapiens GN=KALRN PE=1 SV=1;>tr|J3QSW6|J3QSW6_HUMAN Kalirin OS=Homo sapiens GN=KALRN PE=1 SV=1;>sp|O60229-5|KALRN_HUMAN Isoform 5 of Kaliri
Microtubule-associated protein;Microtubule-associated protein 4	MAP4	E7EVA0;P27816-6;P27816;P27816-2		323.31	16	16	16	12.2	245.44	2297	E7EVA0;P27816-6;P27816;P27816-2;P27816-5;H7C456;P27816-7;H0Y2V1;H7C4C5;B5MEG9;F8W9U4;P27816-4	>tr|E7EVA0|E7EVA0_HUMAN Microtubule-associated protein OS=Homo sapiens GN=MAP4 PE=1 SV=1;>sp|P27816-6|MAP4_HUMAN Isoform 6 of Microtubule-associated protein 4 OS=Homo sapiens GN=MAP4;>sp|P27816|MAP4_HUMAN Microtubule-associated protein 4 OS=Homo sapiens GN
Autophagy-related protein 16-1	ATG16L1	E7EVC7;Q676U5-3;Q676U5-2;Q676U5		26.414	3	3	3	9.9	70.01	624	E7EVC7;Q676U5-3;Q676U5-2;Q676U5;C9J8C6;C9J1B2;Q676U5-5	>tr|E7EVC7|E7EVC7_HUMAN Autophagy-related protein 16-1 OS=Homo sapiens GN=ATG16L1 PE=1 SV=1;>sp|Q676U5-3|A16L1_HUMAN Isoform 3 of Autophagy-related protein 16-1 OS=Homo sapiens GN=ATG16L1;>sp|Q676U5-2|A16L1_HUMAN Isoform 2 of Autophagy-related protein 16-1
Kinesin light chain 1	KLC1	E7EVH7;G5E9S8;G3V2E7;F8W6L3;G3V3H3;G3V5R9;Q07866-8;Q07866-2;Q07866-3;Q07866;Q07866-7;Q07866-5;Q07866-10;Q07866-6;Q07866-4;Q07866-9		28.015	3	3	3	6.4	83.694	732	E7EVH7;G5E9S8;G3V2E7;F8W6L3;G3V3H3;G3V5R9;Q07866-8;Q07866-2;Q07866-3;Q07866;Q07866-7;Q07866-5;Q07866-10;Q07866-6;Q07866-4;Q07866-9;H0YJK3;H7C2Z1;G3V4L6;A8MZ87;Q96IL0;Q9H0B6-2;Q9H0B6	>tr|E7EVH7|E7EVH7_HUMAN Uncharacterized protein OS=Homo sapiens PE=4 SV=1;>tr|G5E9S8|G5E9S8_HUMAN Kinesin light chain 1 OS=Homo sapiens GN=KLC1 PE=1 SV=1;>tr|G3V2E7|G3V2E7_HUMAN Kinesin light chain 1 OS=Homo sapiens GN=KLC1 PE=1 SV=1;>tr|F8W6L3|F8W6L3_HUMA
Cytoplasmic FMR1-interacting protein 2	CYFIP2	E7EVJ5;Q96F07-2;Q96F07;E7EW33;H7C229		6.0331	9	3	3	9.2	142.58	1227	E7EVJ5;Q96F07-2;Q96F07;E7EW33;H7C229;A0A087WVE1;A0A087WTQ3;A0A087WWZ1	>tr|E7EVJ5|E7EVJ5_HUMAN Cytoplasmic FMR1-interacting protein 2 OS=Homo sapiens GN=CYFIP2 PE=1 SV=1;>sp|Q96F07-2|CYFP2_HUMAN Isoform 2 of Cytoplasmic FMR1-interacting protein 2 OS=Homo sapiens GN=CYFIP2;>sp|Q96F07|CYFP2_HUMAN Cytoplasmic FMR1-interacting pr
Nuclear receptor corepressor 1	NCOR1	E7EVU5;E7EW50;J3KS51;O75376-2;O75376		3.7555	1	1	1	3.2	62.953	537	E7EVU5;E7EW50;J3KS51;O75376-2;O75376	>tr|E7EVU5|E7EVU5_HUMAN Nuclear receptor corepressor 1 (Fragment) OS=Homo sapiens GN=NCOR1 PE=1 SV=1;>tr|E7EW50|E7EW50_HUMAN Nuclear receptor corepressor 1 (Fragment) OS=Homo sapiens GN=NCOR1 PE=1 SV=1;>tr|J3KS51|J3KS51_HUMAN Nuclear receptor corepressor 1
Hematopoietic lineage cell-specific protein	HCLS1	E7EVW7;P14317		11.896	3	3	3	8	49.704	449	E7EVW7;P14317	>tr|E7EVW7|E7EVW7_HUMAN Hematopoietic lineage cell-specific protein OS=Homo sapiens GN=HCLS1 PE=1 SV=1;>sp|P14317|HCLS1_HUMAN Hematopoietic lineage cell-specific protein OS=Homo sapiens GN=HCLS1 PE=1 SV=3
Zinc finger homeobox protein 4	ZFHX4	E7EVZ1;Q86UP3;Q86UP3-4;Q86UP3-2;Q86UP3-5		1.7918	1	1	1	0.4	396.21	3590	E7EVZ1;Q86UP3;Q86UP3-4;Q86UP3-2;Q86UP3-5	>tr|E7EVZ1|E7EVZ1_HUMAN Zinc finger homeobox protein 4 OS=Homo sapiens GN=ZFHX4 PE=1 SV=1;>sp|Q86UP3|ZFHX4_HUMAN Zinc finger homeobox protein 4 OS=Homo sapiens GN=ZFHX4 PE=1 SV=1;>sp|Q86UP3-4|ZFHX4_HUMAN Isoform 4 of Zinc finger homeobox protein 4 OS=Homo
Prenylcysteine oxidase-like	PCYOX1L	E7EVZ5;Q8NBM8		3.4713	2	2	2	8.7	45.679	404	E7EVZ5;Q8NBM8	>tr|E7EVZ5|E7EVZ5_HUMAN Prenylcysteine oxidase-like OS=Homo sapiens GN=PCYOX1L PE=1 SV=1;>sp|Q8NBM8|PCYXL_HUMAN Prenylcysteine oxidase-like OS=Homo sapiens GN=PCYOX1L PE=1 SV=2
Exocyst complex component 6	EXOC6	E7EW84;Q8TAG9;B1AP46;F2Z3K0;Q8TAG9-2		1.3388	2	2	2	4.1	81.851	701	E7EW84;Q8TAG9;B1AP46;F2Z3K0;Q8TAG9-2	>tr|E7EW84|E7EW84_HUMAN Exocyst complex component 6 OS=Homo sapiens GN=EXOC6 PE=1 SV=1;>sp|Q8TAG9|EXOC6_HUMAN Exocyst complex component 6 OS=Homo sapiens GN=EXOC6 PE=1 SV=3;>tr|B1AP46|B1AP46_HUMAN Exocyst complex component 6 OS=Homo sapiens GN=EXOC6 PE=1 S
ATP-dependent RNA helicase DHX36	DHX36	E7EWK3;Q9H2U1-3;Q9H2U1-2;Q9H2U1		9.9203	5	5	5	10.2	91.43	797	E7EWK3;Q9H2U1-3;Q9H2U1-2;Q9H2U1;H7C5F5	>tr|E7EWK3|E7EWK3_HUMAN ATP-dependent RNA helicase DHX36 (Fragment) OS=Homo sapiens GN=DHX36 PE=1 SV=1;>sp|Q9H2U1-3|DHX36_HUMAN Isoform 3 of ATP-dependent RNA helicase DHX36 OS=Homo sapiens GN=DHX36;>sp|Q9H2U1-2|DHX36_HUMAN Isoform 2 of ATP-dependent RNA h
NADH dehydrogenase [ubiquinone] 1 beta subcomplex subunit 5, mitochondrial	NDUFB5	E7EWP0;H0Y886;O43674-2;O43674		39.226	3	3	3	20.3	20.038	177	E7EWP0;H0Y886;O43674-2;O43674	>tr|E7EWP0|E7EWP0_HUMAN NADH dehydrogenase [ubiquinone] 1 beta subcomplex subunit 5, mitochondrial OS=Homo sapiens GN=NDUFB5 PE=1 SV=1;>tr|H0Y886|H0Y886_HUMAN NADH dehydrogenase [ubiquinone] 1 beta subcomplex subunit 5, mitochondrial (Fragment) OS=Homo sap
Cleavage stimulation factor subunit 2;Cleavage stimulation factor subunit 2 tau variant	CSTF2;CSTF2T	E7EWR4;P33240-2;P33240;E9PID8;Q9H0L4;A0A0A0MT56		19.786	4	4	4	14.4	62.942	597	E7EWR4;P33240-2;P33240;E9PID8;Q9H0L4;A0A0A0MT56	>tr|E7EWR4|E7EWR4_HUMAN Cleavage stimulation factor subunit 2 OS=Homo sapiens GN=CSTF2 PE=1 SV=1;>sp|P33240-2|CSTF2_HUMAN Isoform 2 of Cleavage stimulation factor subunit 2 OS=Homo sapiens GN=CSTF2;>sp|P33240|CSTF2_HUMAN Cleavage stimulation factor subunit
UPF0505 protein C16orf62	C16orf62	F5H7K1;E7EWW0;Q7Z3J2;H3BVG8;H3BV68;C9J7I2;Q7Z3J2-2		7.8966	4	4	4	5.3	107.94	959	F5H7K1;E7EWW0;Q7Z3J2;H3BVG8;H3BV68;C9J7I2;Q7Z3J2-2;H3BUS7	>tr|F5H7K1|F5H7K1_HUMAN UPF0505 protein C16orf62 OS=Homo sapiens GN=C16orf62 PE=1 SV=1;>tr|E7EWW0|E7EWW0_HUMAN UPF0505 protein C16orf62 OS=Homo sapiens GN=C16orf62 PE=1 SV=2;>sp|Q7Z3J2|CP062_HUMAN UPF0505 protein C16orf62 OS=Homo sapiens GN=C16orf62 PE=1 S
Eukaryotic translation initiation factor 4B	EIF4B	F8W0K0;F8VRU1;F8VYE9;F8VSC7;F8VP89;F8VX11;E7EX17;P23588-2;P23588		72.942	2	2	2	14.8	19.315	169	F8W0K0;F8VRU1;F8VYE9;F8VSC7;F8VP89;F8VX11;E7EX17;P23588-2;P23588	>tr|F8W0K0|F8W0K0_HUMAN Eukaryotic translation initiation factor 4B (Fragment) OS=Homo sapiens GN=EIF4B PE=1 SV=4;>tr|F8VRU1|F8VRU1_HUMAN Eukaryotic translation initiation factor 4B OS=Homo sapiens GN=EIF4B PE=1 SV=1;>tr|F8VYE9|F8VYE9_HUMAN Eukaryotic tran
Dynactin subunit 1	DCTN1;DKFZp686E0752	E7EX90;Q14203-5;Q14203-3;Q14203-4;Q14203-2;Q14203-6;Q14203;Q6AWB1		165.69	16	16	16	20.9	139.09	1256	E7EX90;Q14203-5;Q14203-3;Q14203-4;Q14203-2;Q14203-6;Q14203;Q6AWB1;E7EWF7	>tr|E7EX90|E7EX90_HUMAN Dynactin subunit 1 OS=Homo sapiens GN=DCTN1 PE=1 SV=1;>sp|Q14203-5|DCTN1_HUMAN Isoform 5 of Dynactin subunit 1 OS=Homo sapiens GN=DCTN1;>sp|Q14203-3|DCTN1_HUMAN Isoform 3 of Dynactin subunit 1 OS=Homo sapiens GN=DCTN1;>sp|Q14203-4|D
Nascent polypeptide-associated complex subunit alpha;Nascent polypeptide-associated complex subunit alpha, muscle-specific form	NACA	F8VZJ2;H0YHX9;Q13765;E9PAV3-2;E9PAV3;F8W0W4;F8W1N5;F8VNW4		103.21	6	6	6	53.7	15.016	136	F8VZJ2;H0YHX9;Q13765;E9PAV3-2;E9PAV3;F8W0W4;F8W1N5;F8VNW4;F8VZ58;Q9BZK3	>tr|F8VZJ2|F8VZJ2_HUMAN Nascent polypeptide-associated complex subunit alpha OS=Homo sapiens GN=NACA PE=1 SV=1;>tr|H0YHX9|H0YHX9_HUMAN Nascent polypeptide-associated complex subunit alpha (Fragment) OS=Homo sapiens GN=NACA PE=1 SV=1;>sp|Q13765|NACA_HUMAN N
Hexokinase-2	HK2	E9PB90;P52789		81.312	18	16	15	28	98.972	889	E9PB90;P52789	>tr|E9PB90|E9PB90_HUMAN Hexokinase OS=Homo sapiens GN=HK2 PE=1 SV=1;>sp|P52789|HXK2_HUMAN Hexokinase-2 OS=Homo sapiens GN=HK2 PE=1 SV=2
Mitogen-activated protein kinase 3;Mitogen-activated protein kinase	MAPK3	E9PBK7;P27361-2;P27361;B3KR49;E9PJF0;E9PQW4;P27361-3		17.837	3	2	2	15.8	35.968	311	E9PBK7;P27361-2;P27361;B3KR49;E9PJF0;E9PQW4;P27361-3;H0YDH9;H0YEX6;E9PRH7	>tr|E9PBK7|E9PBK7_HUMAN Mitogen-activated protein kinase 3 OS=Homo sapiens GN=MAPK3 PE=1 SV=1;>sp|P27361-2|MK03_HUMAN Isoform 2 of Mitogen-activated protein kinase 3 OS=Homo sapiens GN=MAPK3;>sp|P27361|MK03_HUMAN Mitogen-activated protein kinase 3 OS=Homo
Acylglycerol kinase, mitochondrial	AGK	E9PC15;Q53H12;E9PG39		65.987	7	7	7	37.3	43.796	394	E9PC15;Q53H12;E9PG39	>tr|E9PC15|E9PC15_HUMAN Acylglycerol kinase, mitochondrial OS=Homo sapiens GN=AGK PE=1 SV=1;>sp|Q53H12|AGK_HUMAN Acylglycerol kinase, mitochondrial OS=Homo sapiens GN=AGK PE=1 SV=2;>tr|E9PG39|E9PG39_HUMAN Acylglycerol kinase, mitochondrial OS=Homo sapiens
CUGBP Elav-like family member 2	CELF2	V9GYD9;Q5VZZ6;E9PC62;O95319-5;O95319-2;O95319;O95319-4;O95319-3;V9GY47		9.3453	2	2	2	6.6	46.621	440	V9GYD9;Q5VZZ6;E9PC62;O95319-5;O95319-2;O95319;O95319-4;O95319-3;V9GY47	>tr|V9GYD9|V9GYD9_HUMAN CUGBP Elav-like family member 2 OS=Homo sapiens GN=CELF2 PE=1 SV=1;>tr|Q5VZZ6|Q5VZZ6_HUMAN CUGBP Elav-like family member 2 OS=Homo sapiens GN=CELF2 PE=1 SV=2;>tr|E9PC62|E9PC62_HUMAN CUGBP Elav-like family member 2 OS=Homo sapiens GN
Serine/threonine-protein kinase MARK2;Serine/threonine-protein kinase MARK1;MAP/microtubule affinity-regulating kinase 3	MARK2;MARK3;MARK1	E9PC69;Q7KZI7-12;Q7KZI7-14;Q7KZI7-3;Q7KZI7-6;Q7KZI7-11;Q7KZI7-8;Q7KZI7;H0YIY6;A0A0A0MST9;E7ETY4;A0A0A0MQR8;A0A0A0MSZ1;A0A0A0MT23;J3KNR0;B4DIB3;A0A087X0I6;Q9P0L2-2;P27448-8;Q7KZI7-10;Q7KZI7-13;Q7KZI7-7;Q7KZI7-2;Q7KZI7-15;P27448-6;Q7KZI7-5;Q7KZI7-16;Q7KZI7-4;P27448-3;Q7KZI7-9;P27448-4;P27448-2;P27448;Q9P0L2-3;P27448-7;Q9P0L2		2.4419	2	2	2	3.9	86.69	778	E9PC69;Q7KZI7-12;Q7KZI7-14;Q7KZI7-3;Q7KZI7-6;Q7KZI7-11;Q7KZI7-8;Q7KZI7;H0YIY6;A0A0A0MST9;E7ETY4;A0A0A0MQR8;A0A0A0MSZ1;A0A0A0MT23;J3KNR0;B4DIB3;A0A087X0I6;Q9P0L2-2;P27448-8;Q7KZI7-10;Q7KZI7-13;Q7KZI7-7;Q7KZI7-2;Q7KZI7-15;P27448-6;Q7KZI7-5;Q7KZI7-16;Q7KZI7-4;P27448-3;Q7KZI7-9;P27448-4;P27448-2;P27448;Q9P0L2-3;P27448-7;Q9P0L2	>tr|E9PC69|E9PC69_HUMAN Serine/threonine-protein kinase MARK2 OS=Homo sapiens GN=MARK2 PE=1 SV=3;>sp|Q7KZI7-12|MARK2_HUMAN Isoform 12 of Serine/threonine-protein kinase MARK2 OS=Homo sapiens GN=MARK2;>sp|Q7KZI7-14|MARK2_HUMAN Isoform 14 of Serine/threonine
Translation initiation factor eIF-2B subunit epsilon	EIF2B5	E9PC74;Q13144		2.6799	4	4	4	9.8	78.346	705	E9PC74;Q13144;H7C2X0;C9JRD9	>tr|E9PC74|E9PC74_HUMAN Translation initiation factor eIF-2B subunit epsilon OS=Homo sapiens GN=EIF2B5 PE=1 SV=1;>sp|Q13144|EI2BE_HUMAN Translation initiation factor eIF-2B subunit epsilon OS=Homo sapiens GN=EIF2B5 PE=1 SV=3
Tenascin	TNC	E9PC84;P24821-4;P24821;F5H7V9;J3QSU6;P24821-6;P24821-5;P24821-2;P24821-3		323.31	19	19	19	19.6	210.85	1928	E9PC84;P24821-4;P24821;F5H7V9;J3QSU6;P24821-6;P24821-5;P24821-2;P24821-3;H0YGZ3	>tr|E9PC84|E9PC84_HUMAN Tenascin OS=Homo sapiens GN=TNC PE=1 SV=1;>sp|P24821-4|TENA_HUMAN Isoform 4 of Tenascin OS=Homo sapiens GN=TNC;>sp|P24821|TENA_HUMAN Tenascin OS=Homo sapiens GN=TNC PE=1 SV=3;>tr|F5H7V9|F5H7V9_HUMAN Tenascin OS=Homo sapiens GN=TNC P
Neurolysin, mitochondrial	NLN	E9PCB6;Q9BYT8		5.0671	3	3	3	8.3	68.867	600	E9PCB6;Q9BYT8;H0YAF7;H0YAK4	>tr|E9PCB6|E9PCB6_HUMAN Neurolysin, mitochondrial OS=Homo sapiens GN=NLN PE=1 SV=1;>sp|Q9BYT8|NEUL_HUMAN Neurolysin, mitochondrial OS=Homo sapiens GN=NLN PE=1 SV=1
Serine/threonine-protein kinase WNK2	WNK2	E9PCD1;H0Y7J9;H0Y493;H0Y7R3;F8W9F9;H0Y7T5;Q9Y3S1-2;Q9Y3S1-4;Q9Y3S1		4.5255	2	2	2	11.8	38.647	363	E9PCD1;H0Y7J9;H0Y493;H0Y7R3;F8W9F9;H0Y7T5;Q9Y3S1-2;Q9Y3S1-4;Q9Y3S1	>tr|E9PCD1|E9PCD1_HUMAN Serine/threonine-protein kinase WNK2 OS=Homo sapiens GN=WNK2 PE=1 SV=3;>tr|H0Y7J9|H0Y7J9_HUMAN Serine/threonine-protein kinase WNK2 (Fragment) OS=Homo sapiens GN=WNK2 PE=1 SV=1;>tr|H0Y493|H0Y493_HUMAN Serine/threonine-protein kinase
Structural maintenance of chromosomes protein;Structural maintenance of chromosomes protein 4	SMC4	E9PD53;Q9NTJ3-2;Q9NTJ3;C9JVD8;C9J578;C9J9E4;C9JR83		8.1982	2	2	2	4.9	144.45	1263	E9PD53;Q9NTJ3-2;Q9NTJ3;C9JVD8;C9J578;C9J9E4;C9JR83	>tr|E9PD53|E9PD53_HUMAN Structural maintenance of chromosomes protein OS=Homo sapiens GN=SMC4 PE=1 SV=1;>sp|Q9NTJ3-2|SMC4_HUMAN Isoform 2 of Structural maintenance of chromosomes protein 4 OS=Homo sapiens GN=SMC4;>sp|Q9NTJ3|SMC4_HUMAN Structural maintenanc
Unconventional myosin-Ib	MYO1B	E9PDF6;O43795-2;O43795		211.45	13	10	10	17.2	128.48	1107	E9PDF6;O43795-2;O43795;H7C2Y7;E7EQD9;C9JYW1;C9JUP5	>tr|E9PDF6|E9PDF6_HUMAN Unconventional myosin-Ib OS=Homo sapiens GN=MYO1B PE=1 SV=1;>sp|O43795-2|MYO1B_HUMAN Isoform 2 of Unconventional myosin-Ib OS=Homo sapiens GN=MYO1B;>sp|O43795|MYO1B_HUMAN Unconventional myosin-Ib OS=Homo sapiens GN=MYO1B PE=1 SV=3
Ladinin-1	LAD1	E9PDI4;O00515		22.728	3	3	3	12.1	58.677	531	E9PDI4;O00515;H0Y901	>tr|E9PDI4|E9PDI4_HUMAN Ladinin-1 OS=Homo sapiens GN=LAD1 PE=1 SV=1;>sp|O00515|LAD1_HUMAN Ladinin-1 OS=Homo sapiens GN=LAD1 PE=1 SV=2
Nostrin	NOSTRIN	E9PDM0;Q8IVI9-3;Q8IVI9-2;Q8IVI9;Q8IVI9-4		19.224	1	1	1	11.5	19.354	165	E9PDM0;Q8IVI9-3;Q8IVI9-2;Q8IVI9;Q8IVI9-4	>tr|E9PDM0|E9PDM0_HUMAN Nostrin (Fragment) OS=Homo sapiens GN=NOSTRIN PE=1 SV=2;>sp|Q8IVI9-3|NOSTN_HUMAN Isoform 3 of Nostrin OS=Homo sapiens GN=NOSTRIN;>sp|Q8IVI9-2|NOSTN_HUMAN Isoform 2 of Nostrin OS=Homo sapiens GN=NOSTRIN;>sp|Q8IVI9|NOSTN_HUMAN Nostrin
Ankyrin repeat and KH domain-containing protein 1;Ankyrin repeat domain-containing protein 17	ANKHD1;ANKRD17	H7C2F5;H3BLS9;E9PDP5;Q8IWZ3;Q8IWZ3-4;Q8IWZ3-6;H0YLQ3;H0YM23;O75179-6;O75179-7;O75179-2;O75179		5.2764	2	2	2	4.8	64.914	608	H7C2F5;H3BLS9;E9PDP5;Q8IWZ3;Q8IWZ3-4;Q8IWZ3-6;H0YLQ3;H0YM23;O75179-6;O75179-7;O75179-2;O75179	>tr|H7C2F5|H7C2F5_HUMAN Ankyrin repeat and KH domain-containing protein 1 (Fragment) OS=Homo sapiens GN=ANKHD1 PE=1 SV=1;>tr|H3BLS9|H3BLS9_HUMAN Ankyrin repeat and KH domain-containing protein 1 (Fragment) OS=Homo sapiens GN=ANKHD1 PE=1 SV=1;>tr|E9PDP5|E9P
Complement receptor type 1;Complement component receptor 1-like protein	CR1;CR1L	E9PDY4;P17927;E9PQN4;H0YE06;Q5SR44;A0A0C4DGF5;Q2VPA4-2;Q2VPA4-3;Q2VPA4		1.7564	4	4	4	4.9	272.92	2489	E9PDY4;P17927;E9PQN4;H0YE06;Q5SR44;A0A0C4DGF5;Q2VPA4-2;Q2VPA4-3;Q2VPA4	>tr|E9PDY4|E9PDY4_HUMAN Complement receptor type 1 OS=Homo sapiens GN=CR1 PE=1 SV=1;>sp|P17927|CR1_HUMAN Complement receptor type 1 OS=Homo sapiens GN=CR1 PE=1 SV=3;>tr|E9PQN4|E9PQN4_HUMAN Complement receptor type 1 OS=Homo sapiens GN=CR1 PE=1 SV=2;>tr|H0Y
28S ribosomal protein S17, mitochondrial	MRPS17	E9PE17;I3L0E3;Q9Y2R5		50.196	2	2	2	29.5	14.374	129	E9PE17;I3L0E3;Q9Y2R5	>tr|E9PE17|E9PE17_HUMAN 28S ribosomal protein S17, mitochondrial (Fragment) OS=Homo sapiens GN=MRPS17 PE=1 SV=1;>tr|I3L0E3|I3L0E3_HUMAN 28S ribosomal protein S17, mitochondrial OS=Homo sapiens GN=MRPS17 PE=1 SV=1;>sp|Q9Y2R5|RT17_HUMAN 28S ribosomal protein
Far upstream element-binding protein 1	FUBP1	E9PEB5;Q96AE4;Q96AE4-2		17.31	6	5	5	11.9	68.903	655	E9PEB5;Q96AE4;Q96AE4-2;C9JSZ1	>tr|E9PEB5|E9PEB5_HUMAN Far upstream element-binding protein 1 OS=Homo sapiens GN=FUBP1 PE=1 SV=1;>sp|Q96AE4|FUBP1_HUMAN Far upstream element-binding protein 1 OS=Homo sapiens GN=FUBP1 PE=1 SV=3;>sp|Q96AE4-2|FUBP1_HUMAN Isoform 2 of Far upstream element-bi
Dystonin	DST	E9PEB9;E7ERU0;E9PHM6;F6QMI7;F8W9J4;Q03001;Q03001-8		6.1614	9	8	8	2.4	649.53	5675	E9PEB9;E7ERU0;E9PHM6;F6QMI7;F8W9J4;Q03001;Q03001-8;E7ETB9;Q5T0V7;Q6P0N6;Q03001-13;Q03001-3;Q03001-9;Q03001-11	>tr|E9PEB9|E9PEB9_HUMAN Dystonin OS=Homo sapiens GN=DST PE=1 SV=3;>tr|E7ERU0|E7ERU0_HUMAN Dystonin OS=Homo sapiens GN=DST PE=1 SV=1;>tr|E9PHM6|E9PHM6_HUMAN Dystonin OS=Homo sapiens GN=DST PE=1 SV=3;>tr|F6QMI7|F6QMI7_HUMAN Dystonin OS=Homo sapiens GN=DST PE
Lipopolysaccharide-responsive and beige-like anchor protein	LRBA	E9PEM5;P50851-2;P50851;H0YAC6		36.855	14	14	14	9.2	286.97	2575	E9PEM5;P50851-2;P50851;H0YAC6;Q5T321;F5GXV7;Q8NFP9;H0Y9N9	>tr|E9PEM5|E9PEM5_HUMAN Lipopolysaccharide-responsive and beige-like anchor protein OS=Homo sapiens GN=LRBA PE=1 SV=1;>sp|P50851-2|LRBA_HUMAN Isoform 2 of Lipopolysaccharide-responsive and beige-like anchor protein OS=Homo sapiens GN=LRBA;>sp|P50851|LRBA_H
Peptidyl-prolyl cis-trans isomerase;Peptidyl-prolyl cis-trans isomerase E	PPIE	E9PKY5;E9PEQ6;Q9UNP9-2;Q9UNP9;Q9UNP9-3		-2	1	1	1	7	23.833	213	E9PKY5;E9PEQ6;Q9UNP9-2;Q9UNP9;Q9UNP9-3	>tr|E9PKY5|E9PKY5_HUMAN Peptidyl-prolyl cis-trans isomerase (Fragment) OS=Homo sapiens GN=PPIE PE=1 SV=1;>tr|E9PEQ6|E9PEQ6_HUMAN Peptidyl-prolyl cis-trans isomerase OS=Homo sapiens GN=PPIE PE=1 SV=1;>sp|Q9UNP9-2|PPIE_HUMAN Isoform B of Peptidyl-prolyl cis-
3-phosphoinositide-dependent protein kinase 1	PDPK1	E9PER6;O15530-2;O15530-3;O15530;O15530-4;O15530-5		5.3251	4	4	1	12.9	60.328	529	E9PER6;O15530-2;O15530-3;O15530;O15530-4;O15530-5;H3BQ10	>tr|E9PER6|E9PER6_HUMAN 3-phosphoinositide-dependent protein kinase 1 OS=Homo sapiens GN=PDPK1 PE=1 SV=1;>sp|O15530-2|PDPK1_HUMAN Isoform 2 of 3-phosphoinositide-dependent protein kinase 1 OS=Homo sapiens GN=PDPK1;>sp|O15530-3|PDPK1_HUMAN Isoform 3 of 3-ph
Nuclear pore complex protein Nup155	NUP155	E9PF10;O75694-2;O75694		22.507	7	7	7	9.3	148.09	1327	E9PF10;O75694-2;O75694	>tr|E9PF10|E9PF10_HUMAN Nuclear pore complex protein Nup155 OS=Homo sapiens GN=NUP155 PE=1 SV=1;>sp|O75694-2|NU155_HUMAN Isoform 2 of Nuclear pore complex protein Nup155 OS=Homo sapiens GN=NUP155;>sp|O75694|NU155_HUMAN Nuclear pore complex protein Nup155 O
Versican core protein	VCAN	E9PF17;P13611-4;P13611-3;P13611-2;P13611-5;P13611;Q86W61;D6RGZ6		70.573	6	6	6	7	176.83	1594	E9PF17;P13611-4;P13611-3;P13611-2;P13611-5;P13611;Q86W61;D6RGZ6	>tr|E9PF17|E9PF17_HUMAN Versican core protein OS=Homo sapiens GN=VCAN PE=1 SV=2;>sp|P13611-4|CSPG2_HUMAN Isoform V3 of Versican core protein OS=Homo sapiens GN=VCAN;>sp|P13611-3|CSPG2_HUMAN Isoform V2 of Versican core protein OS=Homo sapiens GN=VCAN;>sp|P1
Transducin beta-like protein 2	TBL2	E9PF19;Q96E41;Q9Y4P3		11.745	3	3	3	12.9	45.935	411	E9PF19;Q96E41;Q9Y4P3;A0A087WXC6	>tr|E9PF19|E9PF19_HUMAN Transducin beta-like protein 2 OS=Homo sapiens GN=TBL2 PE=1 SV=1;>tr|Q96E41|Q96E41_HUMAN TBL2 protein OS=Homo sapiens GN=TBL2 PE=1 SV=1;>sp|Q9Y4P3|TBL2_HUMAN Transducin beta-like protein 2 OS=Homo sapiens GN=TBL2 PE=1 SV=1
Tensin-1	TNS1	E9PF55;Q9HBL0		121.35	15	15	1	18.8	184.17	1721	E9PF55;Q9HBL0;E7EMG1;E7ERH1;Q9HBL0-2;C9JI43;H7C3Z4;C9JFT7;C9J8K5	>tr|E9PF55|E9PF55_HUMAN Tensin-1 OS=Homo sapiens GN=TNS1 PE=1 SV=1;>sp|Q9HBL0|TENS1_HUMAN Tensin-1 OS=Homo sapiens GN=TNS1 PE=1 SV=2
Rho-associated protein kinase 2	ROCK2	E9PF63;O75116		67.231	8	8	6	11.4	133.26	1145	E9PF63;O75116;Q14DU5;D6REE7	>tr|E9PF63|E9PF63_HUMAN Rho-associated protein kinase 2 OS=Homo sapiens GN=ROCK2 PE=1 SV=1;>sp|O75116|ROCK2_HUMAN Rho-associated protein kinase 2 OS=Homo sapiens GN=ROCK2 PE=1 SV=4
Coiled-coil domain-containing protein 18	CCDC18	E9PFB9;J3KP97;Q5T9S5-2;Q5T9S5;H0YCD6		-2	2	2	2	2.3	151.32	1299	E9PFB9;J3KP97;Q5T9S5-2;Q5T9S5;H0YCD6	>tr|E9PFB9|E9PFB9_HUMAN Coiled-coil domain-containing protein 18 OS=Homo sapiens GN=CCDC18 PE=1 SV=2;>tr|J3KP97|J3KP97_HUMAN Coiled-coil domain-containing protein 18 (Fragment) OS=Homo sapiens GN=CCDC18 PE=1 SV=1;>sp|Q5T9S5-2|CCD18_HUMAN Isoform 2 of Coile
Serine/threonine-protein phosphatase 2A 56 kDa regulatory subunit delta isoform	PPP2R5D	E9PFR3;Q14738-3;Q14738-2;Q14738;H0Y8C4		18.428	6	6	4	15.8	69.116	594	E9PFR3;Q14738-3;Q14738-2;Q14738;H0Y8C4;H7C5Q9	>tr|E9PFR3|E9PFR3_HUMAN Serine/threonine-protein phosphatase 2A 56 kDa regulatory subunit delta isoform OS=Homo sapiens GN=PPP2R5D PE=1 SV=1;>sp|Q14738-3|2A5D_HUMAN Isoform Delta-3 of Serine/threonine-protein phosphatase 2A 56 kDa regulatory subunit delta
Beta-mannosidase	MANBA	E9PFW2;O00462		6.0432	3	3	3	5.1	94.411	822	E9PFW2;O00462	>tr|E9PFW2|E9PFW2_HUMAN Beta-mannosidase OS=Homo sapiens GN=MANBA PE=1 SV=1;>sp|O00462|MANBA_HUMAN Beta-mannosidase OS=Homo sapiens GN=MANBA PE=1 SV=3
Uncharacterized protein C3orf38	C3orf38	E9PFZ1;Q5JPI3-2;Q5JPI3		1.9636	1	1	1	13.6	16.111	140	E9PFZ1;Q5JPI3-2;Q5JPI3	>tr|E9PFZ1|E9PFZ1_HUMAN Uncharacterized protein C3orf38 OS=Homo sapiens GN=C3orf38 PE=1 SV=1;>sp|Q5JPI3-2|CC038_HUMAN Isoform 2 of Uncharacterized protein C3orf38 OS=Homo sapiens GN=C3orf38;>sp|Q5JPI3|CC038_HUMAN Uncharacterized protein C3orf38 OS=Homo sap
Dynein heavy chain 12, axonemal	DNAH12	E9PG32;Q6ZR08;H7C5N3;Q6ZR08-2;Q6ZR08-3		1.5796	2	2	2	0.7	454.32	3960	E9PG32;Q6ZR08;H7C5N3;Q6ZR08-2;Q6ZR08-3	>tr|E9PG32|E9PG32_HUMAN Dynein heavy chain 12, axonemal OS=Homo sapiens GN=DNAH12 PE=4 SV=2;>sp|Q6ZR08|DYH12_HUMAN Dynein heavy chain 12, axonemal OS=Homo sapiens GN=DNAH12 PE=2 SV=2;>tr|H7C5N3|H7C5N3_HUMAN Dynein heavy chain 12, axonemal (Fragment) OS=Hom
Ras GTPase-activating protein 1	RASA1	E9PGC0;P20936-2;P20936-4;P20936		1.7054	1	1	1	1.2	101.79	881	E9PGC0;P20936-2;P20936-4;P20936	>tr|E9PGC0|E9PGC0_HUMAN Ras GTPase-activating protein 1 OS=Homo sapiens GN=RASA1 PE=1 SV=1;>sp|P20936-2|RASA1_HUMAN Isoform 2 of Ras GTPase-activating protein 1 OS=Homo sapiens GN=RASA1;>sp|P20936-4|RASA1_HUMAN Isoform 4 of Ras GTPase-activating protein 1
Receptor-type tyrosine-protein phosphatase kappa	PTPRK	H0YDP9;Q5TG12;E9PGC5;Q15262;Q15262-2;Q15262-3;Q15262-4		3.184	2	2	2	16.7	22.655	204	H0YDP9;Q5TG12;E9PGC5;Q15262;Q15262-2;Q15262-3;Q15262-4	>tr|H0YDP9|H0YDP9_HUMAN Receptor-type tyrosine-protein phosphatase kappa (Fragment) OS=Homo sapiens GN=PTPRK PE=1 SV=1;>tr|Q5TG12|Q5TG12_HUMAN Protein-tyrosine-phosphatase OS=Homo sapiens GN=PTPRK PE=1 SV=1;>tr|E9PGC5|E9PGC5_HUMAN Protein-tyrosine-phosphat
	TNS1	E9PGF5;A0A087WWW7		3.9352	15	1	1	18.9	183.22	1714	E9PGF5;A0A087WWW7;Q59G71	>tr|E9PGF5|E9PGF5_HUMAN Tensin-1 OS=Homo sapiens GN=TNS1 PE=1 SV=1;>tr|A0A087WWW7|A0A087WWW7_HUMAN Tensin-1 OS=Homo sapiens GN=TNS1 PE=1 SV=1
Transient receptor potential cation channel subfamily M member 2	TRPM2	E9PGK7;O94759-2;O94759		-2	1	1	1	0.6	176.53	1553	E9PGK7;O94759-2;O94759	>tr|E9PGK7|E9PGK7_HUMAN Transient receptor potential cation channel subfamily M member 2 OS=Homo sapiens GN=TRPM2 PE=1 SV=1;>sp|O94759-2|TRPM2_HUMAN Isoform 2 of Transient receptor potential cation channel subfamily M member 2 OS=Homo sapiens GN=TRPM2;>sp|
RNA-binding protein 6	RBM6	F8WCA5;E9PGM9;P78332-3;P78332		1.4998	1	1	1	2.6	80.389	697	F8WCA5;E9PGM9;P78332-3;P78332	>tr|F8WCA5|F8WCA5_HUMAN RNA-binding protein 6 OS=Homo sapiens GN=RBM6 PE=1 SV=1;>tr|E9PGM9|E9PGM9_HUMAN RNA-binding protein 6 OS=Homo sapiens GN=RBM6 PE=1 SV=1;>sp|P78332-3|RBM6_HUMAN Isoform 3 of RNA-binding protein 6 OS=Homo sapiens GN=RBM6;>sp|P78332|RB
Plasma protease C1 inhibitor	SERPING1	E9PGN7;P05155-2;P05155;P05155-3;H9KV48		105.58	4	4	4	9.9	59.491	543	E9PGN7;P05155-2;P05155;P05155-3;H9KV48	>tr|E9PGN7|E9PGN7_HUMAN Plasma protease C1 inhibitor OS=Homo sapiens GN=SERPING1 PE=1 SV=1;>sp|P05155-2|IC1_HUMAN Isoform 2 of Plasma protease C1 inhibitor OS=Homo sapiens GN=SERPING1;>sp|P05155|IC1_HUMAN Plasma protease C1 inhibitor OS=Homo sapiens GN=SER
Ribosomal protein S6 kinase;Ribosomal protein S6 kinase alpha-1	RPS6KA1	E9PGT3;Q15418-3;Q15418-4;Q15418;Q15418-2		115.87	11	11	9	24.2	81.471	724	E9PGT3;Q15418-3;Q15418-4;Q15418;Q15418-2;Q5SVM6;B7Z3B5;F2Z2J1;Q15349;Q15349-3;Q15349-2;E9PMM7;Q5SVM7;E9PAN7	>tr|E9PGT3|E9PGT3_HUMAN Ribosomal protein S6 kinase OS=Homo sapiens GN=RPS6KA1 PE=1 SV=1;>sp|Q15418-3|KS6A1_HUMAN Isoform 3 of Ribosomal protein S6 kinase alpha-1 OS=Homo sapiens GN=RPS6KA1;>sp|Q15418-4|KS6A1_HUMAN Isoform 4 of Ribosomal protein S6 kinase
COP9 signalosome complex subunit 8	COPS8	E9PGT6;Q99627-2;Q99627;H7C3S9		46.39	3	3	3	32.9	19.344	173	E9PGT6;Q99627-2;Q99627;H7C3S9	>tr|E9PGT6|E9PGT6_HUMAN COP9 signalosome complex subunit 8 OS=Homo sapiens GN=COPS8 PE=1 SV=1;>sp|Q99627-2|CSN8_HUMAN Isoform 2 of COP9 signalosome complex subunit 8 OS=Homo sapiens GN=COPS8;>sp|Q99627|CSN8_HUMAN COP9 signalosome complex subunit 8 OS=Homo
Protein FAM162A	FAM162A	E9PH05;F8W7Q4;Q96A26		28.324	4	4	4	19.1	15.959	141	E9PH05;F8W7Q4;Q96A26	>tr|E9PH05|E9PH05_HUMAN Protein FAM162A OS=Homo sapiens GN=FAM162A PE=1 SV=1;>tr|F8W7Q4|F8W7Q4_HUMAN Protein FAM162A OS=Homo sapiens GN=FAM162A PE=1 SV=1;>sp|Q96A26|F162A_HUMAN Protein FAM162A OS=Homo sapiens GN=FAM162A PE=1 SV=2
NADH dehydrogenase [ubiquinone] 1 beta subcomplex subunit 9	NDUFB9	E9PH64;Q9Y6M9		57.63	2	2	2	21.4	20.383	168	E9PH64;Q9Y6M9	>tr|E9PH64|E9PH64_HUMAN NADH dehydrogenase [ubiquinone] 1 beta subcomplex subunit 9 OS=Homo sapiens GN=NDUFB9 PE=1 SV=1;>sp|Q9Y6M9|NDUB9_HUMAN NADH dehydrogenase [ubiquinone] 1 beta subcomplex subunit 9 OS=Homo sapiens GN=NDUFB9 PE=1 SV=3
Cytochrome P450 20A1	CYP20A1	E9PHG5;Q6UW02;Q6UW02-2;F8WBE2;C9J8K7		8.145	4	4	4	10.9	53.448	470	E9PHG5;Q6UW02;Q6UW02-2;F8WBE2;C9J8K7;Q8WZ13	>tr|E9PHG5|E9PHG5_HUMAN Cytochrome P450 20A1 OS=Homo sapiens GN=CYP20A1 PE=1 SV=1;>sp|Q6UW02|CP20A_HUMAN Cytochrome P450 20A1 OS=Homo sapiens GN=CYP20A1 PE=1 SV=1;>sp|Q6UW02-2|CP20A_HUMAN Isoform 2 of Cytochrome P450 20A1 OS=Homo sapiens GN=CYP20A1;>tr|F8W
Syndecan-1	SDC1	E9PHH3;H7C1K4;P18827		7.7278	1	1	1	10.1	17.782	169	E9PHH3;H7C1K4;P18827	>tr|E9PHH3|E9PHH3_HUMAN Syndecan-1 OS=Homo sapiens GN=SDC1 PE=1 SV=1;>tr|H7C1K4|H7C1K4_HUMAN Syndecan-1 (Fragment) OS=Homo sapiens GN=SDC1 PE=1 SV=1;>sp|P18827|SDC1_HUMAN Syndecan-1 OS=Homo sapiens GN=SDC1 PE=1 SV=3
SUN domain-containing protein 1	SUN1	H0Y6N5;H0Y742;E9PHI4;O94901-6;O94901-5;O94901-8;O94901;O94901-9;H7C2K3		10.887	5	5	5	16.2	70.932	634	H0Y6N5;H0Y742;E9PHI4;O94901-6;O94901-5;O94901-8;O94901;O94901-9;H7C2K3	>tr|H0Y6N5|H0Y6N5_HUMAN SUN domain-containing protein 1 (Fragment) OS=Homo sapiens GN=SUN1 PE=1 SV=1;>tr|H0Y742|H0Y742_HUMAN SUN domain-containing protein 1 (Fragment) OS=Homo sapiens GN=SUN1 PE=1 SV=1;>tr|E9PHI4|E9PHI4_HUMAN SUN domain-containing protein
Tetranectin	CLEC3B	E9PHK0;P05452		4.2518	4	4	3	21.9	17.794	160	E9PHK0;P05452	>tr|E9PHK0|E9PHK0_HUMAN Tetranectin OS=Homo sapiens GN=CLEC3B PE=1 SV=1;>sp|P05452|TETN_HUMAN Tetranectin OS=Homo sapiens GN=CLEC3B PE=1 SV=3
Glutathione S-transferase Mu 2	GSTM2	E9PHN6;F6XZQ7;P28161-2;P28161;E9PGV1;E9PHN7		20.705	7	6	6	46.1	22.876	193	E9PHN6;F6XZQ7;P28161-2;P28161;E9PGV1;E9PHN7;E9PLF1	>tr|E9PHN6|E9PHN6_HUMAN Glutathione S-transferase Mu 2 OS=Homo sapiens GN=GSTM2 PE=1 SV=1;>tr|F6XZQ7|F6XZQ7_HUMAN Glutathione S-transferase Mu 2 OS=Homo sapiens GN=GSTM2 PE=1 SV=1;>sp|P28161-2|GSTM2_HUMAN Isoform 2 of Glutathione S-transferase Mu 2 OS=Homo
Phospholipid scramblase 4	PLSCR4	E9PHR9;Q9NRQ2-2;Q9NRQ2		2.4274	1	1	1	5.4	26.249	239	E9PHR9;Q9NRQ2-2;Q9NRQ2	>tr|E9PHR9|E9PHR9_HUMAN Phospholipid scramblase 4 OS=Homo sapiens GN=PLSCR4 PE=1 SV=1;>sp|Q9NRQ2-2|PLS4_HUMAN Isoform 2 of Phospholipid scramblase 4 OS=Homo sapiens GN=PLSCR4;>sp|Q9NRQ2|PLS4_HUMAN Phospholipid scramblase 4 OS=Homo sapiens GN=PLSCR4 PE=1 SV
LanC-like protein 1	LANCL1	E9PHS0;O43813		10.841	1	1	1	11.2	22.042	196	E9PHS0;O43813	>tr|E9PHS0|E9PHS0_HUMAN LanC-like protein 1 (Fragment) OS=Homo sapiens GN=LANCL1 PE=1 SV=1;>sp|O43813|LANC1_HUMAN LanC-like protein 1 OS=Homo sapiens GN=LANCL1 PE=1 SV=1
	ANKUB1	E9PHT4		-2	1	1	1	1.7	61.23	544	E9PHT4	>tr|E9PHT4|E9PHT4_HUMAN Protein ANKUB1 OS=Homo sapiens GN=ANKUB1 PE=4 SV=1
Pantothenate kinase 4	PANK4	H0YA26;E9PHT6;Q9NVE7;H0Y9E4		5.8461	3	3	3	9.9	52.963	473	H0YA26;E9PHT6;Q9NVE7;H0Y9E4;H0YA31	>tr|H0YA26|H0YA26_HUMAN Pantothenate kinase 4 (Fragment) OS=Homo sapiens GN=PANK4 PE=1 SV=1;>tr|E9PHT6|E9PHT6_HUMAN Pantothenate kinase 4 OS=Homo sapiens GN=PANK4 PE=1 SV=1;>sp|Q9NVE7|PANK4_HUMAN Pantothenate kinase 4 OS=Homo sapiens GN=PANK4 PE=1 SV=1;>tr
DNA-directed RNA polymerase II subunit RPB4	POLR2D	E9PHV4;O15514		1.6828	1	1	1	18.2	12.777	110	E9PHV4;O15514	>tr|E9PHV4|E9PHV4_HUMAN DNA-directed RNA polymerase II subunit RPB4 OS=Homo sapiens GN=POLR2D PE=1 SV=1;>sp|O15514|RPB4_HUMAN DNA-directed RNA polymerase II subunit RPB4 OS=Homo sapiens GN=POLR2D PE=1 SV=1
Sperm-specific antigen 2	SSFA2	E9PHV5;P28290-2;P28290-3;P28290;E7EUL7		3.326	2	2	2	2.8	136.14	1237	E9PHV5;P28290-2;P28290-3;P28290;E7EUL7	>tr|E9PHV5|E9PHV5_HUMAN Sperm-specific antigen 2 OS=Homo sapiens GN=SSFA2 PE=1 SV=1;>sp|P28290-2|SSFA2_HUMAN Isoform 2 of Sperm-specific antigen 2 OS=Homo sapiens GN=SSFA2;>sp|P28290-3|SSFA2_HUMAN Isoform 3 of Sperm-specific antigen 2 OS=Homo sapiens GN=SS
Nuclear autoantigen Sp-100	SP100	E9PHV6;P23497-7;P23497-6;P23497-5;P23497-2;P23497-3;P23497;P23497-4;C9JBL0		4.2867	4	4	2	12.7	50.903	455	E9PHV6;P23497-7;P23497-6;P23497-5;P23497-2;P23497-3;P23497;P23497-4;C9JBL0;Q9H930-3	>tr|E9PHV6|E9PHV6_HUMAN Nuclear autoantigen Sp-100 OS=Homo sapiens GN=SP100 PE=1 SV=1;>sp|P23497-7|SP100_HUMAN Isoform 7 of Nuclear autoantigen Sp-100 OS=Homo sapiens GN=SP100;>sp|P23497-6|SP100_HUMAN Isoform 6 of Nuclear autoantigen Sp-100 OS=Homo sapiens
Lysosomal acid phosphatase	ACP2	E9PP23;E9PHY0;E9PQY3;P11117;G5EA28;E9PKW9;E9PQW9;B7Z6U3;P11117-2		7.1987	3	3	3	10.5	35.156	305	E9PP23;E9PHY0;E9PQY3;P11117;G5EA28;E9PKW9;E9PQW9;B7Z6U3;P11117-2;B7Z7D2	>tr|E9PP23|E9PP23_HUMAN Lysosomal acid phosphatase (Fragment) OS=Homo sapiens GN=ACP2 PE=1 SV=1;>tr|E9PHY0|E9PHY0_HUMAN Lysosomal acid phosphatase OS=Homo sapiens GN=ACP2 PE=1 SV=1;>tr|E9PQY3|E9PQY3_HUMAN Lysosomal acid phosphatase OS=Homo sapiens GN=ACP2
Maestro heat-like repeat-containing protein family member 1	MROH1	E9PHY8;Q8NDA8;Q8NDA8-2;Q8NDA8-6;Q8NDA8-5;Q8NDA8-4;Q8NDA8-7		12.569	6	6	6	5	180.28	1632	E9PHY8;Q8NDA8;Q8NDA8-2;Q8NDA8-6;Q8NDA8-5;Q8NDA8-4;Q8NDA8-7;Q8NDA8-3	>tr|E9PHY8|E9PHY8_HUMAN Maestro heat-like repeat-containing protein family member 1 OS=Homo sapiens GN=MROH1 PE=1 SV=1;>sp|Q8NDA8|MROH1_HUMAN Maestro heat-like repeat-containing protein family member 1 OS=Homo sapiens GN=MROH1 PE=2 SV=3;>sp|Q8NDA8-2|MROH1_
CAAX prenyl protease 2	RCE1	E9PKA7;E9PI08;Q9Y256		2.2882	1	1	1	6.3	22.712	206	E9PKA7;E9PI08;Q9Y256	>tr|E9PKA7|E9PKA7_HUMAN CAAX prenyl protease 2 OS=Homo sapiens GN=RCE1 PE=1 SV=1;>tr|E9PI08|E9PI08_HUMAN CAAX prenyl protease 2 OS=Homo sapiens GN=RCE1 PE=1 SV=1;>sp|Q9Y256|FACE2_HUMAN CAAX prenyl protease 2 OS=Homo sapiens GN=RCE1 PE=1 SV=1
Nuclear transcription factor Y subunit gamma	NFYC	Q5T6K7;E9PI99;Q5T6K5;Q13952-6;Q13952-7;Q13952-2;Q13952-5;Q13952-3;Q13952;E9PL11;A0A0A0MT00;A0A087WXG1;Q13952-4		1.3607	2	2	2	19.4	14.909	129	Q5T6K7;E9PI99;Q5T6K5;Q13952-6;Q13952-7;Q13952-2;Q13952-5;Q13952-3;Q13952;E9PL11;A0A0A0MT00;A0A087WXG1;Q13952-4	>tr|Q5T6K7|Q5T6K7_HUMAN Nuclear transcription factor Y subunit gamma (Fragment) OS=Homo sapiens GN=NFYC PE=1 SV=1;>tr|E9PI99|E9PI99_HUMAN Nuclear transcription factor Y subunit gamma (Fragment) OS=Homo sapiens GN=NFYC PE=1 SV=1;>tr|Q5T6K5|Q5T6K5_HUMAN Nucl
Mitochondrial carrier homolog 2	MTCH2	E9PIE4;Q9Y6C9		260.83	6	6	6	38.2	28.549	262	E9PIE4;Q9Y6C9	>tr|E9PIE4|E9PIE4_HUMAN Mitochondrial carrier homolog 2 (Fragment) OS=Homo sapiens GN=MTCH2 PE=1 SV=4;>sp|Q9Y6C9|MTCH2_HUMAN Mitochondrial carrier homolog 2 OS=Homo sapiens GN=MTCH2 PE=1 SV=1
Sialidase-1	NEU1	E9PIF4;Q99519		3.7331	2	2	2	10.1	29	267	E9PIF4;Q99519	>tr|E9PIF4|E9PIF4_HUMAN Sialidase-1 OS=Homo sapiens GN=NEU1 PE=1 SV=1;>sp|Q99519|NEUR1_HUMAN Sialidase-1 OS=Homo sapiens GN=NEU1 PE=1 SV=1
Tyrosine-protein kinase Fes/Fps	FES	E9PIJ7;P07332-3;P07332		2.8171	1	1	1	2.9	62.193	545	E9PIJ7;P07332-3;P07332	>tr|E9PIJ7|E9PIJ7_HUMAN Tyrosine-protein kinase Fes/Fps OS=Homo sapiens GN=FES PE=1 SV=1;>sp|P07332-3|FES_HUMAN Isoform 3 of Tyrosine-protein kinase Fes/Fps OS=Homo sapiens GN=FES;>sp|P07332|FES_HUMAN Tyrosine-protein kinase Fes/Fps OS=Homo sapiens GN=FES
Thy-1 membrane glycoprotein	THY1	E9PIM6;E9PNQ8;P04216;J3QRJ3		55.035	2	2	2	23	16.927	152	E9PIM6;E9PNQ8;P04216;J3QRJ3	>tr|E9PIM6|E9PIM6_HUMAN Thy-1 membrane glycoprotein (Fragment) OS=Homo sapiens GN=THY1 PE=1 SV=4;>tr|E9PNQ8|E9PNQ8_HUMAN Thy-1 membrane glycoprotein (Fragment) OS=Homo sapiens GN=THY1 PE=1 SV=1;>sp|P04216|THY1_HUMAN Thy-1 membrane glycoprotein OS=Homo sapi
Nuclear RNA export factor 1	NXF1	E9PIN3;Q9UBU9;B4E227;Q9UBU9-2		3.1443	6	6	6	12.1	68.106	603	E9PIN3;Q9UBU9;B4E227;Q9UBU9-2	>tr|E9PIN3|E9PIN3_HUMAN Nuclear RNA export factor 1 (Fragment) OS=Homo sapiens GN=NXF1 PE=1 SV=1;>sp|Q9UBU9|NXF1_HUMAN Nuclear RNA export factor 1 OS=Homo sapiens GN=NXF1 PE=1 SV=1;>tr|B4E227|B4E227_HUMAN Nuclear RNA export factor 1 OS=Homo sapiens GN=NXF1
G-protein-signaling modulator 3	GPSM3	E9PIP3;Q9Y4H4		4.448	2	2	2	26.1	17.639	157	E9PIP3;Q9Y4H4	>tr|E9PIP3|E9PIP3_HUMAN G-protein-signaling modulator 3 OS=Homo sapiens GN=GPSM3 PE=1 SV=1;>sp|Q9Y4H4|GPSM3_HUMAN G-protein-signaling modulator 3 OS=Homo sapiens GN=GPSM3 PE=1 SV=1
Bromodomain-containing protein 2	BRD2	H0Y799;E9PIQ3;U3KQA6;H0Y6K2;P25440-4;P25440-3;P25440;P25440-2		1.6471	2	2	2	13.5	32.065	296	H0Y799;E9PIQ3;U3KQA6;H0Y6K2;P25440-4;P25440-3;P25440;P25440-2	>tr|H0Y799|H0Y799_HUMAN Bromodomain-containing protein 2 (Fragment) OS=Homo sapiens GN=BRD2 PE=1 SV=1;>tr|E9PIQ3|E9PIQ3_HUMAN Bromodomain-containing protein 2 OS=Homo sapiens GN=BRD2 PE=1 SV=1;>tr|U3KQA6|U3KQA6_HUMAN Bromodomain-containing protein 2 (Fragm
HCLS1-associated protein X-1	HAX1	E9PIQ7;O00165-5;O00165-3;O00165;O00165-2		5.1761	2	2	2	32.5	17.167	151	E9PIQ7;O00165-5;O00165-3;O00165;O00165-2	>tr|E9PIQ7|E9PIQ7_HUMAN HCLS1-associated protein X-1 OS=Homo sapiens GN=HAX1 PE=1 SV=1;>sp|O00165-5|HAX1_HUMAN Isoform 5 of HCLS1-associated protein X-1 OS=Homo sapiens GN=HAX1;>sp|O00165-3|HAX1_HUMAN Isoform 3 of HCLS1-associated protein X-1 OS=Homo sapie
T-complex protein 11-like protein 1	TCP11L1	R4GNF5;E9PP52;E9PMB0;E9PJ55;Q9NUJ3		2.4469	1	1	1	11.3	11.614	106	R4GNF5;E9PP52;E9PMB0;E9PJ55;Q9NUJ3	>tr|R4GNF5|R4GNF5_HUMAN T-complex protein 11-like protein 1 (Fragment) OS=Homo sapiens GN=TCP11L1 PE=1 SV=1;>tr|E9PP52|E9PP52_HUMAN T-complex protein 11-like protein 1 (Fragment) OS=Homo sapiens GN=TCP11L1 PE=1 SV=1;>tr|E9PMB0|E9PMB0_HUMAN T-complex protei
CD82 antigen	CD82	E9PJC7;P27701		1.6927	1	1	1	8.9	17.332	157	E9PJC7;P27701	>tr|E9PJC7|E9PJC7_HUMAN Tetraspanin (Fragment) OS=Homo sapiens GN=CD82 PE=1 SV=1;>sp|P27701|CD82_HUMAN CD82 antigen OS=Homo sapiens GN=CD82 PE=1 SV=1
60S ribosomal protein L27a	RPL27A	E9PJD9;E9PLL6;P46776		50.862	3	3	3	36.3	10.127	91	E9PJD9;E9PLL6;P46776;E9PLX7	>tr|E9PJD9|E9PJD9_HUMAN 60S ribosomal protein L27a OS=Homo sapiens GN=RPL27A PE=1 SV=1;>tr|E9PLL6|E9PLL6_HUMAN 60S ribosomal protein L27a OS=Homo sapiens GN=RPL27A PE=1 SV=1;>sp|P46776|RL27A_HUMAN 60S ribosomal protein L27a OS=Homo sapiens GN=RPL27A PE=1 S
COMM domain-containing protein 5	COMMD5	H0YEQ6;E9PJE4;Q9GZQ3		1.362	1	1	1	7.1	18.797	170	H0YEQ6;E9PJE4;Q9GZQ3	>tr|H0YEQ6|H0YEQ6_HUMAN COMM domain-containing protein 5 (Fragment) OS=Homo sapiens GN=COMMD5 PE=1 SV=1;>tr|E9PJE4|E9PJE4_HUMAN COMM domain-containing protein 5 (Fragment) OS=Homo sapiens GN=COMMD5 PE=1 SV=1;>sp|Q9GZQ3|COMD5_HUMAN COMM domain-containing pr
Mitochondrial glutamate carrier 1	SLC25A22	E9PS95;E9PJH7;Q9H936		12.759	2	2	2	17.3	20.846	196	E9PS95;E9PJH7;Q9H936	>tr|E9PS95|E9PS95_HUMAN Mitochondrial glutamate carrier 1 (Fragment) OS=Homo sapiens GN=SLC25A22 PE=1 SV=1;>tr|E9PJH7|E9PJH7_HUMAN Mitochondrial glutamate carrier 1 (Fragment) OS=Homo sapiens GN=SLC25A22 PE=1 SV=4;>sp|Q9H936|GHC1_HUMAN Mitochondrial glutam
Acyl-coenzyme A thioesterase 8	ACOT8	H7C5A7;E9PJN0;O14734;H0Y698;Q9BR14;E9PMC4;E9PIS4;E9PRD4		4.1788	2	2	2	15.3	23.333	209	H7C5A7;E9PJN0;O14734;H0Y698;Q9BR14;E9PMC4;E9PIS4;E9PRD4	>tr|H7C5A7|H7C5A7_HUMAN Acyl-coenzyme A thioesterase 8 (Fragment) OS=Homo sapiens GN=ACOT8 PE=1 SV=1;>tr|E9PJN0|E9PJN0_HUMAN Acyl-coenzyme A thioesterase 8 OS=Homo sapiens GN=ACOT8 PE=1 SV=1;>sp|O14734|ACOT8_HUMAN Acyl-coenzyme A thioesterase 8 OS=Homo sap
Tyrosine-protein kinase Blk	BLK	E9PJX5;P51451		1.5056	2	2	2	8.5	49.75	434	E9PJX5;P51451	>tr|E9PJX5|E9PJX5_HUMAN Non-specific protein-tyrosine kinase OS=Homo sapiens GN=BLK PE=1 SV=1;>sp|P51451|BLK_HUMAN Tyrosine-protein kinase Blk OS=Homo sapiens GN=BLK PE=1 SV=3
Liprin-alpha-1;Liprin-alpha-2;Liprin-alpha-4;Liprin-alpha-3	PPFIA1;PPFIA3;PPFIA2;PPFIA4	E9PJZ7;Q13136-2;Q13136;R4GNF1;F8VWR9;E9PPF6;H0YEF9;R4GN36;B1APN9;G3V200;O75334-6;O75334-5;O75335;O75145-2;O75145;O75334-2;O75334-4;O75334-3;O75334		5.4212	2	2	2	5.3	66.873	583	E9PJZ7;Q13136-2;Q13136;R4GNF1;F8VWR9;E9PPF6;H0YEF9;R4GN36;B1APN9;G3V200;O75334-6;O75334-5;O75335;O75145-2;O75145;O75334-2;O75334-4;O75334-3;O75334	>tr|E9PJZ7|E9PJZ7_HUMAN Liprin-alpha-1 OS=Homo sapiens GN=PPFIA1 PE=1 SV=1;>sp|Q13136-2|LIPA1_HUMAN Isoform 2 of Liprin-alpha-1 OS=Homo sapiens GN=PPFIA1;>sp|Q13136|LIPA1_HUMAN Liprin-alpha-1 OS=Homo sapiens GN=PPFIA1 PE=1 SV=1;>tr|R4GNF1|R4GNF1_HUMAN Lipr
Liprin-beta-2	PPFIBP2	E9PMN3;E9PK17;E9PMH3;Q8ND30		2.8375	1	1	1	32.9	7.4244	70	E9PMN3;E9PK17;E9PMH3;Q8ND30	>tr|E9PMN3|E9PMN3_HUMAN Liprin-beta-2 (Fragment) OS=Homo sapiens GN=PPFIBP2 PE=1 SV=1;>tr|E9PK17|E9PK17_HUMAN Liprin-beta-2 (Fragment) OS=Homo sapiens GN=PPFIBP2 PE=1 SV=1;>tr|E9PMH3|E9PMH3_HUMAN Liprin-beta-2 (Fragment) OS=Homo sapiens GN=PPFIBP2 PE=1 SV=
Putative nuclease HARBI1	HARBI1	E9PK24;Q96MB7		2.6577	1	1	1	21.3	8.669	75	E9PK24;Q96MB7	>tr|E9PK24|E9PK24_HUMAN Putative nuclease HARBI1 (Fragment) OS=Homo sapiens GN=HARBI1 PE=4 SV=1;>sp|Q96MB7|HARB1_HUMAN Putative nuclease HARBI1 OS=Homo sapiens GN=HARBI1 PE=1 SV=1
Phosphorylase;Glycogen phosphorylase, liver form	PYGL	E9PK47;P06737-2;P06737		166.62	15	12	12	27.7	94.069	819	E9PK47;P06737-2;P06737	>tr|E9PK47|E9PK47_HUMAN Alpha-1,4 glucan phosphorylase OS=Homo sapiens GN=PYGL PE=1 SV=1;>sp|P06737-2|PYGL_HUMAN Isoform 2 of Glycogen phosphorylase, liver form OS=Homo sapiens GN=PYGL;>sp|P06737|PYGL_HUMAN Glycogen phosphorylase, liver form OS=Homo sapien
N-terminal kinase-like protein	SCYL1	E9PS17;E9PK59;Q96KG9-3;Q96KG9-4;Q96KG9-2;Q96KG9;Q96KG9-5;Q96KG9-6;E9PPN3		22.806	7	7	7	18.6	85.718	775	E9PS17;E9PK59;Q96KG9-3;Q96KG9-4;Q96KG9-2;Q96KG9;Q96KG9-5;Q96KG9-6;E9PPN3;H0YCI6;A0A0A0MQX4;H0YDH0	>tr|E9PS17|E9PS17_HUMAN N-terminal kinase-like protein OS=Homo sapiens GN=SCYL1 PE=1 SV=1;>tr|E9PK59|E9PK59_HUMAN N-terminal kinase-like protein OS=Homo sapiens GN=SCYL1 PE=1 SV=1;>sp|Q96KG9-3|NTKL_HUMAN Isoform 3 of N-terminal kinase-like protein OS=Homo
	RRAS2	E9PK85		3.1953	3	2	1	25.9	19.569	166	E9PK85	>tr|E9PK85|E9PK85_HUMAN Ras-related protein R-Ras2 (Fragment) OS=Homo sapiens GN=RRAS2 PE=1 SV=1
Serine/threonine-protein phosphatase 6 regulatory subunit 3	PPP6R3	H7BXH2;E9PKF6;Q5H9R7-3;Q5H9R7-4;Q5H9R7-6;Q5H9R7-2;Q5H9R7;Q5H9R7-5;E9PNN8		8.9069	6	6	5	10.5	92.407	827	H7BXH2;E9PKF6;Q5H9R7-3;Q5H9R7-4;Q5H9R7-6;Q5H9R7-2;Q5H9R7;Q5H9R7-5;E9PNN8;E9PJD8;E9PKG4;E9PK08;E9PQP7;H0YEN2	>tr|H7BXH2|H7BXH2_HUMAN Serine/threonine-protein phosphatase 6 regulatory subunit 3 OS=Homo sapiens GN=PPP6R3 PE=1 SV=1;>tr|E9PKF6|E9PKF6_HUMAN Serine/threonine-protein phosphatase 6 regulatory subunit 3 OS=Homo sapiens GN=PPP6R3 PE=1 SV=1;>sp|Q5H9R7-3|PP6
GDP-L-fucose synthase	TSTA3	E9PP14;E9PKL9;Q13630;E9PLH9		25.315	5	5	5	41.4	21.843	198	E9PP14;E9PKL9;Q13630;E9PLH9;E9PP60;H0YE90	>tr|E9PP14|E9PP14_HUMAN GDP-L-fucose synthase (Fragment) OS=Homo sapiens GN=TSTA3 PE=1 SV=1;>tr|E9PKL9|E9PKL9_HUMAN GDP-L-fucose synthase (Fragment) OS=Homo sapiens GN=TSTA3 PE=1 SV=1;>sp|Q13630|FCL_HUMAN GDP-L-fucose synthase OS=Homo sapiens GN=TSTA3 PE=1
Nucleolar transcription factor 1	UBTF	E9PKP7;P17480-2;P17480;E9PLT2		9.7091	4	4	4	6.7	87.435	745	E9PKP7;P17480-2;P17480;E9PLT2	>tr|E9PKP7|E9PKP7_HUMAN Nucleolar transcription factor 1 OS=Homo sapiens GN=UBTF PE=1 SV=1;>sp|P17480-2|UBF1_HUMAN Isoform UBF2 of Nucleolar transcription factor 1 OS=Homo sapiens GN=UBTF;>sp|P17480|UBF1_HUMAN Nucleolar transcription factor 1 OS=Homo sapie
60S ribosomal protein L8	RPL8	E9PKZ0;E9PKU4;P62917;G3V1A1		114.25	5	5	5	30.7	22.389	205	E9PKZ0;E9PKU4;P62917;G3V1A1;E9PP36	>tr|E9PKZ0|E9PKZ0_HUMAN 60S ribosomal protein L8 (Fragment) OS=Homo sapiens GN=RPL8 PE=1 SV=1;>tr|E9PKU4|E9PKU4_HUMAN 60S ribosomal protein L8 (Fragment) OS=Homo sapiens GN=RPL8 PE=1 SV=1;>sp|P62917|RL8_HUMAN 60S ribosomal protein L8 OS=Homo sapiens GN=RPL
39S ribosomal protein L17, mitochondrial	MRPL17	E9PKV2;Q9NRX2		1.3682	1	1	1	5.6	16.371	142	E9PKV2;Q9NRX2	>tr|E9PKV2|E9PKV2_HUMAN 39S ribosomal protein L17, mitochondrial (Fragment) OS=Homo sapiens GN=MRPL17 PE=1 SV=1;>sp|Q9NRX2|RM17_HUMAN 39S ribosomal protein L17, mitochondrial OS=Homo sapiens GN=MRPL17 PE=1 SV=1
Tetratricopeptide repeat protein 9C	TTC9C	H0YDR3;E9PKV8;Q8N5M4		2.4436	1	1	1	21.7	8.1571	69	H0YDR3;E9PKV8;Q8N5M4	>tr|H0YDR3|H0YDR3_HUMAN Tetratricopeptide repeat protein 9C (Fragment) OS=Homo sapiens GN=TTC9C PE=1 SV=1;>tr|E9PKV8|E9PKV8_HUMAN Tetratricopeptide repeat protein 9C (Fragment) OS=Homo sapiens GN=TTC9C PE=1 SV=1;>sp|Q8N5M4|TTC9C_HUMAN Tetratricopeptide rep
	PDE4DIP	E9PQG4;E9PL24		4.6237	3	3	3	4.7	85.353	740	E9PQG4;E9PL24;A0A0A0MRL8;A0A0A0MRL9;A0A0C4DFQ0;A0A087WVF8;A0A0A0MRM0;A0A0A0MRM1;A0A087WX83;A0A075B749;Q5VU43-6;Q5VU43-7;Q5VU43-2;Q5VU43-3;Q5VU43;Q5VU43-4	>tr|E9PQG4|E9PQG4_HUMAN Myomegalin OS=Homo sapiens GN=PDE4DIP PE=1 SV=2;>tr|E9PL24|E9PL24_HUMAN Myomegalin OS=Homo sapiens GN=PDE4DIP PE=1 SV=2
Ribonucleoside-diphosphate reductase large subunit	RRM1	E9PL69;P23921		5.9575	5	5	5	9.6	64.836	570	E9PL69;P23921	>tr|E9PL69|E9PL69_HUMAN Ribonucleoside-diphosphate reductase large subunit OS=Homo sapiens GN=RRM1 PE=1 SV=1;>sp|P23921|RIR1_HUMAN Ribonucleoside-diphosphate reductase large subunit OS=Homo sapiens GN=RRM1 PE=1 SV=1
Puromycin-sensitive aminopeptidase	NPEPPS	E9PLK3;P55786;P55786-2		282.1	17	17	17	31	102.99	915	E9PLK3;P55786;P55786-2;A6NEC2;E9PP11;A6NEC2-2;H0YDG0;E9PJY4;E9PPD4;H0YCQ5;E9PJF9;E9PJ74;E9PRQ5;E9PPZ2;A6NEC2-3	>tr|E9PLK3|E9PLK3_HUMAN Puromycin-sensitive aminopeptidase OS=Homo sapiens GN=NPEPPS PE=1 SV=1;>sp|P55786|PSA_HUMAN Puromycin-sensitive aminopeptidase OS=Homo sapiens GN=NPEPPS PE=1 SV=2;>sp|P55786-2|PSA_HUMAN Isoform 2 of Puromycin-sensitive aminopeptidas
Cold shock domain-containing protein E1	CSDE1	E9PLT0;O75534-2;O75534;O75534-3;O75534-4		86.433	4	4	4	10.5	74.583	668	E9PLT0;O75534-2;O75534;O75534-3;O75534-4;E9PNG3	>tr|E9PLT0|E9PLT0_HUMAN Cold shock domain-containing protein E1 OS=Homo sapiens GN=CSDE1 PE=1 SV=1;>sp|O75534-2|CSDE1_HUMAN Isoform 2 of Cold shock domain-containing protein E1 OS=Homo sapiens GN=CSDE1;>sp|O75534|CSDE1_HUMAN Cold shock domain-containing pr
L-aminoadipate-semialdehyde dehydrogenase-phosphopantetheinyl transferase	AASDHPPT	E9PNF3;E9PLW6;Q9NRN7;Q9NRN7-2		2.5108	2	2	2	16.2	18.696	160	E9PNF3;E9PLW6;Q9NRN7;Q9NRN7-2	>tr|E9PNF3|E9PNF3_HUMAN L-aminoadipate-semialdehyde dehydrogenase-phosphopantetheinyl transferase (Fragment) OS=Homo sapiens GN=AASDHPPT PE=1 SV=1;>tr|E9PLW6|E9PLW6_HUMAN L-aminoadipate-semialdehyde dehydrogenase-phosphopantetheinyl transferase (Fragment)
	HSPA8	E9PM13		1.9447	7	1	1	44.7	17.145	150	E9PM13	>tr|E9PM13|E9PM13_HUMAN Heat shock cognate 71 kDa protein (Fragment) OS=Homo sapiens GN=HSPA8 PE=1 SV=4
NAD-dependent protein deacetylase sirtuin-3, mitochondrial	SIRT3	E9PM75;Q9NTG7;E9PK80;E9PN58;Q9NTG7-2		3.4379	2	2	2	10.7	37.639	345	E9PM75;Q9NTG7;E9PK80;E9PN58;Q9NTG7-2	>tr|E9PM75|E9PM75_HUMAN NAD-dependent protein deacetylase sirtuin-3, mitochondrial OS=Homo sapiens GN=SIRT3 PE=1 SV=1;>sp|Q9NTG7|SIR3_HUMAN NAD-dependent protein deacetylase sirtuin-3, mitochondrial OS=Homo sapiens GN=SIRT3 PE=1 SV=2;>tr|E9PK80|E9PK80_HUMA
Malic enzyme;NADP-dependent malic enzyme, mitochondrial	ME3	E9PMB9;Q16798;E9PNN2;Q6TCH8;Q16798-2		51.128	2	2	2	7.6	64.277	580	E9PMB9;Q16798;E9PNN2;Q6TCH8;Q16798-2	>tr|E9PMB9|E9PMB9_HUMAN Malic enzyme (Fragment) OS=Homo sapiens GN=ME3 PE=1 SV=4;>sp|Q16798|MAON_HUMAN NADP-dependent malic enzyme, mitochondrial OS=Homo sapiens GN=ME3 PE=2 SV=2;>tr|E9PNN2|E9PNN2_HUMAN NADP-dependent malic enzyme, mitochondrial (Fragment)
CMP-N-acetylneuraminate-beta-galactosamide-alpha-2,3-sialyltransferase 4	ST3GAL4	E9PMC7;Q11206-7;Q11206-3;Q11206-6;Q11206-5;Q11206-2;Q11206;Q11206-4;E9PQZ2		7.3991	4	4	4	35.3	17.601	153	E9PMC7;Q11206-7;Q11206-3;Q11206-6;Q11206-5;Q11206-2;Q11206;Q11206-4;E9PQZ2	>tr|E9PMC7|E9PMC7_HUMAN CMP-N-acetylneuraminate-beta-galactosamide-alpha-2,3-sialyltransferase 4 (Fragment) OS=Homo sapiens GN=ST3GAL4 PE=1 SV=1;>sp|Q11206-7|SIA4C_HUMAN Isoform 7 of CMP-N-acetylneuraminate-beta-galactosamide-alpha-2,3-sialyltransferase 4
RalBP1-associated Eps domain-containing protein 1	REPS1	E9PMG1;Q96D71-2;Q96D71-4;Q96D71-3;Q96D71;H0YDT0		2.0479	3	3	3	5.8	80.435	737	E9PMG1;Q96D71-2;Q96D71-4;Q96D71-3;Q96D71;H0YDT0;H0YE89;H0YCF0;H7C1V2;H0YCR2;F2Z3L2	>tr|E9PMG1|E9PMG1_HUMAN RalBP1-associated Eps domain-containing protein 1 OS=Homo sapiens GN=REPS1 PE=1 SV=1;>sp|Q96D71-2|REPS1_HUMAN Isoform 2 of RalBP1-associated Eps domain-containing protein 1 OS=Homo sapiens GN=REPS1;>sp|Q96D71-4|REPS1_HUMAN Isoform 4
Palmitoyl-protein thioesterase 1	PPT1	E9PMG2;P50897;E9PP28;E9PK48		171	4	4	4	20.7	29.741	271	E9PMG2;P50897;E9PP28;E9PK48;Q5T0S4;E9PIA8	>tr|E9PMG2|E9PMG2_HUMAN Palmitoyl-protein thioesterase 1 (Fragment) OS=Homo sapiens GN=PPT1 PE=1 SV=1;>sp|P50897|PPT1_HUMAN Palmitoyl-protein thioesterase 1 OS=Homo sapiens GN=PPT1 PE=1 SV=1;>tr|E9PP28|E9PP28_HUMAN Palmitoyl-protein thioesterase 1 (Fragmen
Protein FAM118B	FAM118B	G3V179;E9PMJ2;J3KP39;Q9BPY3		1.7239	2	2	2	11.3	30.813	275	G3V179;E9PMJ2;J3KP39;Q9BPY3	>tr|G3V179|G3V179_HUMAN Protein FAM118B OS=Homo sapiens GN=FAM118B PE=1 SV=1;>tr|E9PMJ2|E9PMJ2_HUMAN Protein FAM118B (Fragment) OS=Homo sapiens GN=FAM118B PE=1 SV=4;>tr|J3KP39|J3KP39_HUMAN Protein FAM118B OS=Homo sapiens GN=FAM118B PE=1 SV=1;>sp|Q9BPY3|F11
CD151 antigen	CD151	E9PMR4;P48509		2.5336	1	1	1	4	28.067	251	E9PMR4;P48509	>tr|E9PMR4|E9PMR4_HUMAN Tetraspanin OS=Homo sapiens GN=CD151 PE=1 SV=1;>sp|P48509|CD151_HUMAN CD151 antigen OS=Homo sapiens GN=CD151 PE=1 SV=3
Rho guanine nucleotide exchange factor 12	ARHGEF12	E9PMR6;Q9NZN5-2;Q9NZN5		5.2488	3	3	3	3.2	161.91	1441	E9PMR6;Q9NZN5-2;Q9NZN5	>tr|E9PMR6|E9PMR6_HUMAN Rho guanine nucleotide exchange factor 12 OS=Homo sapiens GN=ARHGEF12 PE=1 SV=1;>sp|Q9NZN5-2|ARHGC_HUMAN Isoform 2 of Rho guanine nucleotide exchange factor 12 OS=Homo sapiens GN=ARHGEF12;>sp|Q9NZN5|ARHGC_HUMAN Rho guanine nucleotid
ATP synthase subunit g, mitochondrial	ATP5L	E9PN17;O75964		7.3912	3	3	3	43.4	8.4518	76	E9PN17;O75964	>tr|E9PN17|E9PN17_HUMAN ATP synthase subunit g, mitochondrial OS=Homo sapiens GN=ATP5L PE=1 SV=1;>sp|O75964|ATP5L_HUMAN ATP synthase subunit g, mitochondrial OS=Homo sapiens GN=ATP5L PE=1 SV=3
Ribonuclease H2 subunit C	RNASEH2C	H0YEF3;E9PN81;Q8TDP1-2;Q8TDP1;E9PKP0;H0YE52;H0YCP5		7.9352	2	2	2	24.7	17.12	158	H0YEF3;E9PN81;Q8TDP1-2;Q8TDP1;E9PKP0;H0YE52;H0YCP5	>tr|H0YEF3|H0YEF3_HUMAN Ribonuclease H2 subunit C (Fragment) OS=Homo sapiens GN=RNASEH2C PE=1 SV=1;>tr|E9PN81|E9PN81_HUMAN Ribonuclease H2 subunit C OS=Homo sapiens GN=RNASEH2C PE=1 SV=1;>sp|Q8TDP1-2|RNH2C_HUMAN Isoform 2 of Ribonuclease H2 subunit C OS=Ho
Squalene synthase	FDFT1	E9PNM1;P37268-3;P37268-2;P37268;P37268-4;P37268-5;E9PS69;E9PJG4		17.599	4	4	4	15.1	47.285	410	E9PNM1;P37268-3;P37268-2;P37268;P37268-4;P37268-5;E9PS69;E9PJG4	>tr|E9PNM1|E9PNM1_HUMAN Squalene synthase OS=Homo sapiens GN=FDFT1 PE=1 SV=1;>sp|P37268-3|FDFT_HUMAN Isoform 3 of Squalene synthase OS=Homo sapiens GN=FDFT1;>sp|P37268-2|FDFT_HUMAN Isoform 2 of Squalene synthase OS=Homo sapiens GN=FDFT1;>sp|P37268|FDFT_HUM
Ras and Rab interactor 1	RIN1	E9PNR2;Q13671-2;Q13671		1.9097	1	1	1	1.8	66.545	617	E9PNR2;Q13671-2;Q13671	>tr|E9PNR2|E9PNR2_HUMAN Ras and Rab interactor 1 OS=Homo sapiens GN=RIN1 PE=1 SV=1;>sp|Q13671-2|RIN1_HUMAN Isoform RIN1-delta of Ras and Rab interactor 1 OS=Homo sapiens GN=RIN1;>sp|Q13671|RIN1_HUMAN Ras and Rab interactor 1 OS=Homo sapiens GN=RIN1 PE=1 SV
Zinc finger protein-like 1	ZFPL1	E9PQA5;E9PQ47;E9PNY1;O95159		3.3063	1	1	1	8.7	18.871	172	E9PQA5;E9PQ47;E9PNY1;O95159	>tr|E9PQA5|E9PQA5_HUMAN Zinc finger protein-like 1 (Fragment) OS=Homo sapiens GN=ZFPL1 PE=1 SV=1;>tr|E9PQ47|E9PQ47_HUMAN Zinc finger protein-like 1 (Fragment) OS=Homo sapiens GN=ZFPL1 PE=1 SV=1;>tr|E9PNY1|E9PNY1_HUMAN Zinc finger protein-like 1 (Fragment)
mRNA export factor	RAE1	E9PPG9;E9PQ57;P78406		9.5995	3	3	3	22.1	24.061	217	E9PPG9;E9PQ57;P78406;B0QZ36	>tr|E9PPG9|E9PPG9_HUMAN mRNA export factor OS=Homo sapiens GN=RAE1 PE=1 SV=1;>tr|E9PQ57|E9PQ57_HUMAN mRNA export factor OS=Homo sapiens GN=RAE1 PE=1 SV=1;>sp|P78406|RAE1L_HUMAN mRNA export factor OS=Homo sapiens GN=RAE1 PE=1 SV=1
Splicing factor 3B subunit 2	SF3B2	E9PPJ0;Q13435;A0A087WZZ5		66.337	13	13	13	21.6	98.169	878	E9PPJ0;Q13435;A0A087WZZ5;H0YEX5;E9PJ04;E9PJT3;H0YCG1	>tr|E9PPJ0|E9PPJ0_HUMAN Splicing factor 3B subunit 2 OS=Homo sapiens GN=SF3B2 PE=1 SV=1;>sp|Q13435|SF3B2_HUMAN Splicing factor 3B subunit 2 OS=Homo sapiens GN=SF3B2 PE=1 SV=2;>tr|A0A087WZZ5|A0A087WZZ5_HUMAN Splicing factor 3B subunit 2 OS=Homo sapiens GN=S
NADH dehydrogenase [ubiquinone] 1 beta subcomplex subunit 8, mitochondrial	NDUFB8	E9PQ68;O95169-3;O95169-2;O95169;K9J7I2		28.919	3	3	3	29.6	18.603	159	E9PQ68;O95169-3;O95169-2;O95169;K9J7I2	>tr|E9PQ68|E9PQ68_HUMAN Uncharacterized protein OS=Homo sapiens PE=1 SV=1;>sp|O95169-3|NDUB8_HUMAN Isoform 3 of NADH dehydrogenase [ubiquinone] 1 beta subcomplex subunit 8, mitochondrial OS=Homo sapiens GN=NDUFB8;>sp|O95169-2|NDUB8_HUMAN Isoform 2 of NADH
Multivesicular body subunit 12A	MVB12A	E9PQA6;Q96EY5-2;Q96EY5-3;Q96EY5;E9PLL0;E9PPW1;E9PJW8		28.399	2	2	2	12.1	28.703	273	E9PQA6;Q96EY5-2;Q96EY5-3;Q96EY5;E9PLL0;E9PPW1;E9PJW8	>tr|E9PQA6|E9PQA6_HUMAN Multivesicular body subunit 12A OS=Homo sapiens GN=MVB12A PE=1 SV=1;>sp|Q96EY5-2|MB12A_HUMAN Isoform 2 of Multivesicular body subunit 12A OS=Homo sapiens GN=MVB12A;>sp|Q96EY5-3|MB12A_HUMAN Isoform 3 of Multivesicular body subunit 12
Rho-related GTP-binding protein RhoC	RHOC	E9PQH6;Q5JR08;P08134;Q5JR07;Q5JR05;U3KQA9;U3KQV3		12.459	7	2	2	66.3	19.224	169	E9PQH6;Q5JR08;P08134;Q5JR07;Q5JR05;U3KQA9;U3KQV3;Q5JR06;E9PN11;E9PLA2	>tr|E9PQH6|E9PQH6_HUMAN Rho-related GTP-binding protein RhoC (Fragment) OS=Homo sapiens GN=RHOC PE=1 SV=1;>tr|Q5JR08|Q5JR08_HUMAN Rho-related GTP-binding protein RhoC (Fragment) OS=Homo sapiens GN=RHOC PE=1 SV=4;>sp|P08134|RHOC_HUMAN Rho-related GTP-bindin
Phosphatidylglycerophosphatase and protein-tyrosine phosphatase 1	PTPMT1	E9PQM0;Q8WUK0-2;Q8WUK0-3;Q8WUK0		6.6848	2	2	2	14.9	18.215	168	E9PQM0;Q8WUK0-2;Q8WUK0-3;Q8WUK0	>tr|E9PQM0|E9PQM0_HUMAN Phosphatidylglycerophosphatase and protein-tyrosine phosphatase 1 OS=Homo sapiens GN=PTPMT1 PE=1 SV=1;>sp|Q8WUK0-2|PTPM1_HUMAN Isoform 2 of Phosphatidylglycerophosphatase and protein-tyrosine phosphatase 1 OS=Homo sapiens GN=PTPMT1;
ADP-ribosylation factor GTPase-activating protein 2	ARFGAP2	E9PQP3;G5E9L0;Q8N6H7;E9PMR9;E9PM63;E9PJT7;E9PK28;E9PN48;E9PIY6;E9PNY8;H0YDX1;E9PMU9		8.2191	4	3	3	22.3	30.597	274	E9PQP3;G5E9L0;Q8N6H7;E9PMR9;E9PM63;E9PJT7;E9PK28;E9PN48;E9PIY6;E9PNY8;H0YDX1;E9PMU9;E9PM18;H0YF45;Q8N6H7-3;Q8N6H7-2	>tr|E9PQP3|E9PQP3_HUMAN ADP-ribosylation factor GTPase-activating protein 2 (Fragment) OS=Homo sapiens GN=ARFGAP2 PE=1 SV=1;>tr|G5E9L0|G5E9L0_HUMAN ADP-ribosylation factor GTPase-activating protein 2 OS=Homo sapiens GN=ARFGAP2 PE=1 SV=2;>sp|Q8N6H7|ARFG2_HU
Protein farnesyltransferase/geranylgeranyltransferase type-1 subunit alpha	FNTA	E9PQP6;P49354-2;P49354;B3KVN2;H0YCW1		129.28	4	4	4	25.3	30.079	249	E9PQP6;P49354-2;P49354;B3KVN2;H0YCW1;E9PPM9;E9PN85	>tr|E9PQP6|E9PQP6_HUMAN Protein farnesyltransferase/geranylgeranyltransferase type-1 subunit alpha (Fragment) OS=Homo sapiens GN=FNTA PE=1 SV=1;>sp|P49354-2|FNTA_HUMAN Isoform 2 of Protein farnesyltransferase/geranylgeranyltransferase type-1 subunit alpha
Ester hydrolase C11orf54	C11orf54	E9PQS1;Q9H0W9-3;Q9H0W9-2;Q9H0W9;E9PIP1;A0A087WT99;E9PR95;E9PSC3;E9PLC5;E9PLB3;E9PPB5;E9PJU8;Q9H0W9-4		28.698	4	4	4	31.8	26.333	239	E9PQS1;Q9H0W9-3;Q9H0W9-2;Q9H0W9;E9PIP1;A0A087WT99;E9PR95;E9PSC3;E9PLC5;E9PLB3;E9PPB5;E9PJU8;Q9H0W9-4	>tr|E9PQS1|E9PQS1_HUMAN Ester hydrolase C11orf54 (Fragment) OS=Homo sapiens GN=C11orf54 PE=1 SV=1;>sp|Q9H0W9-3|CK054_HUMAN Isoform 3 of Ester hydrolase C11orf54 OS=Homo sapiens GN=C11orf54;>sp|Q9H0W9-2|CK054_HUMAN Isoform 2 of Ester hydrolase C11orf54 OS=H
Prefoldin subunit 4	PFDN4	E9PQY2;Q9NQP4		7.8175	3	3	3	27.9	15.598	136	E9PQY2;Q9NQP4	>tr|E9PQY2|E9PQY2_HUMAN Prefoldin subunit 4 OS=Homo sapiens GN=PFDN4 PE=1 SV=1;>sp|Q9NQP4|PFD4_HUMAN Prefoldin subunit 4 OS=Homo sapiens GN=PFDN4 PE=1 SV=1
Pumilio homolog 1	PUM1	H0YDK8;E9PR38;H0YEH2;Q5T1Z4;Q5T1Z8;Q14671-4;Q14671;Q14671-3;Q14671-2		1.6817	2	2	2	6.8	95.696	900	H0YDK8;E9PR38;H0YEH2;Q5T1Z4;Q5T1Z8;Q14671-4;Q14671;Q14671-3;Q14671-2	>tr|H0YDK8|H0YDK8_HUMAN Pumilio homolog 1 (Fragment) OS=Homo sapiens GN=PUM1 PE=1 SV=1;>tr|E9PR38|E9PR38_HUMAN Pumilio homolog 1 OS=Homo sapiens GN=PUM1 PE=1 SV=1;>tr|H0YEH2|H0YEH2_HUMAN Pumilio homolog 1 (Fragment) OS=Homo sapiens GN=PUM1 PE=1 SV=1;>tr|Q5
Alpha-crystallin B chain	CRYAB	E9PR44;P02511;E9PS12;E9PJL7;E9PRA8		49.238	3	3	3	28.7	20.03	174	E9PR44;P02511;E9PS12;E9PJL7;E9PRA8;E9PRS4;H0YCW8;E9PNH7;A0A024R3B9	>tr|E9PR44|E9PR44_HUMAN Alpha-crystallin B chain (Fragment) OS=Homo sapiens GN=CRYAB PE=1 SV=1;>sp|P02511|CRYAB_HUMAN Alpha-crystallin B chain OS=Homo sapiens GN=CRYAB PE=1 SV=2;>tr|E9PS12|E9PS12_HUMAN Alpha-crystallin B chain (Fragment) OS=Homo sapiens GN
Elongation factor 1-delta	EEF1D	E9PRY8;P29692;P29692-2;E9PK01;A0A087X1X7;P29692-3;E9PMW7;E9PIZ1;H0YE72;E9PPR1;E9PL12;E9PQ49;E9PI39;H0YCK7;E9PQZ1;P29692-4		36.197	6	6	6	17.6	76.569	697	E9PRY8;P29692;P29692-2;E9PK01;A0A087X1X7;P29692-3;E9PMW7;E9PIZ1;H0YE72;E9PPR1;E9PL12;E9PQ49;E9PI39;H0YCK7;E9PQZ1;P29692-4;E9PN91;H0YE58;E9PL71;E9PQC9	>tr|E9PRY8|E9PRY8_HUMAN Elongation factor 1-delta OS=Homo sapiens GN=EEF1D PE=1 SV=1;>sp|P29692|EF1D_HUMAN Elongation factor 1-delta OS=Homo sapiens GN=EEF1D PE=1 SV=5;>sp|P29692-2|EF1D_HUMAN Isoform 2 of Elongation factor 1-delta OS=Homo sapiens GN=EEF1D;
WD repeat-containing protein 74	WDR74	E9PS41;Q6RFH5-2;Q6RFH5		2.6149	1	1	1	4	36.405	328	E9PS41;Q6RFH5-2;Q6RFH5	>tr|E9PS41|E9PS41_HUMAN WD repeat-containing protein 74 OS=Homo sapiens GN=WDR74 PE=1 SV=1;>sp|Q6RFH5-2|WDR74_HUMAN Isoform 2 of WD repeat-containing protein 74 OS=Homo sapiens GN=WDR74;>sp|Q6RFH5|WDR74_HUMAN WD repeat-containing protein 74 OS=Homo sapiens
Charged multivesicular body protein 4a;Transmembrane 9 superfamily member 1	CHMP4A;TM9SF1	E9PSI1;E9PQI5;E9PNW2;E9PJC4;E9PQ80;E9PQY7;E9PS99;E9PL78;E9PJM1;G3V1B9;E9PMQ9;Q9BY43;Q9BY43-2;O15321-2;O15321		14.631	4	4	4	7.5	92.386	815	E9PSI1;E9PQI5;E9PNW2;E9PJC4;E9PQ80;E9PQY7;E9PS99;E9PL78;E9PJM1;G3V1B9;E9PMQ9;Q9BY43;Q9BY43-2;O15321-2;O15321	>tr|E9PSI1|E9PSI1_HUMAN Transmembrane 9 superfamily member 1 OS=Homo sapiens GN=TM9SF1 PE=1 SV=1;>tr|E9PQI5|E9PQI5_HUMAN Charged multivesicular body protein 4a OS=Homo sapiens GN=CHMP4A PE=1 SV=1;>tr|E9PNW2|E9PNW2_HUMAN Transmembrane 9 superfamily member 1
Protein transport protein Sec16A	SEC16A	F1T0I1;J3KNL6;O15027-2;O15027-4;O15027-3;O15027;O15027-5;X6RGP5		23.24	9	9	9	7.5	249.48	2334	F1T0I1;J3KNL6;O15027-2;O15027-4;O15027-3;O15027;O15027-5;X6RGP5;A0A0C4DH09	>tr|F1T0I1|F1T0I1_HUMAN Protein transport protein Sec16A OS=Homo sapiens GN=SEC16A PE=1 SV=1;>tr|J3KNL6|J3KNL6_HUMAN Protein transport protein Sec16A OS=Homo sapiens GN=SEC16A PE=1 SV=1;>sp|O15027-2|SC16A_HUMAN Isoform 2 of Protein transport protein Sec16A
Deoxynucleotidyltransferase terminal-interacting protein 1	DNTTIP1	F2Z2A4;H0Y501;H7C1M5;Q9H147		1.771	1	1	1	11.7	16.423	145	F2Z2A4;H0Y501;H7C1M5;Q9H147	>tr|F2Z2A4|F2Z2A4_HUMAN Deoxynucleotidyltransferase terminal-interacting protein 1 (Fragment) OS=Homo sapiens GN=DNTTIP1 PE=1 SV=1;>tr|H0Y501|H0Y501_HUMAN Deoxynucleotidyltransferase terminal-interacting protein 1 (Fragment) OS=Homo sapiens GN=DNTTIP1 PE=1
Protein AKNAD1	AKNAD1	F8W8V4;F2Z2Q7;Q5T1N2;Q5T1N1-2;Q5T1N1-3;Q5T1N1-4;Q5T1N1		1.294	1	1	1	6.6	20.665	182	F8W8V4;F2Z2Q7;Q5T1N2;Q5T1N1-2;Q5T1N1-3;Q5T1N1-4;Q5T1N1	>tr|F8W8V4|F8W8V4_HUMAN Uncharacterized protein (Fragment) OS=Homo sapiens PE=4 SV=1;>tr|F2Z2Q7|F2Z2Q7_HUMAN Protein AKNAD1 OS=Homo sapiens GN=AKNAD1 PE=4 SV=1;>tr|Q5T1N2|Q5T1N2_HUMAN Protein AKNAD1 OS=Homo sapiens GN=AKNAD1 PE=4 SV=1;>sp|Q5T1N1-2|AKND1_HU
Transformation/transcription domain-associated protein	TRRAP	H0Y4W2;F2Z2U4;Q9Y4A5-2;Q9Y4A5		2.0467	2	2	2	1	405.8	3588	H0Y4W2;F2Z2U4;Q9Y4A5-2;Q9Y4A5	>tr|H0Y4W2|H0Y4W2_HUMAN Transformation/transcription domain-associated protein (Fragment) OS=Homo sapiens GN=TRRAP PE=1 SV=1;>tr|F2Z2U4|F2Z2U4_HUMAN Transformation/transcription domain-associated protein OS=Homo sapiens GN=TRRAP PE=1 SV=3;>sp|Q9Y4A5-2|TRRA
Exportin-4	XPO4	F2Z2X4;Q9C0E2		1.53	1	1	1	1.5	130.15	1151	F2Z2X4;Q9C0E2	>tr|F2Z2X4|F2Z2X4_HUMAN Exportin-4 OS=Homo sapiens GN=XPO4 PE=1 SV=1;>sp|Q9C0E2|XPO4_HUMAN Exportin-4 OS=Homo sapiens GN=XPO4 PE=1 SV=2
Galactose-1-phosphate uridylyltransferase	GALT	G3V3U5;G3V223;F2Z2X9;G3V4G9;P07902		3.2148	1	1	1	17.9	9.4915	84	G3V3U5;G3V223;F2Z2X9;G3V4G9;P07902	>tr|G3V3U5|G3V3U5_HUMAN Galactose-1-phosphate uridylyltransferase OS=Homo sapiens GN=GALT PE=4 SV=1;>tr|G3V223|G3V223_HUMAN Galactose-1-phosphate uridylyltransferase OS=Homo sapiens GN=GALT PE=4 SV=1;>tr|F2Z2X9|F2Z2X9_HUMAN Galactose-1-phosphate uridylyltr
Pyridoxal kinase	PDXK	F2Z2Y4;O00764;O00764-3;O00764-2		90.717	6	6	6	40.1	30.638	272	F2Z2Y4;O00764;O00764-3;O00764-2	>tr|F2Z2Y4|F2Z2Y4_HUMAN Pyridoxal kinase OS=Homo sapiens GN=PDXK PE=1 SV=1;>sp|O00764|PDXK_HUMAN Pyridoxal kinase OS=Homo sapiens GN=PDXK PE=1 SV=1;>sp|O00764-3|PDXK_HUMAN Isoform 3 of Pyridoxal kinase OS=Homo sapiens GN=PDXK;>sp|O00764-2|PDXK_HUMAN Isofor
Toll-interacting protein	TOLLIP	F2Z2Y8;Q9H0E2;E7EN89;Q9H0E2-2		23.272	4	4	4	26.3	23.28	213	F2Z2Y8;Q9H0E2;E7EN89;Q9H0E2-2;E9PNS3;E9PP67;E9PQ25	>tr|F2Z2Y8|F2Z2Y8_HUMAN Toll-interacting protein OS=Homo sapiens GN=TOLLIP PE=1 SV=1;>sp|Q9H0E2|TOLIP_HUMAN Toll-interacting protein OS=Homo sapiens GN=TOLLIP PE=1 SV=1;>tr|E7EN89|E7EN89_HUMAN Toll interacting protein, isoform CRA_b OS=Homo sapiens GN=TOLL
60S ribosomal protein L35	RPL35	F2Z388;P42766		24.275	2	2	2	24	10.645	96	F2Z388;P42766	>tr|F2Z388|F2Z388_HUMAN 60S ribosomal protein L35 OS=Homo sapiens GN=RPL35 PE=1 SV=1;>sp|P42766|RL35_HUMAN 60S ribosomal protein L35 OS=Homo sapiens GN=RPL35 PE=1 SV=2
Interferon regulatory factor 4	IRF4	F2Z3D5;Q15306-2;Q15306		4.9959	2	2	2	9.3	46.817	410	F2Z3D5;Q15306-2;Q15306	>tr|F2Z3D5|F2Z3D5_HUMAN Interferon regulatory factor 4 OS=Homo sapiens GN=IRF4 PE=1 SV=1;>sp|Q15306-2|IRF4_HUMAN Isoform 2 of Interferon regulatory factor 4 OS=Homo sapiens GN=IRF4;>sp|Q15306|IRF4_HUMAN Interferon regulatory factor 4 OS=Homo sapiens GN=IRF
DnaJ homolog subfamily C member 2;DnaJ homolog subfamily C member 2, N-terminally processed	DNAJC2	F2Z3H0;F2Z3N9;Q99543-2;Q99543		7.6749	1	1	1	18.6	13.502	118	F2Z3H0;F2Z3N9;Q99543-2;Q99543	>tr|F2Z3H0|F2Z3H0_HUMAN DnaJ homolog subfamily C member 2 OS=Homo sapiens GN=DNAJC2 PE=1 SV=1;>tr|F2Z3N9|F2Z3N9_HUMAN DnaJ homolog subfamily C member 2 OS=Homo sapiens GN=DNAJC2 PE=1 SV=1;>sp|Q99543-2|DNJC2_HUMAN Isoform 2 of DnaJ homolog subfamily C membe
Abhydrolase domain-containing protein 16A	ABHD16A	F2Z3H2;O95870		16.597	1	1	1	41.5	7.2592	65	F2Z3H2;O95870	>tr|F2Z3H2|F2Z3H2_HUMAN Abhydrolase domain-containing protein 16A OS=Homo sapiens GN=ABHD16A PE=1 SV=1;>sp|O95870|ABHGA_HUMAN Abhydrolase domain-containing protein 16A OS=Homo sapiens GN=ABHD16A PE=1 SV=3
Phosphatidylinositol transfer protein alpha isoform	PITPNA	F5GWE5;Q00169;I3NI10;I3L2X8;I3L471;I3L4C0;I3L4U7;I3L459;I3L4H1		6.7154	2	2	2	13	31.802	270	F5GWE5;Q00169;I3NI10;I3L2X8;I3L471;I3L4C0;I3L4U7;I3L459;I3L4H1	>tr|F5GWE5|F5GWE5_HUMAN Phosphatidylinositol transfer protein alpha isoform OS=Homo sapiens GN=PITPNA PE=1 SV=1;>sp|Q00169|PIPNA_HUMAN Phosphatidylinositol transfer protein alpha isoform OS=Homo sapiens GN=PITPNA PE=1 SV=2;>tr|I3NI10|I3NI10_HUMAN Phosphati
Adenosine deaminase	ADA	F5GWI4;P00813		2.6245	3	3	3	16.8	38.292	339	F5GWI4;P00813;F5GYD4;F5GXW0	>tr|F5GWI4|F5GWI4_HUMAN Adenosine deaminase OS=Homo sapiens GN=ADA PE=1 SV=1;>sp|P00813|ADA_HUMAN Adenosine deaminase OS=Homo sapiens GN=ADA PE=1 SV=3
WASH complex subunit CCDC53	CCDC53	F5GWI9;F5GXZ7;F5GZ97;Q9Y3C0;H0YGN0		5.0683	2	2	2	15.4	18.534	169	F5GWI9;F5GXZ7;F5GZ97;Q9Y3C0;H0YGN0	>tr|F5GWI9|F5GWI9_HUMAN WASH complex subunit CCDC53 OS=Homo sapiens GN=CCDC53 PE=1 SV=1;>tr|F5GXZ7|F5GXZ7_HUMAN WASH complex subunit CCDC53 OS=Homo sapiens GN=CCDC53 PE=1 SV=1;>tr|F5GZ97|F5GZ97_HUMAN WASH complex subunit CCDC53 OS=Homo sapiens GN=CCDC53 PE
Phosphatidylinositol 4-phosphate 3-kinase C2 domain-containing subunit beta	PIK3C2B	F5GWN5;O00750		1.376	2	2	2	2.1	181.68	1606	F5GWN5;O00750	>tr|F5GWN5|F5GWN5_HUMAN Phosphatidylinositol 4-phosphate 3-kinase C2 domain-containing subunit beta OS=Homo sapiens GN=PIK3C2B PE=1 SV=1;>sp|O00750|P3C2B_HUMAN Phosphatidylinositol 4-phosphate 3-kinase C2 domain-containing subunit beta OS=Homo sapiens GN=P
Cation-dependent mannose-6-phosphate receptor	M6PR	F5GX30;P20645;F5GXE0;H0YGE9;F5GXU0;F5H883;H0YF90		9.5622	2	2	2	20.4	21.538	191	F5GX30;P20645;F5GXE0;H0YGE9;F5GXU0;F5H883;H0YF90	>tr|F5GX30|F5GX30_HUMAN Cation-dependent mannose-6-phosphate receptor OS=Homo sapiens GN=M6PR PE=1 SV=2;>sp|P20645|MPRD_HUMAN Cation-dependent mannose-6-phosphate receptor OS=Homo sapiens GN=M6PR PE=1 SV=1;>tr|F5GXE0|F5GXE0_HUMAN Cation-dependent mannose-6
Low affinity immunoglobulin gamma Fc region receptor II-a	FCGR2A	F5GXY9;F5GX41;V9GY83;P12318-2;P12318		3.1833	1	1	1	18.4	15.119	136	F5GXY9;F5GX41;V9GY83;P12318-2;P12318	>tr|F5GXY9|F5GXY9_HUMAN Low affinity immunoglobulin gamma Fc region receptor II-a OS=Homo sapiens GN=FCGR2A PE=1 SV=1;>tr|F5GX41|F5GX41_HUMAN Low affinity immunoglobulin gamma Fc region receptor II-a OS=Homo sapiens GN=FCGR2A PE=1 SV=1;>tr|V9GY83|V9GY83_HU
Multifunctional methyltransferase subunit TRM112-like protein	TRMT112	F5GX77;Q9UI30;F5GYQ2;Q9UI30-2		5.0979	2	2	2	25.5	11.972	106	F5GX77;Q9UI30;F5GYQ2;Q9UI30-2	>tr|F5GX77|F5GX77_HUMAN Multifunctional methyltransferase subunit TRM112-like protein OS=Homo sapiens GN=TRMT112 PE=1 SV=1;>sp|Q9UI30|TR112_HUMAN Multifunctional methyltransferase subunit TRM112-like protein OS=Homo sapiens GN=TRMT112 PE=1 SV=1;>tr|F5GYQ2|
Serine/threonine-protein phosphatase PGAM5, mitochondrial	PGAM5	F5GXG4;Q96HS1-2;Q96HS1		3.4365	2	2	2	31.4	15.911	140	F5GXG4;Q96HS1-2;Q96HS1	>tr|F5GXG4|F5GXG4_HUMAN Serine/threonine-protein phosphatase PGAM5, mitochondrial OS=Homo sapiens GN=PGAM5 PE=1 SV=1;>sp|Q96HS1-2|PGAM5_HUMAN Isoform 2 of Serine/threonine-protein phosphatase PGAM5, mitochondrial OS=Homo sapiens GN=PGAM5;>sp|Q96HS1|PGAM5_H
CD166 antigen	ALCAM	H7C543;F5GXJ9;Q13740-4;Q13740-2;Q13740		21.394	3	3	3	18.3	38.138	344	H7C543;F5GXJ9;Q13740-4;Q13740-2;Q13740	>tr|H7C543|H7C543_HUMAN CD166 antigen (Fragment) OS=Homo sapiens GN=ALCAM PE=1 SV=1;>tr|F5GXJ9|F5GXJ9_HUMAN CD166 antigen OS=Homo sapiens GN=ALCAM PE=1 SV=1;>sp|Q13740-4|CD166_HUMAN Isoform 4 of CD166 antigen OS=Homo sapiens GN=ALCAM;>sp|Q13740-2|CD166_HUM
IST1 homolog	IST1	F5GXM3;H3BQF7;H3BMU1;H3BUI0;J3KR23;P53990-2;P53990-3;P53990;P53990-4;P53990-5		22.207	1	1	1	13.5	16.11	141	F5GXM3;H3BQF7;H3BMU1;H3BUI0;J3KR23;P53990-2;P53990-3;P53990;P53990-4;P53990-5	>tr|F5GXM3|F5GXM3_HUMAN IST1 homolog (Fragment) OS=Homo sapiens GN=IST1 PE=1 SV=1;>tr|H3BQF7|H3BQF7_HUMAN IST1 homolog (Fragment) OS=Homo sapiens GN=IST1 PE=1 SV=1;>tr|H3BMU1|H3BMU1_HUMAN IST1 homolog (Fragment) OS=Homo sapiens GN=IST1 PE=1 SV=1;>tr|H3BUI0
BRO1 domain-containing protein BROX	BROX	F5GXQ0;Q5VW32-2;Q5VW32;Q5VW33		17.767	3	3	3	16.3	38.212	338	F5GXQ0;Q5VW32-2;Q5VW32;Q5VW33	>tr|F5GXQ0|F5GXQ0_HUMAN BRO1 domain-containing protein BROX OS=Homo sapiens GN=BROX PE=1 SV=1;>sp|Q5VW32-2|BROX_HUMAN Isoform 2 of BRO1 domain-containing protein BROX OS=Homo sapiens GN=BROX;>sp|Q5VW32|BROX_HUMAN BRO1 domain-containing protein BROX OS=Homo
Parathymosin	PTMS	F5H7R9;F5GXR3;P20962		3.4629	1	1	1	19.3	6.2542	57	F5H7R9;F5GXR3;P20962	>tr|F5H7R9|F5H7R9_HUMAN Parathymosin (Fragment) OS=Homo sapiens GN=PTMS PE=1 SV=1;>tr|F5GXR3|F5GXR3_HUMAN Parathymosin OS=Homo sapiens GN=PTMS PE=1 SV=1;>sp|P20962|PTMS_HUMAN Parathymosin OS=Homo sapiens GN=PTMS PE=1 SV=2
[truncated: 3,692 more rows]
